# Supplementary material for: SERBP1 Promotes Stress Granule Clearance by Regulating 26S Proteasome Activity and G3BP1 Ubiquitination and Protects Male Germ Cells from Thermostimuli Damage
Source: Research (Wash D C). 2023 Apr 12;6:0091. doi: 10.34133/research.0091 (PMC10202183; doi:10.34133/research.0091)
Supplement: Supplementary 2 — Table S1. [file research.0091.f2.zip]

Archive with 1 entries (1 files):
- Table S1_SERBP1 interactors.xlsx
