# Supplementary material for: SERBP1 Promotes Stress Granule Clearance by Regulating 26S Proteasome Activity and G3BP1 Ubiquitination and Protects Male Germ Cells from Thermostimuli Damage
Source: Research (Wash D C). 2023 Apr 12;6:0091. doi: 10.34133/research.0091 (PMC10202183; doi:10.34133/research.0091)
Supplement: Supplementary 2 — Table S1. [file research.0091.f2.zip › Table S1_SERBP1 interactors.xlsx]

## Sheet: proteinGroups
Supplementary Table S1. SERBP1-interacting proteins were identified by IP-MS.
Protein IDs	Majority protein IDs	Protein names	Gene names	Fasta headers	Number of proteins	Peptides	Unique peptides	Peptides IP	Peptides IP+AS	Razor + unique peptides IP	Razor + unique peptides IP+AS	Unique peptides IP	Unique peptides IP+AS	Mol. weight [kDa]	Sequence length	Score	Sequence coverage IP [%]	Intensity IP
A0A024R3X4;P10809;B3GQS7;B7Z4F6;B7Z597;B7Z5E7;B7Z532;E7EXB4;Q53SE2;E7ESH4;A0A0S2Z415;C9JL25;B9VPB4;B9VP19;Q53QD5;C9J0S9;C9JL19;C9JCQ4;B9VP24	A0A024R3X4;P10809;B3GQS7;B7Z4F6;B7Z597;B7Z5E7	60 kDa heat shock protein, mitochondrial	HSPD1	tr|A0A024R3X4|A0A024R3X4_HUMAN 60 kDa chaperonin (Fragment) OS=Homo sapiens OX=9606 GN=HSPD1 PE=2 SV=1;sp|P10809|CH60_HUMAN 60 kDa heat shock protein, mitochondrial OS=Homo sapiens OX=9606 GN=HSPD1 PE=1 SV=2;tr|B3GQS7|B3GQS7_HUMAN 60 kDa chaperonin OS=Homo	19	22	22	17	15	17	15	17	15	61.054	573	323.31	36.8	33619000000
A0A024RD80;P08238;B4DMA2;B4DGL0;Q6PK50;Q9H6X9;A8K3W9;Q58FF7;Q58FF8;O14942;Q58FG0;Q58FF6;Q58FF9;Q504U7;Q05BW6;A0A669KB10;A0A669KBG8;Q92538	A0A024RD80;P08238;B4DMA2;B4DGL0;Q6PK50	Heat shock protein HSP 90-beta	HSP90AB1	tr|A0A024RD80|A0A024RD80_HUMAN Heat shock protein 90kDa alpha (Cytosolic), class B member 1, isoform CRA_a OS=Homo sapiens OX=9606 GN=HSP90AB1 PE=3 SV=1;sp|P08238|HS90B_HUMAN Heat shock protein HSP 90-beta OS=Homo sapiens OX=9606 GN=HSP90AB1 PE=1 SV=4;tr|B	18	24	11	24	12	24	12	11	5	83.263	724	323.31	33.4	81047000000
A0A0S2Z410;Q99714;Q5H928;A0A0S2Z434	A0A0S2Z410;Q99714;Q5H928;A0A0S2Z434	3-hydroxyacyl-CoA dehydrogenase type-2	HSD17B10	tr|A0A0S2Z410|A0A0S2Z410_HUMAN Epididymis secretory sperm binding protein (Fragment) OS=Homo sapiens OX=9606 GN=HSD17B10 PE=2 SV=1;sp|Q99714|HCD2_HUMAN 3-hydroxyacyl-CoA dehydrogenase type-2 OS=Homo sapiens OX=9606 GN=HSD17B10 PE=1 SV=3;tr|Q5H928|Q5H928_HU	4	6	6	6	3	6	3	6	3	26.923	261	323.31	34.1	3966300000
A0A679KTH4	A0A679KTH4			tr|A0A679KTH4|A0A679KTH4_HUMAN Beta-galactosidase (Fragment) OS=Homo sapiens OX=9606 GN=EmGFP-LacZ-E2F-TdTom PE=3 SV=1	1	5	5	3	4	3	4	3	4	145.52	1279	323.31	2.3	135550000000
V9HWH7;B2R7P8;P31939;B4DP06;H7C1S2;F8WEF0;C9JLK0	V9HWH7;B2R7P8;P31939;B4DP06	Bifunctional purine biosynthesis protein PURH;Phosphoribosylaminoimidazolecarboxamide formyltransferase;IMP cyclohydrolase	HEL-S-70p;ATIC	tr|V9HWH7|V9HWH7_HUMAN 5-aminoimidazole-4-carboxamide ribonucleotide formyltransferase OS=Homo sapiens OX=9606 GN=HEL-S-70p PE=2 SV=1;tr|B2R7P8|B2R7P8_HUMAN 5-aminoimidazole-4-carboxamide ribonucleotide formyltransferase OS=Homo sapiens OX=9606 PE=2 SV=1;s	7	11	11	10	4	10	4	10	4	64.615	592	323.31	26.4	2350300000
B2RE46;P04844;B4DJL0;Q5JYR7;Q5JYR4;Q5JYR3;F2Z3K5;H0Y5M1	B2RE46;P04844	Dolichyl-diphosphooligosaccharide--protein glycosyltransferase subunit 2	RPN2	tr|B2RE46|B2RE46_HUMAN Dolichyl-diphosphooligosaccharide--protein glycosyltransferase subunit 2 OS=Homo sapiens OX=9606 PE=2 SV=1;sp|P04844|RPN2_HUMAN Dolichyl-diphosphooligosaccharide--protein glycosyltransferase subunit 2 OS=Homo sapiens OX=9606 GN=RPN2	8	10	10	9	3	9	3	9	3	69.333	631	323.31	18.5	1250700000
V9HWJ0;B4DJ30;Q14697;F5H6X6;B4DSM6;A0A024R592;B4DIW2;E9PKU7;B4DZ53;E9PNH1;Q9BS14	V9HWJ0;B4DJ30;Q14697;F5H6X6;B4DSM6;A0A024R592;B4DIW2;E9PKU7;B4DZ53	Neutral alpha-glucosidase AB	HEL-S-164nA;GANAB	tr|V9HWJ0|V9HWJ0_HUMAN Epididymis secretory sperm binding protein Li 164nA OS=Homo sapiens OX=9606 GN=HEL-S-164nA PE=2 SV=1;tr|B4DJ30|B4DJ30_HUMAN cDNA FLJ61290, highly similar to Neutral alpha-glucosidase AB OS=Homo sapiens OX=9606 PE=2 SV=1;sp|Q14697|GAN	11	10	10	9	7	9	7	9	7	106.87	944	323.31	10.7	6567500000
B4E3A4;P63261;B4DVQ0;I3L3I0;I3L1U9;I3L3R2;J3KT65;I3L4N8;A1E282	B4E3A4;P63261;B4DVQ0;I3L3I0;I3L1U9	Actin, cytoplasmic 2;Actin, cytoplasmic 2, N-terminally processed	ACTG1	tr|B4E3A4|B4E3A4_HUMAN cDNA FLJ57283, highly similar to Actin, cytoplasmic 2 OS=Homo sapiens OX=9606 PE=2 SV=1;sp|P63261|ACTG_HUMAN Actin, cytoplasmic 2 OS=Homo sapiens OX=9606 GN=ACTG1 PE=1 SV=1;tr|B4DVQ0|B4DVQ0_HUMAN cDNA FLJ58286, highly similar to Acti	9	13	0	13	9	13	9	0	0	39.799	356	323.31	45.5	93878000000
K9JA46;P07900;Q2VPJ6;Q8TBA7;O75322;Q86U12;Q96HX7;G3V2J8;B4DTA5;Q86SX1;Q14568;Q58FG1	K9JA46;P07900;Q2VPJ6;Q8TBA7;O75322;Q86U12;Q96HX7	Heat shock protein HSP 90-alpha	EL52;HSP90AA1	tr|K9JA46|K9JA46_HUMAN Epididymis luminal secretory protein 52 OS=Homo sapiens OX=9606 GN=EL52 PE=2 SV=1;sp|P07900|HS90A_HUMAN Heat shock protein HSP 90-alpha OS=Homo sapiens OX=9606 GN=HSP90AA1 PE=1 SV=5;tr|Q2VPJ6|Q2VPJ6_HUMAN HSP90AA1 protein (Fragment)	12	22	10	22	13	10	7	10	7	84.659	732	323.31	32.7	23025000000
P05023;B7Z3V1;B7Z1Q9;M0R116;A0A2R8YEY8;Q53ES0;B7Z9V4;A0A0A0MT26;P13637;B3KRI1;B7Z3F8;B1AKY9;B2RAQ4;A0A0S2Z3W6;P50993;B7Z1N5;B3KX35;B3KV59;H0Y7C1;B4DIQ8;B3KW93;B3KNQ8;B3KSY7;B4DHD7;A0A2H4Y9T5;A0A669K9X0;E9PRA5;Q658V6;Q53FM3;A0A384MR29;Q13733;P20648;Q58I23;Q5TC05;M0QXF2;B4DRW5;A0A0S2Z3D3;B4E0R9;P54707	P05023;B7Z3V1;B7Z1Q9;M0R116;A0A2R8YEY8;Q53ES0;B7Z9V4;A0A0A0MT26;P13637;B3KRI1;B7Z3F8;B1AKY9;B2RAQ4;A0A0S2Z3W6;P50993	Sodium/potassium-transporting ATPase subunit alpha-1;Sodium/potassium-transporting ATPase subunit alpha-3;Sodium/potassium-transporting ATPase subunit alpha-2	ATP1A1;ATP1A3;ATP1A2	sp|P05023|AT1A1_HUMAN Sodium/potassium-transporting ATPase subunit alpha-1 OS=Homo sapiens OX=9606 GN=ATP1A1 PE=1 SV=1;tr|B7Z3V1|B7Z3V1_HUMAN Sodium/potassium-transporting ATPase subunit alpha (Fragment) OS=Homo sapiens OX=9606 PE=2 SV=1;tr|B7Z1Q9|B7Z1Q9_H	39	14	14	13	5	13	5	13	5	112.89	1023	323.31	15.7	4626800000
Q0QEN7;V9HW31;P06576;H0YH81;F8W079;F8W0P7;H0YI37	Q0QEN7;V9HW31;P06576;H0YH81;F8W079	ATP synthase subunit beta;ATP synthase subunit beta, mitochondrial	ATP5B;HEL-S-271	tr|Q0QEN7|Q0QEN7_HUMAN ATP synthase subunit beta (Fragment) OS=Homo sapiens OX=9606 GN=ATP5B PE=2 SV=1;tr|V9HW31|V9HW31_HUMAN ATP synthase subunit beta OS=Homo sapiens OX=9606 GN=HEL-S-271 PE=1 SV=1;sp|P06576|ATPB_HUMAN ATP synthase subunit beta, mitochond	7	11	11	10	7	10	7	10	7	48.113	445	323.31	29.9	10767000000
Q6IRT1;Q6FI45;P11766;Q5U043;H0YAG8;Q2VIM7;D6RFE4	Q6IRT1;Q6FI45;P11766;Q5U043;H0YAG8;Q2VIM7	S-(hydroxymethyl)glutathione dehydrogenase;Alcohol dehydrogenase class-3	ADH5	tr|Q6IRT1|Q6IRT1_HUMAN S-(hydroxymethyl)glutathione dehydrogenase OS=Homo sapiens OX=9606 GN=ADH5 PE=2 SV=2;tr|Q6FI45|Q6FI45_HUMAN S-(hydroxymethyl)glutathione dehydrogenase OS=Homo sapiens OX=9606 GN=ADH5 PE=2 SV=1;sp|P11766|ADHX_HUMAN Alcohol dehydrogena	7	5	5	4	2	4	2	4	2	39.724	374	323.31	14.4	1076500000
V9HWH2;V9HW77;P12277;B4DP56;A0A0S2Z471;G3V4N7;G3V461;H0YJG0	V9HWH2;V9HW77;P12277;B4DP56;A0A0S2Z471;G3V4N7	Creatine kinase B-type	HEL-S-29;HEL-211;CKB	tr|V9HWH2|V9HWH2_HUMAN Creatine kinase OS=Homo sapiens OX=9606 GN=HEL-S-29 PE=1 SV=1;tr|V9HW77|V9HW77_HUMAN Creatine kinase OS=Homo sapiens OX=9606 GN=HEL-211 PE=2 SV=1;sp|P12277|KCRB_HUMAN Creatine kinase B-type OS=Homo sapiens OX=9606 GN=CKB PE=1 SV=1;tr	8	5	5	4	4	4	4	4	4	42.644	381	323.31	18.1	1758200000
V9HWB8;P14618;A0A024R5Z9;B4DRT3;B4DNK4;H3BTN5;A0A024R609;H3BQ34;Q8WUW7;Q504U3;H3BR70;H3BT25;H3BUW1;H3BTJ2;H3BU13;A0A4D6DDG8;H3BN34;Q9UKK4;Q9UK31;H3BQZ3;B4DPM0;Q16716;Q16715;P30613	V9HWB8;P14618;A0A024R5Z9;B4DRT3;B4DNK4;H3BTN5;A0A024R609;H3BQ34;Q8WUW7;Q504U3;H3BR70	Pyruvate kinase;Pyruvate kinase PKM	HEL-S-30;PKM;PKM2	tr|V9HWB8|V9HWB8_HUMAN Pyruvate kinase OS=Homo sapiens OX=9606 GN=HEL-S-30 PE=1 SV=1;sp|P14618|KPYM_HUMAN Pyruvate kinase PKM OS=Homo sapiens OX=9606 GN=PKM PE=1 SV=4;tr|A0A024R5Z9|A0A024R5Z9_HUMAN Pyruvate kinase OS=Homo sapiens OX=9606 GN=PKM2 PE=3 SV=1;	24	21	21	21	6	21	6	21	6	57.936	531	323.31	44.3	33409000000
Q5CAQ5;V9HWP2;P14625;Q59FC6;Q96GW1;A0A1W2PRR1;B4DU71;B4DHT9;B4DQX3;H0YIV0;F8W026;F8VPC7;Q58FF2;Q58FF3	Q5CAQ5;V9HWP2;P14625;Q59FC6;Q96GW1;A0A1W2PRR1	Endoplasmin	TRA1;HEL-S-125m;HSP90B1	tr|Q5CAQ5|Q5CAQ5_HUMAN Epididymis secretory sperm binding protein OS=Homo sapiens OX=9606 GN=TRA1 PE=2 SV=1;tr|V9HWP2|V9HWP2_HUMAN Epididymis luminal protein 35 OS=Homo sapiens OX=9606 GN=HEL-S-125m PE=2 SV=1;sp|P14625|ENPL_HUMAN Endoplasmin OS=Homo sapien	14	17	16	15	5	14	4	14	4	92.339	802	323.31	20.7	1700900000
V9HW26;P25705;K7EK77;B4DGW3;K7ENJ4;K7ERX7;K7EJP1;K7EQH4;K7ESA0	V9HW26;P25705;K7EK77	ATP synthase subunit alpha;ATP synthase subunit alpha, mitochondrial	HEL-S-123m;ATP5A1	tr|V9HW26|V9HW26_HUMAN ATP synthase subunit alpha OS=Homo sapiens OX=9606 GN=HEL-S-123m PE=1 SV=1;sp|P25705|ATPA_HUMAN ATP synthase subunit alpha, mitochondrial OS=Homo sapiens OX=9606 GN=ATP5F1A PE=1 SV=1;tr|K7EK77|K7EK77_HUMAN ATP synthase subunit alpha,	9	19	19	16	11	16	11	16	11	59.75	553	323.31	30.6	14509000000
P27824;H0Y9Q7;Q16094;D6RAU8;D6RB85;D6RDP7;D6RGY2;Q6ZP56;D6RAQ8;D6RHJ3;D6RD16;D6RFL1;H0Y9H1	P27824	Calnexin	CANX	sp|P27824|CALX_HUMAN Calnexin OS=Homo sapiens OX=9606 GN=CANX PE=1 SV=2	13	15	15	14	4	14	4	14	4	67.567	592	323.31	23.3	13184000000
V9HWD6;P31946;B5BU24;Q4VY20;Q4VY19;A0A0J9YWE8;Q59EQ2;A0A0J9YWZ2	V9HWD6;P31946;B5BU24	14-3-3 protein beta/alpha;14-3-3 protein beta/alpha, N-terminally processed	HEL-S-1;YWHAB	tr|V9HWD6|V9HWD6_HUMAN Epididymis secretory protein Li 1 OS=Homo sapiens OX=9606 GN=HEL-S-1 PE=2 SV=1;sp|P31946|1433B_HUMAN 14-3-3 protein beta/alpha OS=Homo sapiens OX=9606 GN=YWHAB PE=1 SV=3;tr|B5BU24|B5BU24_HUMAN 14-3-3 protein beta/alpha OS=Homo sapien	8	11	7	9	4	5	3	5	3	28.082	246	323.31	48	7630600000
V9HW98;P62258;G9K389;G9K388;B7ZA86;B4DJF2;I3L3T1;B4DJB0;K7EM20;I3L0W5;K7EIT4;B3KT37	V9HW98;P62258;G9K389;G9K388;B7ZA86	14-3-3 protein epsilon	HEL2;YWHAE;YWHAE/FAM22B fusion;YWHAE/FAM22A fusion	tr|V9HW98|V9HW98_HUMAN Epididymis luminal protein 2 OS=Homo sapiens OX=9606 GN=HEL2 PE=1 SV=1;sp|P62258|1433E_HUMAN 14-3-3 protein epsilon OS=Homo sapiens OX=9606 GN=YWHAE PE=1 SV=1;tr|G9K389|G9K389_HUMAN YWHAE/FAM22B fusion protein (Fragment) OS=Homo sapi	12	16	14	16	11	16	11	14	10	29.174	255	323.31	65.1	41046000000
V9HW96;P78371;F5GWF6;F8VQ14;B7Z4R3;Q9H369	V9HW96;P78371;F5GWF6;F8VQ14;B7Z4R3	T-complex protein 1 subunit beta	HEL-S-100n;CCT2	tr|V9HW96|V9HW96_HUMAN CCT-beta OS=Homo sapiens OX=9606 GN=HEL-S-100n PE=1 SV=1;sp|P78371|TCPB_HUMAN T-complex protein 1 subunit beta OS=Homo sapiens OX=9606 GN=CCT2 PE=1 SV=4;tr|F5GWF6|F5GWF6_HUMAN CCT-beta OS=Homo sapiens OX=9606 GN=CCT2 PE=1 SV=2;tr|F8V	6	14	14	12	6	12	6	12	6	57.488	535	323.31	26.5	6731000000
Q8NC51;D3DQ70;Q63HR1;Q5VU21;D3DQ69	Q8NC51;D3DQ70;Q63HR1;Q5VU21;D3DQ69	Plasminogen activator inhibitor 1 RNA-binding protein	SERBP1;DKFZp686P17171	sp|Q8NC51|PAIRB_HUMAN Plasminogen activator inhibitor 1 RNA-binding protein OS=Homo sapiens OX=9606 GN=SERBP1 PE=1 SV=2;tr|D3DQ70|D3DQ70_HUMAN SERPINE1 mRNA binding protein 1, isoform CRA_d OS=Homo sapiens OX=9606 GN=SERBP1 PE=4 SV=1;tr|Q63HR1|Q63HR1_HUMAN	5	22	22	20	14	20	14	20	14	44.965	408	323.31	46.8	77521000000
Q7Z726;A8K7D9;P52292;J3QLL0;J3KS65;J3QL07	Q7Z726;A8K7D9;P52292;J3QLL0;J3KS65	Importin subunit alpha;Importin subunit alpha-1	KPNA2	tr|Q7Z726|Q7Z726_HUMAN Importin subunit alpha OS=Homo sapiens OX=9606 GN=KPNA2 PE=1 SV=1;tr|A8K7D9|A8K7D9_HUMAN Importin subunit alpha OS=Homo sapiens OX=9606 PE=2 SV=1;sp|P52292|IMA1_HUMAN Importin subunit alpha-1 OS=Homo sapiens OX=9606 GN=KPNA2 PE=1 SV=	6	7	7	6	2	6	2	6	2	57.875	529	296.84	17.4	996620000
A8K3C3;P50991;B7Z9L0;B7Z2F4;B7Z2Z8	A8K3C3;P50991;B7Z9L0;B7Z2F4;B7Z2Z8	T-complex protein 1 subunit delta	CCT4	tr|A8K3C3|A8K3C3_HUMAN T-complex protein 1 subunit delta OS=Homo sapiens OX=9606 PE=2 SV=1;sp|P50991|TCPD_HUMAN T-complex protein 1 subunit delta OS=Homo sapiens OX=9606 GN=CCT4 PE=1 SV=4;tr|B7Z9L0|B7Z9L0_HUMAN T-complex protein 1 subunit delta OS=Homo sap	5	15	15	13	6	13	6	13	6	57.952	539	286.16	30.8	5881800000
Q8IZ29;Q8IWP6;P68371;B3KML9;Q8N6N5;B4DE77;P04350;Q96HX0;B4DJ43;Q3ZCM7;B4DFH6;A0A183YE00;B4DNW1;M0R0X0;M0QY85;M0QY37;M0QX14;A0A075B724;M0QZL7;M0R278	Q8IZ29;Q8IWP6;P68371;B3KML9;Q8N6N5;B4DE77;P04350;Q96HX0;B4DJ43;Q3ZCM7	Tubulin beta-4B chain;Tubulin beta-4A chain;Tubulin beta-8 chain	TUBB2C;TUBB4B;TUBB4A;TUBB8	tr|Q8IZ29|Q8IZ29_HUMAN Tubulin beta chain OS=Homo sapiens OX=9606 GN=TUBB2C PE=2 SV=1;tr|Q8IWP6|Q8IWP6_HUMAN Tubulin beta chain OS=Homo sapiens OX=9606 PE=2 SV=1;sp|P68371|TBB4B_HUMAN Tubulin beta-4B chain OS=Homo sapiens OX=9606 GN=TUBB4B PE=1 SV=1;tr|B3K	20	9	2	8	4	8	4	2	0	49.839	445	272.6	20.7	20879000000
B3KT06;A8JZY9;P68363;B3KPS3;Q53GA7;Q71U36;Q1ZYQ1;P0DPH8;P0DPH7;P68366;Q8N532;B4DQK4;B4DDU2;A0A1W2PQM2;Q9UQM3;Q6PEY2;B4DN58;F8VQQ4;F8VVB9;C9J2C0;Q7Z3M3;Q9NY65;F8VWV9;F8VRZ4;F8VS66;C9JEV8;C9JQ00;C9JJQ8;F8VX09;Q6QMJ5;C9JDL2;C9K0S6;C9JDS9;V9GZ17;A6NHL2;F8VXZ7;F8VRK0;Q15670;D3DX41;F8W0F6;Q9H853	B3KT06;A8JZY9;P68363;B3KPS3;Q53GA7;Q71U36;Q1ZYQ1;P0DPH8;P0DPH7;P68366;Q8N532;B4DQK4;B4DDU2;A0A1W2PQM2;Q9UQM3;Q6PEY2	Tubulin alpha-1B chain;Tubulin alpha-1A chain;Tubulin alpha-4A chain;Tubulin alpha-3E chain	TUBA1B;TUBA1A;TUBA2;TUBA4A;TUBA1C;TUBA3E	tr|B3KT06|B3KT06_HUMAN Tubulin alpha chain OS=Homo sapiens OX=9606 PE=2 SV=1;tr|A8JZY9|A8JZY9_HUMAN Tubulin alpha chain OS=Homo sapiens OX=9606 PE=2 SV=1;sp|P68363|TBA1B_HUMAN Tubulin alpha-1B chain OS=Homo sapiens OX=9606 GN=TUBA1B PE=1 SV=1;tr|B3KPS3|B3K	41	11	1	9	9	9	9	1	1	46.341	416	265.63	25.7	25922000000
D0PNI1;P63104;E7EX29;E7ESK7;B0AZS6;E5RIR4;E9PD24;E7EVZ2;B7Z2E6;H0YB80;E5RGE1;Q6LD62;Q2F831	D0PNI1;P63104;E7EX29;E7ESK7;B0AZS6	14-3-3 protein zeta/delta	YWHAZ	tr|D0PNI1|D0PNI1_HUMAN Epididymis luminal protein 4 OS=Homo sapiens OX=9606 GN=YWHAZ PE=2 SV=1;sp|P63104|1433Z_HUMAN 14-3-3 protein zeta/delta OS=Homo sapiens OX=9606 GN=YWHAZ PE=1 SV=1;tr|E7EX29|E7EX29_HUMAN 14-3-3 protein zeta/delta (Fragment) OS=Homo sa	13	14	11	12	8	10	7	9	7	27.745	245	261.38	52.7	31930000000
Q53YD7;P26641;Q2F840;Q2F838;B4DSR4;B4DUP0;B4DUK7	Q53YD7;P26641	Elongation factor 1-gamma	EEF1G	tr|Q53YD7|Q53YD7_HUMAN Elongation factor 1-gamma OS=Homo sapiens OX=9606 GN=EEF1G PE=2 SV=1;sp|P26641|EF1G_HUMAN Elongation factor 1-gamma OS=Homo sapiens OX=9606 GN=EEF1G PE=1 SV=3	7	9	9	9	2	9	2	9	2	50.118	437	257.42	18.1	5749200000
A0A0S2Z4C3;P07954;A0A0S2Z3X6;A0A0S2Z3S9;A0A0S2Z4H0;A0A0S2Z3W2	A0A0S2Z4C3;P07954;A0A0S2Z3X6	Fumarate hydratase, mitochondrial	FH	tr|A0A0S2Z4C3|A0A0S2Z4C3_HUMAN Fumarate hydratase, mitochondrial (Fragment) OS=Homo sapiens OX=9606 GN=FH PE=2 SV=1;sp|P07954|FUMH_HUMAN Fumarate hydratase, mitochondrial OS=Homo sapiens OX=9606 GN=FH PE=1 SV=3;tr|A0A0S2Z3X6|A0A0S2Z3X6_HUMAN Fumarate hydra	6	8	8	7	5	7	5	7	5	54.636	510	251.76	15.9	2820900000
P67809;Q6PKI6;H0Y449;Q7KZ24;A0JLU4;C9J5V9;Q2VIK8;Q15905;Q59HE1;B2RCC2;A0A384MDP4;Q9Y2T7	P67809;Q6PKI6;H0Y449;Q7KZ24;A0JLU4;C9J5V9	Nuclease-sensitive element-binding protein 1	YBX1	sp|P67809|YBOX1_HUMAN Y-box-binding protein 1 OS=Homo sapiens OX=9606 GN=YBX1 PE=1 SV=3;tr|Q6PKI6|Q6PKI6_HUMAN YBX1 protein (Fragment) OS=Homo sapiens OX=9606 GN=YBX1 PE=2 SV=1;tr|H0Y449|H0Y449_HUMAN Y-box-binding protein 1 (Fragment) OS=Homo sapiens OX=96	12	6	5	6	2	6	2	5	2	35.924	324	229.37	34.3	953590000
P61981;B3KNB4;B4DHC4;B4DE78	P61981;B3KNB4;B4DHC4;B4DE78	14-3-3 protein gamma;14-3-3 protein gamma, N-terminally processed	YWHAG	sp|P61981|1433G_HUMAN 14-3-3 protein gamma OS=Homo sapiens OX=9606 GN=YWHAG PE=1 SV=2;tr|B3KNB4|B3KNB4_HUMAN cDNA FLJ14168 fis, clone NT2RP2001440, highly similar to 14-3-3 protein gamma OS=Homo sapiens OX=9606 PE=2 SV=1;tr|B4DHC4|B4DHC4_HUMAN cDNA FLJ5184	4	12	9	9	7	7	6	6	6	28.302	247	227.84	43.3	8208700000
A0A384MTJ7;P30837;B4DLJ0;A0A0U1RQK9	A0A384MTJ7;P30837	Aldehyde dehydrogenase X, mitochondrial	ALDH1B1	tr|A0A384MTJ7|A0A384MTJ7_HUMAN Epididymis secretory sperm binding protein OS=Homo sapiens OX=9606 PE=2 SV=1;sp|P30837|AL1B1_HUMAN Aldehyde dehydrogenase X, mitochondrial OS=Homo sapiens OX=9606 GN=ALDH1B1 PE=1 SV=3	4	5	4	5	0	5	0	4	0	57.249	517	216.27	13	206610000
P25398	P25398	40S ribosomal protein S12	RPS12	sp|P25398|RS12_HUMAN 40S ribosomal protein S12 OS=Homo sapiens OX=9606 GN=RPS12 PE=1 SV=3	1	1	1	1	1	1	1	1	1	14.515	132	212.75	16.7	208040000
Q5U077;A0A5F9ZHM4;P07195;A0A3B3IS95;A8MW50;C9J7H8;F5H793;Q59G78	Q5U077;A0A5F9ZHM4;P07195;A0A3B3IS95;A8MW50	L-lactate dehydrogenase;L-lactate dehydrogenase B chain	LDHB	tr|Q5U077|Q5U077_HUMAN L-lactate dehydrogenase OS=Homo sapiens OX=9606 GN=LDHB PE=2 SV=1;tr|A0A5F9ZHM4|A0A5F9ZHM4_HUMAN L-lactate dehydrogenase OS=Homo sapiens OX=9606 GN=LDHB PE=1 SV=1;sp|P07195|LDHB_HUMAN L-lactate dehydrogenase B chain OS=Homo sapiens O	8	12	11	11	6	11	6	10	6	36.638	334	210.6	33.2	29205000000
A0A286YF22;A0A2C9F2M7;O43175;B3KSC3;V9HW79;A0A286YFL2;A0A286YFA2;A0A286YFM8;Q8N5M8;Q9UMY2;A0A286YER3;A0A286YFC8;A0A286YFB2;A0A286YF78;A0A286YF34;Q9UMY3;Q96RV9;Q96RV5;A0A286YFF3;A0A286YFE1;A0A286YFK5	A0A286YF22;A0A2C9F2M7;O43175;B3KSC3;V9HW79;A0A286YFL2;A0A286YFA2;A0A286YFM8;Q8N5M8;Q9UMY2	D-3-phosphoglycerate dehydrogenase	PHGDH;HEL-S-113;PGDH3	tr|A0A286YF22|A0A286YF22_HUMAN D-3-phosphoglycerate dehydrogenase OS=Homo sapiens OX=9606 GN=PHGDH PE=1 SV=1;tr|A0A2C9F2M7|A0A2C9F2M7_HUMAN D-3-phosphoglycerate dehydrogenase OS=Homo sapiens OX=9606 GN=PHGDH PE=1 SV=1;sp|O43175|SERA_HUMAN D-3-phosphoglycer	21	8	8	8	5	8	5	8	5	55.938	526	201.99	19.6	10608000000
A0A024RDY0;O00410;B4E0R6;H0Y8C6;E7ETV3;C9JQT6;C9JZD8;E7ETV8;E7ESZ1;E7EWK4;E7EX05;E7EV12;E7EQT5;C9JXE0;C9J875;H0Y3V4;Q9BVS9;B3KWG6	A0A024RDY0;O00410;B4E0R6;H0Y8C6;E7ETV3	Importin-5	RANBP5;IPO5	tr|A0A024RDY0|A0A024RDY0_HUMAN RAN binding protein 5, isoform CRA_d OS=Homo sapiens OX=9606 GN=RANBP5 PE=4 SV=1;sp|O00410|IPO5_HUMAN Importin-5 OS=Homo sapiens OX=9606 GN=IPO5 PE=1 SV=4;tr|B4E0R6|B4E0R6_HUMAN cDNA FLJ54573, highly similar to Importin beta-	18	5	5	4	2	4	2	4	2	123.63	1097	196.62	5.2	291570000
Q15374;Q3B7A7;Q59HH3;P22102;C9JBJ1;C9JTV6;F8WD69;C9JZG2;C9JKQ7;H7C366	Q15374;Q3B7A7;Q59HH3;P22102;C9JBJ1;C9JTV6;F8WD69	Trifunctional purine biosynthetic protein adenosine-3;Phosphoribosylamine--glycine ligase;Phosphoribosylformylglycinamidine cyclo-ligase;Phosphoribosylglycinamide formyltransferase	GART	tr|Q15374|Q15374_HUMAN Glycinamide ribonucleotide synthetase OS=Homo sapiens OX=9606 PE=2 SV=1;tr|Q3B7A7|Q3B7A7_HUMAN Trifunctional purine biosynthetic protein adenosine-3 OS=Homo sapiens OX=9606 GN=GART PE=2 SV=1;tr|Q59HH3|Q59HH3_HUMAN Trifunctional purin	10	5	5	4	3	4	3	4	3	45.987	433	195.17	13.6	1060900000
A8K897;H3BVG0;Q8N1F7;H3BPA9;H3BVE2;H3BMX0;H3BV11;H3BRD9;H3BRI8;H3BP95;H3BM93;H3BV15;H3BNN5	A8K897;H3BVG0;Q8N1F7	Nuclear pore complex protein Nup93	NUP93	tr|A8K897|A8K897_HUMAN Nuclear pore complex protein Nup93 OS=Homo sapiens OX=9606 PE=2 SV=1;tr|H3BVG0|H3BVG0_HUMAN Nuclear pore complex protein Nup93 OS=Homo sapiens OX=9606 GN=NUP93 PE=1 SV=1;sp|Q8N1F7|NUP93_HUMAN Nuclear pore complex protein Nup93 OS=Hom	13	12	12	10	3	10	3	10	3	93.381	819	194.83	13.9	989210000
A0A024R4F1;P06733;A0A2R8Y6G6;A0A2R8Y879;A0A2R8YEM5;K7EM90;E2DRY6;A4UCS8;A0A2R8Y6I8;K7ERS8;A4QMW8;A0A2R8Y798;A0A2R8YEG5;F5H1C3;L0R6S1;E5RI09;E5RG95;K7EPM1;K7EKN2;B4DUJ6;E5RGZ4;F5H0C8;Q6FHV6;A8K3B0;P13929;P09104	A0A024R4F1;P06733;A0A2R8Y6G6;A0A2R8Y879;A0A2R8YEM5;K7EM90	Alpha-enolase;Enolase	ENO1	tr|A0A024R4F1|A0A024R4F1_HUMAN 2-phospho-D-glycerate hydro-lyase OS=Homo sapiens OX=9606 GN=HEL-S-17 PE=2 SV=1;sp|P06733|ENOA_HUMAN Alpha-enolase OS=Homo sapiens OX=9606 GN=ENO1 PE=1 SV=2;tr|A0A2R8Y6G6|A0A2R8Y6G6_HUMAN 2-phospho-D-glycerate hydro-lyase OS=	26	13	10	13	3	13	3	10	2	47.168	434	192	34.3	7916700000
A0A5F9ZHJ7;A0A140VJX1;A0A5F9ZHL1;P24752;A0A5F9ZHD4;A0A5F9ZI66;H0YEL7;A0A5F9ZHH9;A0A5F9ZHL7;E9PRQ6	A0A5F9ZHJ7;A0A140VJX1;A0A5F9ZHL1;P24752;A0A5F9ZHD4;A0A5F9ZI66;H0YEL7;A0A5F9ZHH9	Acetyl-CoA acetyltransferase, mitochondrial	ACAT1	tr|A0A5F9ZHJ7|A0A5F9ZHJ7_HUMAN Acetyl-CoA acetyltransferase, mitochondrial OS=Homo sapiens OX=9606 GN=ACAT1 PE=1 SV=1;tr|A0A140VJX1|A0A140VJX1_HUMAN Testicular tissue protein Li 198 OS=Homo sapiens OX=9606 PE=2 SV=1;tr|A0A5F9ZHL1|A0A5F9ZHL1_HUMAN Acetyl-Co	10	7	1	7	3	7	3	1	1	33.504	315	191.41	27	1411000000
A0A0S2Z3L2;P16615;H7C5W9;Q8N3X5;Q7Z675;O14983;Q7Z6E5;A8K9K1;Q93084;J3QSY6;A0A0S2Z3H0;A0A0S2Z425;H3BVB2;H3BTW4	A0A0S2Z3L2;P16615;H7C5W9	Sarcoplasmic/endoplasmic reticulum calcium ATPase 2	ATP2A2	tr|A0A0S2Z3L2|A0A0S2Z3L2_HUMAN Endoplasmic reticulum class 1/2 Ca(2+) ATPase (Fragment) OS=Homo sapiens OX=9606 GN=ATP2A2 PE=2 SV=1;sp|P16615|AT2A2_HUMAN Sarcoplasmic/endoplasmic reticulum calcium ATPase 2 OS=Homo sapiens OX=9606 GN=ATP2A2 PE=1 SV=1;tr|H7C	14	15	15	15	2	15	2	15	2	114.76	1042	189.57	15.3	3797000000
E9PHZ2;A0A024R3C3;A0A024R394;Q9UHD1;Q9NZ93	E9PHZ2;A0A024R3C3;A0A024R394;Q9UHD1;Q9NZ93	Cysteine and histidine-rich domain-containing protein 1	CHORDC1	tr|E9PHZ2|E9PHZ2_HUMAN Cysteine and histidine-rich domain-containing protein 1 OS=Homo sapiens OX=9606 GN=CHORDC1 PE=1 SV=1;tr|A0A024R3C3|A0A024R3C3_HUMAN Cysteine and histidine-rich domain (CHORD)-containing 1, isoform CRA_b OS=Homo sapiens OX=9606 GN=CHO	5	4	4	3	1	3	1	3	1	16.525	144	185.16	26.4	668050000
A1JUI8;B4DPJ8;Q59ET3;B2R9K8;A0A024RDL1;P40227;B4DN39;Q92526;J3KRI6	A1JUI8;B4DPJ8;Q59ET3;B2R9K8;A0A024RDL1;P40227;B4DN39	T-complex protein 1 subunit zeta	CCT6A	tr|A1JUI8|A1JUI8_HUMAN Chaperonin subunit 6A (Fragment) OS=Homo sapiens OX=9606 GN=CCT6A PE=2 SV=1;tr|B4DPJ8|B4DPJ8_HUMAN cDNA FLJ52344, highly similar to T-complex protein 1 subunit zeta OS=Homo sapiens OX=9606 PE=2 SV=1;tr|Q59ET3|Q59ET3_HUMAN Chaperonin	9	7	7	7	0	7	0	7	0	53.68	488	184.08	15.6	625280000
V9HW33;P34932;B4DH02;Q59GF8;A0A087WYC1;B4DIZ3;B4DUS3;B4DT47;B4E354;O14992;A0A087WTS8;B4E0H6;Q7KYN0;B0AZU6;B4DSE8;B0AZS1;B4DN48;B0AZT0	V9HW33;P34932;B4DH02;Q59GF8;A0A087WYC1;B4DIZ3;B4DUS3;B4DT47;B4E354;O14992;A0A087WTS8;B4E0H6	Heat shock 70 kDa protein 4	HEL-S-5a;HSPA4;HS24/p52	tr|V9HW33|V9HW33_HUMAN Heat shock 70 kDa protein 4 OS=Homo sapiens OX=9606 GN=HEL-S-5a PE=2 SV=1;sp|P34932|HSP74_HUMAN Heat shock 70 kDa protein 4 OS=Homo sapiens OX=9606 GN=HSPA4 PE=1 SV=4;tr|B4DH02|B4DH02_HUMAN Heat shock 70 kDa protein 4 OS=Homo sapiens	18	16	16	15	4	15	4	15	4	94.299	840	178.54	21	2530000000
M0R1V7;J3QS39;Q49A90;J3QTR3;F5H6Q2;Q3MIH3;F5GYU3;F5H2Z3;A0A248RGE3;F5H265;Q5UGI3;B4DV12;F5H388;Q5RKT7;B2RDW1;F5H747;F5GXK7;J3QKN0;Q5U5U6;Q5PY61;Q9UFQ0;Q96C32;Q96MH4;L8B4I8;L8B196;Q96H31;L8B4R0;A8K674;L8B4Z6;L8B4M0;L8B4J3;Q66K58;Q59EM9;P62987;P62979;P0CG47;P0CG48;J3QSA3;F5GZ39;M0R1M6;M0R2S1;A0A2R8Y422;Q8WYN9	M0R1V7;J3QS39;Q49A90;J3QTR3;F5H6Q2;Q3MIH3;F5GYU3;F5H2Z3;A0A248RGE3;F5H265;Q5UGI3;B4DV12;F5H388;Q5RKT7;B2RDW1;F5H747;F5GXK7;J3QKN0;Q5U5U6;Q5PY61;Q9UFQ0;Q96C32;Q96MH4;L8B4I8;L8B196;Q96H31;L8B4R0;A8K674;L8B4Z6;L8B4M0;L8B4J3;Q66K58;Q59EM9;P62987;P62979;P0CG47;P0CG48;J3QSA3;F5GZ39;M0R1M6;M0R2S1;A0A2R8Y422	Ubiquitin-60S ribosomal protein L40;Ubiquitin;60S ribosomal protein L40;Ubiquitin-40S ribosomal protein S27a;Ubiquitin;40S ribosomal protein S27a;Polyubiquitin-B;Ubiquitin;Polyubiquitin-C;Ubiquitin	UBA52;UBB;RPS27A;UBC;HEL112;DKFZp434K0435;UbC	tr|M0R1V7|M0R1V7_HUMAN Ubiquitin-60S ribosomal protein L40 (Fragment) OS=Homo sapiens OX=9606 GN=UBA52 PE=1 SV=1;tr|J3QS39|J3QS39_HUMAN Polyubiquitin-B (Fragment) OS=Homo sapiens OX=9606 GN=UBB PE=1 SV=1;tr|Q49A90|Q49A90_HUMAN RPS27A protein OS=Homo sapien	43	3	3	3	3	3	3	3	3	7.1321	63	178.48	54	7201300000
B4DPW9;Q53GY0;P13797;A0A0A0MSQ0;Q96HI1;U3KQI3;B4DPU6;B4DG31;Q59GX5;V9HWJ7;Q53FI1;A0A024RDT4;P13796;F2Z2Z9;H7C4N2;B4DI60;Q14651;A7E2S2;B3KUI1;Q5TBN3;C9JAM8	B4DPW9;Q53GY0;P13797;A0A0A0MSQ0;Q96HI1	Plastin-3	PLS3	tr|B4DPW9|B4DPW9_HUMAN cDNA FLJ51929, highly similar to Plastin-3 OS=Homo sapiens OX=9606 PE=2 SV=1;tr|Q53GY0|Q53GY0_HUMAN Plastin 3 variant (Fragment) OS=Homo sapiens OX=9606 PE=2 SV=1;sp|P13797|PLST_HUMAN Plastin-3 OS=Homo sapiens OX=9606 GN=PLS3 PE=1 SV	21	13	13	11	4	11	4	11	4	67.599	603	173.75	22.7	2519200000
P27348;E9PG15;Q53RR5;Q53S41;B4DMT8;B4DY04;Q3YBA8	P27348;E9PG15;Q53RR5;Q53S41;B4DMT8	14-3-3 protein theta	YWHAQ	sp|P27348|1433T_HUMAN 14-3-3 protein theta OS=Homo sapiens OX=9606 GN=YWHAQ PE=1 SV=1;tr|E9PG15|E9PG15_HUMAN 14-3-3 protein theta (Fragment) OS=Homo sapiens OX=9606 GN=YWHAQ PE=1 SV=1;tr|Q53RR5|Q53RR5_HUMAN Uncharacterized protein YWHAQ (Fragment) OS=Homo	7	8	5	8	3	5	2	5	2	27.764	245	172.52	35.9	2066600000
Q6FHX6;P39748;F5H1Y3;B4DWZ4;I3L3E9;REV__I3L4V6;REV__Q6DKJ4	Q6FHX6;P39748;F5H1Y3;B4DWZ4	Flap endonuclease 1	FEN1	tr|Q6FHX6|Q6FHX6_HUMAN Flap endonuclease 1 OS=Homo sapiens OX=9606 GN=FEN1 PE=2 SV=1;sp|P39748|FEN1_HUMAN Flap endonuclease 1 OS=Homo sapiens OX=9606 GN=FEN1 PE=1 SV=1;tr|F5H1Y3|F5H1Y3_HUMAN Flap endonuclease 1 (Fragment) OS=Homo sapiens OX=9606 GN=FEN1 PE	7	3	3	3	0	3	0	3	0	42.592	380	156.9	8.7	252970000
A0A024R652;P11586;V9GYY3;A0A384N5Y3;F5H2F4;B7Z809;V9GZ78;A0A494C1T2;B2RD24;A0A087WVM4;B7ZM99;Q6UB35	A0A024R652;P11586;V9GYY3;A0A384N5Y3;F5H2F4;B7Z809;V9GZ78	C-1-tetrahydrofolate synthase, cytoplasmic;Methylenetetrahydrofolate dehydrogenase;Methenyltetrahydrofolate cyclohydrolase;Formyltetrahydrofolate synthetase;C-1-tetrahydrofolate synthase, cytoplasmic, N-terminally processed	MTHFD1	tr|A0A024R652|A0A024R652_HUMAN C-1-tetrahydrofolate synthase, cytoplasmic OS=Homo sapiens OX=9606 GN=MTHFD1 PE=3 SV=1;sp|P11586|C1TC_HUMAN C-1-tetrahydrofolate synthase, cytoplasmic OS=Homo sapiens OX=9606 GN=MTHFD1 PE=1 SV=3;tr|V9GYY3|V9GYY3_HUMAN C-1-tet	12	19	19	18	3	18	3	18	3	101.53	935	151.81	18.7	8959700000
A0A024RA28;A0A384NL58;P22626	A0A024RA28;A0A384NL58;P22626	Heterogeneous nuclear ribonucleoproteins A2/B1	HNRPA2B1;HNRNPA2B1	tr|A0A024RA28|A0A024RA28_HUMAN Heterogeneous nuclear ribonucleoprotein A2/B1, isoform CRA_d OS=Homo sapiens OX=9606 GN=HNRPA2B1 PE=4 SV=1;tr|A0A384NL58|A0A384NL58_HUMAN Heterogeneous nuclear ribonucleoproteins A2/B1 OS=Homo sapiens OX=9606 PE=2 SV=1;sp|P22	3	2	2	1	1	1	1	1	1	31.162	301	150.72	3.3	194810000
Q9UNS2;B4DN01;H7C3P9;J3QL22;J3QS85;J3KTQ1;J3QKR0;C9JLV5	Q9UNS2;B4DN01;H7C3P9	COP9 signalosome complex subunit 3	COPS3	sp|Q9UNS2|CSN3_HUMAN COP9 signalosome complex subunit 3 OS=Homo sapiens OX=9606 GN=COPS3 PE=1 SV=3;tr|B4DN01|B4DN01_HUMAN COP9 signalosome complex subunit 3 OS=Homo sapiens OX=9606 PE=2 SV=1;tr|H7C3P9|H7C3P9_HUMAN COP9 signalosome complex subunit 3 OS=Homo	8	4	4	3	1	3	1	3	1	47.873	423	148.66	9.5	445660000
A0A384MTQ3;P23526;Q1RMG2	A0A384MTQ3;P23526;Q1RMG2	Adenosylhomocysteinase	AHCY	tr|A0A384MTQ3|A0A384MTQ3_HUMAN Adenosylhomocysteinase OS=Homo sapiens OX=9606 PE=2 SV=1;sp|P23526|SAHH_HUMAN Adenosylhomocysteinase OS=Homo sapiens OX=9606 GN=AHCY PE=1 SV=4;tr|Q1RMG2|Q1RMG2_HUMAN Adenosylhomocysteinase OS=Homo sapiens OX=9606 GN=AHCY PE=2	3	4	4	4	1	4	1	4	1	47.716	432	144.05	12.3	1558700000
B7Z972;A0A384MDK7;F6S8N6;A0A3F2YNX8;A0A0A0MRJ6;P22061	B7Z972;A0A384MDK7;F6S8N6;A0A3F2YNX8;A0A0A0MRJ6;P22061	Protein-L-isoaspartate O-methyltransferase;Protein-L-isoaspartate(D-aspartate) O-methyltransferase	PCMT1	tr|B7Z972|B7Z972_HUMAN Protein-L-isoaspartate O-methyltransferase OS=Homo sapiens OX=9606 PE=2 SV=1;tr|A0A384MDK7|A0A384MDK7_HUMAN Protein-L-isoaspartate O-methyltransferase OS=Homo sapiens OX=9606 PE=2 SV=1;tr|F6S8N6|F6S8N6_HUMAN Protein-L-isoaspartate(D-	6	2	2	2	1	2	1	2	1	20.683	192	144.01	14.6	293850000
B3KNQ2;V9GY93;Q9HC07	B3KNQ2;V9GY93;Q9HC07	Transmembrane protein 165	TMEM165	tr|B3KNQ2|B3KNQ2_HUMAN GDT1 family protein OS=Homo sapiens OX=9606 PE=2 SV=1;tr|V9GY93|V9GY93_HUMAN GDT1 family protein (Fragment) OS=Homo sapiens OX=9606 GN=TMEM165 PE=1 SV=1;sp|Q9HC07|TM165_HUMAN Transmembrane protein 165 OS=Homo sapiens OX=9606 GN=TMEM1	3	2	2	2	2	2	2	2	2	16.44	151	143.94	24.5	101760000
A0A384N6H1;P13639;Q8TA90;B4DPU3;Q6PK56;Q6W6M8;B4DRE8;B4DMC6;K7EJ74;K7EP67;Q8IXJ3;B4DZB1;B3KX19;Q6IBM8;A8KAP3;Q15029	A0A384N6H1;P13639;Q8TA90;B4DPU3	Elongation factor 2	EEF2	tr|A0A384N6H1|A0A384N6H1_HUMAN Epididymis secretory sperm binding protein OS=Homo sapiens OX=9606 PE=2 SV=1;sp|P13639|EF2_HUMAN Elongation factor 2 OS=Homo sapiens OX=9606 GN=EEF2 PE=1 SV=4;tr|Q8TA90|Q8TA90_HUMAN Similar to Elongation factor 2b (Fragment)	16	14	14	13	5	13	5	13	5	95.337	858	143.66	16.4	5777400000
J3QKZ9;J3QLN6;B4E047;J3KS25;J3QR64;J3KTB5;J3QL43;J3KT12;Q59F68;A8K7F6;A8K088;P60842;B4E102;J3KT04;J3KS93;E7EMV8;Q86WD0;D3DSD6;J3KSZ0;B4DJX6;Q9NZE6	J3QKZ9;J3QLN6;B4E047;J3KS25;J3QR64;J3KTB5;J3QL43;J3KT12;Q59F68;A8K7F6;A8K088;P60842;B4E102	Eukaryotic initiation factor 4A-I	EIF4A1	tr|J3QKZ9|J3QKZ9_HUMAN RNA helicase (Fragment) OS=Homo sapiens OX=9606 GN=EIF4A1 PE=1 SV=8;tr|J3QLN6|J3QLN6_HUMAN RNA helicase (Fragment) OS=Homo sapiens OX=9606 GN=EIF4A1 PE=1 SV=1;tr|B4E047|B4E047_HUMAN RNA helicase OS=Homo sapiens OX=9606 PE=2 SV=1;tr|J	21	5	0	5	2	5	2	0	0	14.595	134	143.21	35.1	5896000000
D6RFM5;A0A024QZ30;P31040;B3KT34;A0A087X1I3;Q0QF12;B3KYA5;B4DYN5;A0A494C1T6;H0Y8X1	D6RFM5;A0A024QZ30;P31040;B3KT34;A0A087X1I3;Q0QF12;B3KYA5;B4DYN5	Succinate dehydrogenase [ubiquinone] flavoprotein subunit, mitochondrial	SDHA	tr|D6RFM5|D6RFM5_HUMAN Succinate dehydrogenase [ubiquinone] flavoprotein subunit, mitochondrial OS=Homo sapiens OX=9606 GN=SDHA PE=1 SV=1;tr|A0A024QZ30|A0A024QZ30_HUMAN Succinate dehydrogenase [ubiquinone] flavoprotein subunit, mitochondrial OS=Homo sapien	10	5	5	5	2	5	2	5	2	63.566	583	135.91	13	1836400000
E5RHG8;A0A024R7Y5;Q15369;R4GMY8	E5RHG8;A0A024R7Y5;Q15369;R4GMY8	Transcription elongation factor B polypeptide 1	TCEB1	tr|E5RHG8|E5RHG8_HUMAN Elongin-C (Fragment) OS=Homo sapiens OX=9606 GN=ELOC PE=1 SV=1;tr|A0A024R7Y5|A0A024R7Y5_HUMAN Elongin-C OS=Homo sapiens OX=9606 GN=TCEB1 PE=3 SV=1;sp|Q15369|ELOC_HUMAN Elongin-C OS=Homo sapiens OX=9606 GN=ELOC PE=1 SV=1;tr|R4GMY8|R4G	4	3	3	3	1	3	1	3	1	9.9601	89	135.7	49.4	441850000
Q53H22;A8K4H7;Q06203;Q59G63;D6RE15;D6RCC8	Q53H22;A8K4H7;Q06203;Q59G63	Amidophosphoribosyltransferase	PPAT	tr|Q53H22|Q53H22_HUMAN Amidophosphoribosyltransferase (Fragment) OS=Homo sapiens OX=9606 PE=2 SV=1;tr|A8K4H7|A8K4H7_HUMAN Amidophosphoribosyltransferase OS=Homo sapiens OX=9606 GN=PPAT PE=2 SV=1;sp|Q06203|PUR1_HUMAN Amidophosphoribosyltransferase OS=Homo s	6	3	3	2	1	2	1	2	1	57.384	517	134.82	3.9	211370000
B4DKS0;A0A024R0H1;P53985;B4E106;B2R6A5;Q5T8R5	B4DKS0;A0A024R0H1;P53985;B4E106;B2R6A5	Monocarboxylate transporter 1	SLC16A1	tr|B4DKS0|B4DKS0_HUMAN Monocarboxylate transporter 1 OS=Homo sapiens OX=9606 PE=2 SV=1;tr|A0A024R0H1|A0A024R0H1_HUMAN Monocarboxylate transporter 1 OS=Homo sapiens OX=9606 GN=SLC16A1 PE=3 SV=1;sp|P53985|MOT1_HUMAN Monocarboxylate transporter 1 OS=Homo sapi	6	5	5	5	0	5	0	5	0	51.836	480	133.9	10.8	2273600000
B3KQT9;B3KQT2;V9HVY3;P30101;B4DDM1;B4DJ98;H7BZJ3	B3KQT9;B3KQT2;V9HVY3;P30101;B4DDM1;B4DJ98	Protein disulfide-isomerase;Protein disulfide-isomerase A3	HEL-S-269;PDIA3	tr|B3KQT9|B3KQT9_HUMAN Protein disulfide-isomerase OS=Homo sapiens OX=9606 PE=2 SV=1;tr|B3KQT2|B3KQT2_HUMAN Protein disulfide-isomerase OS=Homo sapiens OX=9606 PE=2 SV=1;tr|V9HVY3|V9HVY3_HUMAN Protein disulfide-isomerase OS=Homo sapiens OX=9606 GN=HEL-S-26	7	9	9	7	4	7	4	7	4	54.102	480	133.87	17.7	3841800000
A0A024R3P9;Q9H3P7	A0A024R3P9;Q9H3P7	Golgi resident protein GCP60	ACBD3	tr|A0A024R3P9|A0A024R3P9_HUMAN Acyl-Coenzyme A binding domain containing 3, isoform CRA_a OS=Homo sapiens OX=9606 GN=ACBD3 PE=4 SV=1;sp|Q9H3P7|GCP60_HUMAN Golgi resident protein GCP60 OS=Homo sapiens OX=9606 GN=ACBD3 PE=1 SV=4	2	3	3	3	0	3	0	3	0	60.593	528	129.55	10	191000000
F8W1N5;F8VZJ2;F8VNW4;B4DDI8;F8W0W4;A0A024RB41;H0YHX9;Q13765;E9PAV3	F8W1N5;F8VZJ2;F8VNW4;B4DDI8;F8W0W4;A0A024RB41;H0YHX9;Q13765;E9PAV3	Nascent polypeptide-associated complex subunit alpha;Nascent polypeptide-associated complex subunit alpha, muscle-specific form	NACA;hCG_2016482	tr|F8W1N5|F8W1N5_HUMAN Nascent polypeptide-associated complex subunit alpha (Fragment) OS=Homo sapiens OX=9606 GN=NACA PE=1 SV=1;tr|F8VZJ2|F8VZJ2_HUMAN Nascent polypeptide-associated complex subunit alpha OS=Homo sapiens OX=9606 GN=NACA PE=1 SV=1;tr|F8VNW4	9	1	1	1	1	1	1	1	1	7.813	71	126.81	21.1	37049000
Q8NCF7;B2RE88;A0A024RBE8;A0A024RBH9;Q00325;F8VVM2;Q53HC3	Q8NCF7;B2RE88;A0A024RBE8;A0A024RBH9;Q00325;F8VVM2;Q53HC3	Phosphate carrier protein, mitochondrial	SLC25A3	tr|Q8NCF7|Q8NCF7_HUMAN cDNA FLJ90278 fis, clone NT2RP1000325, highly similar to Phosphate carrier protein, mitochondrialprecursor OS=Homo sapiens OX=9606 PE=2 SV=1;tr|B2RE88|B2RE88_HUMAN cDNA, FLJ96465, highly similar to Homo sapiens solute carrier family	7	4	4	4	2	4	2	4	2	39.932	361	126.24	11.6	3721000000
V9HW38;P28838;B4DQG5;H0Y9Q1;H0Y983	V9HW38;P28838;B4DQG5	Cytosol aminopeptidase	HEL-S-106;LAP3	tr|V9HW38|V9HW38_HUMAN Cysteinylglycine-S-conjugate dipeptidase OS=Homo sapiens OX=9606 GN=HEL-S-106 PE=2 SV=1;sp|P28838|AMPL_HUMAN Cytosol aminopeptidase OS=Homo sapiens OX=9606 GN=LAP3 PE=1 SV=3;tr|B4DQG5|B4DQG5_HUMAN cDNA FLJ54122, highly similar to Cyt	5	10	10	10	3	10	3	10	3	56.049	519	125.12	25.4	3072800000
Q549C5;Q53GB0;Q9NS69	Q549C5;Q53GB0;Q9NS69	Mitochondrial import receptor subunit TOM22 homolog	MST065;TOMM22	tr|Q549C5|Q549C5_HUMAN Mitochondrial import receptor subunit TOM22 homolog OS=Homo sapiens OX=9606 GN=MST065 PE=1 SV=1;tr|Q53GB0|Q53GB0_HUMAN Mitochondrial import receptor subunit TOM22 homolog (Fragment) OS=Homo sapiens OX=9606 PE=2 SV=1;sp|Q9NS69|TOM22_H	3	3	3	2	2	2	2	2	2	15.521	142	123.16	32.4	341930000
E5KNY5;P42704;B4DSR0;C9JCA9;B8ZZ38;A0A0C4DG06	E5KNY5;P42704;B4DSR0	Leucine-rich PPR motif-containing protein, mitochondrial	LRPPRC	tr|E5KNY5|E5KNY5_HUMAN Leucine-rich PPR-motif containing OS=Homo sapiens OX=9606 GN=LRPPRC PE=4 SV=1;sp|P42704|LPPRC_HUMAN Leucine-rich PPR motif-containing protein, mitochondrial OS=Homo sapiens OX=9606 GN=LRPPRC PE=1 SV=3;tr|B4DSR0|B4DSR0_HUMAN cDNA FLJ6	6	11	11	9	4	9	4	9	4	157.9	1394	123.01	7.6	2735200000
A0A087WVQ6;Q00610;K7EJJ5;J3KS13;A0A087WX41;P53675;J3KRF5	A0A087WVQ6;Q00610	Clathrin heavy chain;Clathrin heavy chain 1	CLTC	tr|A0A087WVQ6|A0A087WVQ6_HUMAN Clathrin heavy chain OS=Homo sapiens OX=9606 GN=CLTC PE=1 SV=1;sp|Q00610|CLH1_HUMAN Clathrin heavy chain 1 OS=Homo sapiens OX=9606 GN=CLTC PE=1 SV=5	7	9	9	9	2	9	2	9	2	192.06	1679	120.67	6	4495400000
Q53HU0;P50990;Q7Z759;H7C4C8;H7C2U0	Q53HU0;P50990;Q7Z759;H7C4C8	T-complex protein 1 subunit theta	CCT8	tr|Q53HU0|Q53HU0_HUMAN CCT-theta (Fragment) OS=Homo sapiens OX=9606 PE=2 SV=1;sp|P50990|TCPQ_HUMAN T-complex protein 1 subunit theta OS=Homo sapiens OX=9606 GN=CCT8 PE=1 SV=4;tr|Q7Z759|Q7Z759_HUMAN CCT-theta OS=Homo sapiens OX=9606 GN=CCT8 PE=2 SV=1;tr|H7C	5	11	11	11	3	11	3	11	3	59.65	548	120.34	22.3	1924700000
A6NKB8;Q9H4A4;Q7RU04;A0A087WUS4;A0A087WU27;C9JMZ3	A6NKB8;Q9H4A4;Q7RU04;A0A087WUS4;A0A087WU27	Aminopeptidase B	RNPEP	tr|A6NKB8|A6NKB8_HUMAN Aminopeptidase B OS=Homo sapiens OX=9606 GN=RNPEP PE=1 SV=1;sp|Q9H4A4|AMPB_HUMAN Aminopeptidase B OS=Homo sapiens OX=9606 GN=RNPEP PE=1 SV=2;tr|Q7RU04|Q7RU04_HUMAN Aminopeptidase B OS=Homo sapiens OX=9606 GN=RNPEP PE=3 SV=1;tr|A0A087	6	6	6	5	2	5	2	5	2	68.168	611	118.76	11.8	1047600000
B4E022;V9HWD9;Q53EM5;P29401;B3KPZ8;A0A0K0K1H9;A0A0B4J1R6;B3KSI4;B4DVU1;E9PFF2;F8W888;A0A0S2Z5C0	B4E022;V9HWD9;Q53EM5;P29401;B3KPZ8;A0A0K0K1H9;A0A0B4J1R6;B3KSI4;B4DVU1	Transketolase	HEL107;TKT	tr|B4E022|B4E022_HUMAN cDNA FLJ56274, highly similar to Transketolase OS=Homo sapiens OX=9606 PE=2 SV=1;tr|V9HWD9|V9HWD9_HUMAN Epididymis luminal protein 107 OS=Homo sapiens OX=9606 GN=HEL107 PE=2 SV=1;tr|Q53EM5|Q53EM5_HUMAN Transketolase variant (Fragment	12	7	7	7	4	7	4	7	4	62.878	576	118.59	17	3303700000
Q53GR7;Q9UJS0;B7Z2E2;Q75KX8	Q53GR7;Q9UJS0;B7Z2E2;Q75KX8	Calcium-binding mitochondrial carrier protein Aralar2	SLC25A13	tr|Q53GR7|Q53GR7_HUMAN Solute carrier family 25, member 13 (Citrin) variant (Fragment) OS=Homo sapiens OX=9606 PE=2 SV=1;sp|Q9UJS0|CMC2_HUMAN Calcium-binding mitochondrial carrier protein Aralar2 OS=Homo sapiens OX=9606 GN=SLC25A13 PE=1 SV=2;tr|B7Z2E2|B7Z2	4	6	4	6	1	6	1	4	0	74.116	675	116.18	10.4	1226100000
K7EJ57;O96008;K7EKG4	K7EJ57;O96008;K7EKG4	Mitochondrial import receptor subunit TOM40 homolog	TOMM40	tr|K7EJ57|K7EJ57_HUMAN Mitochondrial import receptor subunit TOM40 homolog (Fragment) OS=Homo sapiens OX=9606 GN=TOMM40 PE=1 SV=8;sp|O96008|TOM40_HUMAN Mitochondrial import receptor subunit TOM40 homolog OS=Homo sapiens OX=9606 GN=TOMM40 PE=1 SV=1;tr|K7EKG	3	2	2	2	2	2	2	2	2	21.914	214	112.23	19.2	217700000
Q96IX5	Q96IX5	Up-regulated during skeletal muscle growth protein 5	USMG5	sp|Q96IX5|ATPMD_HUMAN ATP synthase membrane subunit DAPIT, mitochondrial OS=Homo sapiens OX=9606 GN=ATP5MD PE=1 SV=1	1	1	1	1	1	1	1	1	1	6.4575	58	109.77	25.9	251140000
V9HW78;Q6FIA4;B2R5M8;A0A024R3Y6;O75874;Q0QER2;Q6FI37;C9J4N6;B4DXS4;C9JJE5;A0A0A0U6N4;C9JLU6	V9HW78;Q6FIA4;B2R5M8;A0A024R3Y6;O75874;Q0QER2;Q6FI37;C9J4N6	Isocitrate dehydrogenase [NADP];Isocitrate dehydrogenase [NADP] cytoplasmic	HEL-216;IDH1	tr|V9HW78|V9HW78_HUMAN Isocitrate dehydrogenase [NADP] OS=Homo sapiens OX=9606 GN=HEL-216 PE=2 SV=1;tr|Q6FIA4|Q6FIA4_HUMAN Isocitrate dehydrogenase [NADP] OS=Homo sapiens OX=9606 GN=IDH1 PE=2 SV=1;tr|B2R5M8|B2R5M8_HUMAN Isocitrate dehydrogenase [NADP] OS=H	12	6	6	4	3	4	3	4	3	46.527	414	109.09	11.1	2783300000
B4DS57;P49321;Q53H03;Q6PJY7;H0YDS9;E9PRH9;H0YF33;E9PPR5;Q9P1N1;Q5T624;Q5T626;E9PNB5;O95138	B4DS57;P49321;Q53H03;Q6PJY7	Nuclear autoantigenic sperm protein	NASP	tr|B4DS57|B4DS57_HUMAN Nuclear autoantigenic sperm protein OS=Homo sapiens OX=9606 PE=2 SV=1;sp|P49321|NASP_HUMAN Nuclear autoantigenic sperm protein OS=Homo sapiens OX=9606 GN=NASP PE=1 SV=2;tr|Q53H03|Q53H03_HUMAN Nuclear autoantigenic sperm protein (Frag	13	9	9	8	3	8	3	8	3	74.804	688	107.12	13.5	1321600000
V9HWE1;Q53HU8;P08670;B3KRK8;B0YJC4;B0YJC5;A0A1B0GTT5;B4DUI0;Q9H319;Q53SB5;Q45VM8;Q45VM7;Q45VM6;L7RDA5;A5Z217;A0A384NPX1;P17661	V9HWE1;Q53HU8;P08670;B3KRK8;B0YJC4;B0YJC5	Vimentin	HEL113;VIM	tr|V9HWE1|V9HWE1_HUMAN Vimentin OS=Homo sapiens OX=9606 GN=HEL113 PE=2 SV=1;tr|Q53HU8|Q53HU8_HUMAN Vimentin (Fragment) OS=Homo sapiens OX=9606 PE=2 SV=1;sp|P08670|VIME_HUMAN Vimentin OS=Homo sapiens OX=9606 GN=VIM PE=1 SV=4;tr|B3KRK8|B3KRK8_HUMAN Vimentin	17	7	7	5	3	5	3	5	3	53.651	466	106.34	11.4	462120000
B3KX72;Q00839;Q96BA7;A0A1X7SBS1;B4DLR3;A0A1W2PPS1;A0A1W2PQ74;Q7Z4Q5;A0A1W2PQL0;A0A1W2PP34;A0A1W2PPL4;A0A1W2PPH7;Q5RI18;A0A1W2PP35;A0A1W2PRZ7;A0A1W2PQD4;A0A1W2PPE9;A0A1W2PNG3;A0A1W2PRI6;Q9UEL2	B3KX72;Q00839;Q96BA7;A0A1X7SBS1;B4DLR3;A0A1W2PPS1;A0A1W2PQ74;Q7Z4Q5;A0A1W2PQL0;A0A1W2PP34;A0A1W2PPL4;A0A1W2PPH7;Q5RI18;A0A1W2PP35;A0A1W2PRZ7	Heterogeneous nuclear ribonucleoprotein U	HNRNPU;HNRPU	tr|B3KX72|B3KX72_HUMAN cDNA FLJ44920 fis, clone BRAMY3011501, highly similar to Heterogeneous nuclear ribonucleoprotein U OS=Homo sapiens OX=9606 PE=2 SV=1;sp|Q00839|HNRPU_HUMAN Heterogeneous nuclear ribonucleoprotein U OS=Homo sapiens OX=9606 GN=HNRNPU PE	20	7	7	6	2	6	2	6	2	83.084	750	104.57	9.7	1828500000
P07814;V9GYZ6;Q3KQZ8;B4DKX5;H6WCP5;B4DP50;V9GZ76	P07814;V9GYZ6;Q3KQZ8;B4DKX5;H6WCP5	Bifunctional glutamate/proline--tRNA ligase;Glutamate--tRNA ligase;Proline--tRNA ligase	EPRS	sp|P07814|SYEP_HUMAN Bifunctional glutamate/proline--tRNA ligase OS=Homo sapiens OX=9606 GN=EPRS1 PE=1 SV=5;tr|V9GYZ6|V9GYZ6_HUMAN Glutamyl-tRNA synthetase (Fragment) OS=Homo sapiens OX=9606 GN=EPRS1 PE=1 SV=1;tr|Q3KQZ8|Q3KQZ8_HUMAN Glutamyl-tRNA synthetas	7	10	10	10	2	10	2	10	2	170.59	1512	104.43	8.9	1936400000
M0QXM4;Q71UA6;Q15758;B4DE27;M0QX44;Q59ES3	M0QXM4;Q71UA6;Q15758;B4DE27	Amino acid transporter;Neutral amino acid transporter B(0)	SLC1A5	tr|M0QXM4|M0QXM4_HUMAN Amino acid transporter OS=Homo sapiens OX=9606 GN=SLC1A5 PE=1 SV=1;tr|Q71UA6|Q71UA6_HUMAN Amino acid transporter OS=Homo sapiens OX=9606 GN=SLC1A5 PE=2 SV=1;sp|Q15758|AAAT_HUMAN Neutral amino acid transporter B(0) OS=Homo sapiens OX=	6	3	3	3	2	3	2	3	2	39.443	365	103.29	11.5	263060000
Q53SS8;Q15365;F8W0G4;F8VXH9;B4DRD7;H3BRU6;B4DLC0;F8VZX2;J3QT27;Q5MJP6;E9PFP8;A0A384N6B9;Q15366;P57721;F8VTZ0;F8W1G6	Q53SS8;Q15365;F8W0G4;F8VXH9;B4DRD7;H3BRU6;B4DLC0;F8VZX2;J3QT27;Q5MJP6;E9PFP8;A0A384N6B9;Q15366;P57721	Poly(rC)-binding protein 1;Poly(rC)-binding protein 2;Poly(rC)-binding protein 3	PCBP1;PCBP2;PCBP3	tr|Q53SS8|Q53SS8_HUMAN Epididymis secretory protein Li 85 OS=Homo sapiens OX=9606 GN=PCBP1 PE=2 SV=1;sp|Q15365|PCBP1_HUMAN Poly(rC)-binding protein 1 OS=Homo sapiens OX=9606 GN=PCBP1 PE=1 SV=2;tr|F8W0G4|F8W0G4_HUMAN Poly(rC)-binding protein 2 (Fragment) OS	16	3	3	2	1	2	1	2	1	37.497	356	102.7	6.2	509770000
E7EUT5;V9HVZ4;Q2TSD0;P04406;Q5ZEY3;A4UCT1;Q0QET7;B4DRV9;A0A0K0K1K1;O14556	E7EUT5;V9HVZ4;Q2TSD0;P04406;Q5ZEY3;A4UCT1;Q0QET7	Glyceraldehyde-3-phosphate dehydrogenase	GAPDH;HEL-S-162eP;GAPD	tr|E7EUT5|E7EUT5_HUMAN Glyceraldehyde-3-phosphate dehydrogenase OS=Homo sapiens OX=9606 GN=GAPDH PE=1 SV=1;tr|V9HVZ4|V9HVZ4_HUMAN Glyceraldehyde-3-phosphate dehydrogenase OS=Homo sapiens OX=9606 GN=HEL-S-162eP PE=2 SV=1;tr|Q2TSD0|Q2TSD0_HUMAN Glyceraldehyd	10	5	5	5	2	5	2	5	2	27.87	260	101.16	20.8	9217800000
P78527;B4DL41;F5GX40	P78527;B4DL41	DNA-dependent protein kinase catalytic subunit	PRKDC	sp|P78527|PRKDC_HUMAN DNA-dependent protein kinase catalytic subunit OS=Homo sapiens OX=9606 GN=PRKDC PE=1 SV=3;tr|B4DL41|B4DL41_HUMAN cDNA FLJ57825, highly similar to DNA-dependent protein kinase catalytic subunit OS=Homo sapiens OX=9606 PE=2 SV=1	3	12	12	11	1	11	1	11	1	469.08	4128	98.924	2.6	763340000
A0A4D5RAN2;A0A4D5RAC7;A0A4D5RAC9;Q6IPT9;Q6IPS9;Q6IPN6;Q53HQ7;Q53HM9;Q53GE9;Q53GA1;Q53G85;Q5VTE0;P68104;Q8IUB0;Q53HR1;Q96RE1;A0A4D5RAE2;Q53HR5;A8K9C4;Q504Z0;B4E2C5;B4DNE0;B4DV42;Q9NZS6;A0A087WV01;Q9H2I7;Q53G89;A0A087WVQ9;A0A4D5RA52;Q96C29;Q8TBL1;Q6P082;Q96CD8;Q6P4C9;A0A4D5RAR2;A0A4D5RBG5;A0A4D5RA98;A0A4D5RA76;Q16577;A0A4D5RBH1;A0A4D5RBD4;A0A4D5RBK4;A0A2U3TZH3;Q05639;Q2F837;A0A4D5RBE6;Q96EB3;A9X7H1…	A0A4D5RAN2;A0A4D5RAC7;A0A4D5RAC9;Q6IPT9;Q6IPS9;Q6IPN6;Q53HQ7;Q53HM9;Q53GE9;Q53GA1;Q53G85;Q5VTE0;P68104;Q8IUB0;Q53HR1;Q96RE1;A0A4D5RAE2;Q53HR5;A8K9C4;Q504Z0;B4E2C5;B4DNE0;B4DV42;Q9NZS6;A0A087WV01;Q9H2I7;Q53G89;A0A087WVQ9;A0A4D5RA52;Q96C29;Q8TBL1;Q6P082;Q96CD8;Q6P4C9;A0A4D5RAR2;A0A4D5RBG5;A0A4D5RA98;A0A4D5RA76;Q16577;A0A4D5RBH1;A0A4D5RBD4;A0A4D5RBK4;A0A2U3TZH3;Q05639	Elongation factor 1-alpha;Putative elongation factor 1-alpha-like 3;Elongation factor 1-alpha 1;Elongation factor 1-alpha 2	EEF1A1;EEF1A1P5;EEF1A1L14;PTI-1;EEF1A2	tr|A0A4D5RAN2|A0A4D5RAN2_HUMAN Tr-type G domain-containing protein OS=Homo sapiens OX=9606 PE=3 SV=1;tr|A0A4D5RAC7|A0A4D5RAC7_HUMAN Tr-type G domain-containing protein OS=Homo sapiens OX=9606 PE=4 SV=1;tr|A0A4D5RAC9|A0A4D5RAC9_HUMAN Elongation factor 1-alp	77	8	8	8	1	8	1	8	1	44.784	415	98.591	20	4634000000
B4DNN3;Q53HS0;A8K3A8;P47897;F2Z2V6;B4DTH6;A0A0U1RQM8;A0A0U1RQU2;C9J165;A0A0U1RQT0;A0A0U1RQC3;I3QNU8;A0A0U1RRI9;A0A0U1RQE9;B7Z840	B4DNN3;Q53HS0;A8K3A8;P47897;F2Z2V6;B4DTH6;A0A0U1RQM8;A0A0U1RQU2;C9J165;A0A0U1RQT0	Glutamine--tRNA ligase	QARS	tr|B4DNN3|B4DNN3_HUMAN Glutaminyl-tRNA synthetase OS=Homo sapiens OX=9606 PE=2 SV=1;tr|Q53HS0|Q53HS0_HUMAN Glutaminyl-tRNA synthetase (Fragment) OS=Homo sapiens OX=9606 PE=2 SV=1;tr|A8K3A8|A8K3A8_HUMAN Glutaminyl-tRNA synthetase OS=Homo sapiens OX=9606 PE=	15	3	2	3	0	3	0	2	0	82.245	725	98.004	6.8	146000000
H0YLU7;A0A0S2Z3M4;A0A0S2Z3L0;P13804;H0YK49;H0YL12;H0YNX6;H0YKF0;J3KN60	H0YLU7;A0A0S2Z3M4;A0A0S2Z3L0;P13804;H0YK49;H0YL12;H0YNX6;H0YKF0	Electron transfer flavoprotein subunit alpha, mitochondrial	ETFA	tr|H0YLU7|H0YLU7_HUMAN Electron transfer flavoprotein subunit alpha, mitochondrial (Fragment) OS=Homo sapiens OX=9606 GN=ETFA PE=1 SV=1;tr|A0A0S2Z3M4|A0A0S2Z3M4_HUMAN Electron transfer flavoprotein subunit alpha, mitochondrial (Fragment) OS=Homo sapiens OX	9	7	7	6	4	6	4	6	4	31.739	303	95.827	26.4	1377000000
A3KPC7;A0A024RAS2;Q08AJ9;B2R5B3;A4FTV9;A0A024R017;A0A0U1RR32;A0A0U1RRH7;Q99878;Q96KK5;Q9BTM1;Q93077;Q7L7L0;P20671;P0C0S8;P04908;H0YFX9;B4E0B3;B2R5B6;A0A3B3IS11;Q8IUE6;P16104;Q96QV6;V9GZN0;C9J0D1;A0A494C189;A2RUA4;REV__H0Y672;REV__Q6N028;REV__E7EQ67;REV__Q6ZS45;REV__Q7Z5E6;REV__H7BY63;REV__H0YBA5;REV__A0A087X2A7;REV__Q6P9G8;REV__Q8NB25;Q71UI9;P0C0S5	A3KPC7;A0A024RAS2;Q08AJ9;B2R5B3;A4FTV9;A0A024R017;A0A0U1RR32;A0A0U1RRH7;Q99878;Q96KK5;Q9BTM1;Q93077;Q7L7L0;P20671;P0C0S8;P04908;H0YFX9;B4E0B3;B2R5B6;A0A3B3IS11;Q8IUE6;P16104;Q96QV6	Histone H2A;Histone H2A type 1-J;Histone H2A type 1-H;Histone H2A.J;Histone H2A type 1-C;Histone H2A type 3;Histone H2A type 1-D;Histone H2A type 1;Histone H2A type 1-B/E;Histone H2A type 2-B;Histone H2AX;Histone H2A type 1-A	HIST1H2AH;H2AFJ;HIST1H2AB;HIST1H2AK;HIST1H2AC;HIST1H2AJ;HIST3H2A;HIST1H2AD;HIST1H2AG;HIST2H2AB;H2AFX;HIST1H2AA	tr|A3KPC7|A3KPC7_HUMAN Histone H2A OS=Homo sapiens OX=9606 GN=HIST1H2AH PE=2 SV=1;tr|A0A024RAS2|A0A024RAS2_HUMAN Histone H2A OS=Homo sapiens OX=9606 GN=H2AFJ PE=3 SV=1;tr|Q08AJ9|Q08AJ9_HUMAN Histone H2A OS=Homo sapiens OX=9606 GN=HIST1H2AB PE=2 SV=1;tr|B2R	39	4	1	2	3	2	3	0	1	13.906	128	95.429	21.9	201980000
Q9Y263;E5RIM3;H0YBW4;H0YC16;H0YAU9	Q9Y263;E5RIM3	Phospholipase A-2-activating protein	PLAA	sp|Q9Y263|PLAP_HUMAN Phospholipase A-2-activating protein OS=Homo sapiens OX=9606 GN=PLAA PE=1 SV=2;tr|E5RIM3|E5RIM3_HUMAN Phospholipase A-2-activating protein OS=Homo sapiens OX=9606 GN=PLAA PE=1 SV=1	5	7	7	7	1	7	1	7	1	87.156	795	95.178	9.7	1662100000
E9PKE3;V9HW22;Q53GZ6;P11142;Q53HF2;B3KTV0;E9PPY6;E9PQQ4;E9PQK7;E9PK54;E9PLF4;B4DTX2;E9PNE6;Q96IS6;E9PN25;E9PI65;E9PN89;A0A384MDT7;A0A024R6B5;P54652;A4D111	E9PKE3;V9HW22;Q53GZ6;P11142;Q53HF2;B3KTV0;E9PPY6;E9PQQ4;E9PQK7;E9PK54;E9PLF4;B4DTX2;E9PNE6;Q96IS6	Heat shock cognate 71 kDa protein	HSPA8;HEL-S-72p	tr|E9PKE3|E9PKE3_HUMAN Heat shock cognate 71 kDa protein OS=Homo sapiens OX=9606 GN=HSPA8 PE=1 SV=1;tr|V9HW22|V9HW22_HUMAN Epididymis luminal protein 33 OS=Homo sapiens OX=9606 GN=HEL-S-72p PE=2 SV=1;tr|Q53GZ6|Q53GZ6_HUMAN Heat shock 70kDa protein 8 isofor	21	5	3	5	2	3	1	3	1	68.805	627	94.43	9.6	342120000
A0A6Q8PGR9;A0A6Q8PGE8;A0A6Q8PF33;A0A6Q8PGN5;H3BPK7;P49588;A0A6Q8PFK3;A0A6Q8PFY2;A0A6Q8PHJ2;A0A6Q8PGB5;A0A6Q8PH44;A0A6Q8PF77;A0A6Q8PHP3;A0A6Q8PHP7;A0A6Q8PG28;A0A6Q8PG62;A0A6Q8PGI8;A0A6Q8PHN5	A0A6Q8PGR9;A0A6Q8PGE8;A0A6Q8PF33;A0A6Q8PGN5;H3BPK7;P49588;A0A6Q8PFK3;A0A6Q8PFY2;A0A6Q8PHJ2;A0A6Q8PGB5;A0A6Q8PH44;A0A6Q8PF77;A0A6Q8PHP3;A0A6Q8PHP7	Alanine--tRNA ligase, cytoplasmic	AARS	tr|A0A6Q8PGR9|A0A6Q8PGR9_HUMAN Alanine--tRNA ligase, cytoplasmic OS=Homo sapiens OX=9606 GN=AARS1 PE=4 SV=1;tr|A0A6Q8PGE8|A0A6Q8PGE8_HUMAN Alanine--tRNA ligase, cytoplasmic OS=Homo sapiens OX=9606 GN=AARS1 PE=4 SV=1;tr|A0A6Q8PF33|A0A6Q8PF33_HUMAN Alanine--	18	12	12	9	4	9	4	9	4	103.78	940	94.317	9.6	2654200000
P54136;B4DXW6;E5RJM9;E5RH09;E5RI24	P54136;B4DXW6	Arginine--tRNA ligase, cytoplasmic	RARS	sp|P54136|SYRC_HUMAN Arginine--tRNA ligase, cytoplasmic OS=Homo sapiens OX=9606 GN=RARS1 PE=1 SV=2;tr|B4DXW6|B4DXW6_HUMAN Arginine--tRNA ligase OS=Homo sapiens OX=9606 PE=2 SV=1	5	7	7	7	2	7	2	7	2	75.378	660	94.1	12.9	1165700000
B1AJY5;B1AJY7;O75832	B1AJY5;B1AJY7;O75832	26S proteasome non-ATPase regulatory subunit 10	PSMD10	tr|B1AJY5|B1AJY5_HUMAN 26S proteasome non-ATPase regulatory subunit 10 OS=Homo sapiens OX=9606 GN=PSMD10 PE=1 SV=1;tr|B1AJY7|B1AJY7_HUMAN 26S proteasome non-ATPase regulatory subunit 10 OS=Homo sapiens OX=9606 GN=PSMD10 PE=1 SV=1;sp|O75832|PSD10_HUMAN 26S	3	1	1	1	0	1	0	1	0	20.217	185	91.563	11.9	120860000
B4DFN9;A8K5I0;A0A1U9X7W4;A0A0G2JIW1;P0DMV9;P0DMV8;B4DNX1;B4E388;B4DNT8;Q59EJ3;B4E1T6;B4DI39;B4DWK5;V9GZ37;B3KTT5;B4DVU9;B4E1S9;B4DNV4;Q53FA3;B2RCQ9;A0A1U9X7X9;A0A1U9X7X4;A0A1U9X7W7;B4DI54;P34931;Q9NZ87;Q9NWW3;E9PM13;Q96H53;E9PS65;Q96BE0;A8K7Q2;B3KUS2;B4E1Q1;B4DXY3;B4DHP5	B4DFN9;A8K5I0;A0A1U9X7W4;A0A0G2JIW1;P0DMV9;P0DMV8;B4DNX1;B4E388;B4DNT8;Q59EJ3;B4E1T6;B4DI39;B4DWK5;V9GZ37;B3KTT5;B4DVU9;B4E1S9	Heat shock 70 kDa protein 1B;Heat shock 70 kDa protein 1A	HEL-S-103;HSPA1B;HSPA1A	tr|B4DFN9|B4DFN9_HUMAN cDNA FLJ54303, highly similar to Heat shock 70 kDa protein 1 OS=Homo sapiens OX=9606 PE=2 SV=1;tr|A8K5I0|A8K5I0_HUMAN Epididymis secretory protein Li 103 OS=Homo sapiens OX=9606 GN=HEL-S-103 PE=2 SV=1;tr|A0A1U9X7W4|A0A1U9X7W4_HUMAN H	36	7	4	7	2	7	2	4	0	62.452	572	90.688	12.2	4739000000
G3V126;A0A024R7X3;A0A024R7U9;Q9UI12;B4E054;Q8TF11;B3KUZ7;E5RG49;E5RHH0	G3V126;A0A024R7X3;A0A024R7U9;Q9UI12;B4E054;Q8TF11;B3KUZ7	V-type proton ATPase subunit H	ATP6V1H	tr|G3V126|G3V126_HUMAN V-type proton ATPase subunit H OS=Homo sapiens OX=9606 GN=ATP6V1H PE=1 SV=1;tr|A0A024R7X3|A0A024R7X3_HUMAN V-type proton ATPase subunit H OS=Homo sapiens OX=9606 GN=ATP6V1H PE=3 SV=1;tr|A0A024R7U9|A0A024R7U9_HUMAN V-type proton ATPas	9	4	4	4	0	4	0	4	0	51.57	443	90.592	12.6	565010000
F8W651;Q53FU3;A0A024RB72;F8VVA7;P61923;F8VYK5;F8VXB1;F8VUC5;F8W156;F8VYZ4	F8W651;Q53FU3;A0A024RB72;F8VVA7;P61923;F8VYK5;F8VXB1;F8VUC5;F8W156;F8VYZ4	Coatomer subunit zeta-1	COPZ1	tr|F8W651|F8W651_HUMAN Coatomer subunit zeta OS=Homo sapiens OX=9606 GN=COPZ1 PE=1 SV=1;tr|Q53FU3|Q53FU3_HUMAN Coatomer subunit zeta (Fragment) OS=Homo sapiens OX=9606 PE=2 SV=1;tr|A0A024RB72|A0A024RB72_HUMAN Coatomer subunit zeta OS=Homo sapiens OX=9606 G	10	2	2	2	1	2	1	2	1	13.393	119	89.98	27.7	149470000
A0A140VK27;P09960;B4DVZ8;Q59ES1;B4DEH5;Q49AK0	A0A140VK27;P09960;B4DVZ8;Q59ES1	Leukotriene A-4 hydrolase;Leukotriene A(4) hydrolase	LTA4H	tr|A0A140VK27|A0A140VK27_HUMAN Leukotriene A(4) hydrolase OS=Homo sapiens OX=9606 PE=2 SV=1;sp|P09960|LKHA4_HUMAN Leukotriene A-4 hydrolase OS=Homo sapiens OX=9606 GN=LTA4H PE=1 SV=2;tr|B4DVZ8|B4DVZ8_HUMAN Leukotriene A(4) hydrolase OS=Homo sapiens OX=9606	6	6	6	6	3	6	3	6	3	69.284	611	86.752	12.9	394890000
D6R974;V9HW74;B2RD14;D6R956;P09936;A6NLJ7;D6RE83;D6RF53	D6R974;V9HW74;B2RD14;D6R956;P09936;A6NLJ7;D6RE83	Ubiquitin carboxyl-terminal hydrolase;Ubiquitin carboxyl-terminal hydrolase isozyme L1	UCHL1;HEL-117	tr|D6R974|D6R974_HUMAN Ubiquitin carboxyl-terminal hydrolase OS=Homo sapiens OX=9606 GN=UCHL1 PE=1 SV=1;tr|V9HW74|V9HW74_HUMAN Ubiquitin carboxyl-terminal hydrolase OS=Homo sapiens OX=9606 GN=HEL-117 PE=2 SV=1;tr|B2RD14|B2RD14_HUMAN Ubiquitin carboxyl-term	8	3	3	3	0	3	0	3	0	17.361	156	86.433	25	307470000
Q4W4Y1;Q8WUM4;B7Z5C1;B4DHD2;F8WEQ7;F8WBR8;C9IZF9;A0A3B3IT07	Q4W4Y1;Q8WUM4;B7Z5C1;B4DHD2	Programmed cell death 6-interacting protein	DRIP4;PDCD6IP	tr|Q4W4Y1|Q4W4Y1_HUMAN Dopamine receptor interacting protein 4 OS=Homo sapiens OX=9606 GN=DRIP4 PE=2 SV=1;sp|Q8WUM4|PDC6I_HUMAN Programmed cell death 6-interacting protein OS=Homo sapiens OX=9606 GN=PDCD6IP PE=1 SV=1;tr|B7Z5C1|B7Z5C1_HUMAN cDNA FLJ56126, h	8	4	4	4	0	4	0	4	0	96.078	868	85.75	5.3	396510000
A0A1U9X9D5;A0A1U9X9C8;A0A1U9X9C7;A0A1U9X9C4;A0A1U9X9C1;A0A1U9X9A3;A0A1U9X9A1;A0A024RCN6;P26640;A0A140T936;A0A140T954;A2ABF4;A0A0G2JJT9;B4DT32	A0A1U9X9D5;A0A1U9X9C8;A0A1U9X9C7;A0A1U9X9C4;A0A1U9X9C1;A0A1U9X9A3;A0A1U9X9A1;A0A024RCN6;P26640;A0A140T936;A0A140T954	Valine--tRNA ligase	VARS	tr|A0A1U9X9D5|A0A1U9X9D5_HUMAN Valyl-tRNA synthetase OS=Homo sapiens OX=9606 PE=3 SV=2;tr|A0A1U9X9C8|A0A1U9X9C8_HUMAN Valyl-tRNA synthetase OS=Homo sapiens OX=9606 PE=1 SV=1;tr|A0A1U9X9C7|A0A1U9X9C7_HUMAN Valyl-tRNA synthetase OS=Homo sapiens OX=9606 PE=1	14	7	7	7	1	7	1	7	1	140.46	1264	84.542	7.7	469590000
Q86UY0;Q6EHZ3;Q658S9;Q8NBS9;A0A024QZV0	Q86UY0;Q6EHZ3;Q658S9;Q8NBS9;A0A024QZV0	Thioredoxin domain-containing protein 5	TXNDC5;STRF8;DKFZp666I134;hCG_1811539	tr|Q86UY0|Q86UY0_HUMAN TXNDC5 protein OS=Homo sapiens OX=9606 GN=TXNDC5 PE=1 SV=1;tr|Q6EHZ3|Q6EHZ3_HUMAN Uncharacterized protein OS=Homo sapiens OX=9606 GN=STRF8 PE=2 SV=1;tr|Q658S9|Q658S9_HUMAN Uncharacterized protein DKFZp666I134 (Fragment) OS=Homo sapie	5	5	5	5	1	5	1	5	1	40.369	360	81.891	15	3905900000
H3BRG4;P22695;H3BUE4;H3BUI9;H3BSJ9;A0A087WVZ4;H3BP04	H3BRG4;P22695;H3BUE4;H3BUI9;H3BSJ9	Cytochrome b-c1 complex subunit 2, mitochondrial	UQCRC2	tr|H3BRG4|H3BRG4_HUMAN Cytochrome b-c1 complex subunit 2, mitochondrial OS=Homo sapiens OX=9606 GN=UQCRC2 PE=1 SV=1;sp|P22695|QCR2_HUMAN Cytochrome b-c1 complex subunit 2, mitochondrial OS=Homo sapiens OX=9606 GN=UQCRC2 PE=1 SV=3;tr|H3BUE4|H3BUE4_HUMAN Cyt	7	3	3	3	2	3	2	3	2	44.634	412	81.378	10.4	310470000
V9HWC7;P30041;A4UCS6;B4DUK1	V9HWC7;P30041	Peroxiredoxin-6	HEL-S-128m;PRDX6	tr|V9HWC7|V9HWC7_HUMAN Epididymis secretory sperm binding protein Li 128m OS=Homo sapiens OX=9606 GN=HEL-S-128m PE=2 SV=1;sp|P30041|PRDX6_HUMAN Peroxiredoxin-6 OS=Homo sapiens OX=9606 GN=PRDX6 PE=1 SV=3	4	6	6	5	4	5	4	5	4	25.035	224	81.258	26.3	1082700000
A0A384MDR8;P11177;C9J634;F8WF02;Q59G68	A0A384MDR8;P11177;C9J634;F8WF02	Pyruvate dehydrogenase E1 component subunit beta, mitochondrial	PDHB	tr|A0A384MDR8|A0A384MDR8_HUMAN Pyruvate dehydrogenase E1 component subunit beta OS=Homo sapiens OX=9606 PE=2 SV=1;sp|P11177|ODPB_HUMAN Pyruvate dehydrogenase E1 component subunit beta, mitochondrial OS=Homo sapiens OX=9606 GN=PDHB PE=1 SV=3;tr|C9J634|C9J63	5	7	7	7	1	7	1	7	1	39.233	359	80.19	19.2	1912200000
B4DKE6;Q53HK8;A0A024RDQ8;P40938;A0A087X270;Q5U0C2	B4DKE6;Q53HK8;A0A024RDQ8;P40938;A0A087X270;Q5U0C2	Replication factor C subunit 3	RFC3	tr|B4DKE6|B4DKE6_HUMAN cDNA FLJ60629, highly similar to Replication factor C subunit 3 OS=Homo sapiens OX=9606 PE=2 SV=1;tr|Q53HK8|Q53HK8_HUMAN Replication factor C 3 isoform 1 variant (Fragment) OS=Homo sapiens OX=9606 PE=2 SV=1;tr|A0A024RDQ8|A0A024RDQ8_H	6	2	2	2	0	2	0	2	0	34.832	305	77.542	9.2	138240000
A0A384N605;U3KQ56;Q9UBQ7;Q5M7Z5	A0A384N605;U3KQ56;Q9UBQ7;Q5M7Z5	Glyoxylate reductase/hydroxypyruvate reductase	GRHPR	tr|A0A384N605|A0A384N605_HUMAN Epididymis secretory sperm binding protein OS=Homo sapiens OX=9606 PE=2 SV=1;tr|U3KQ56|U3KQ56_HUMAN Glyoxylate reductase/hydroxypyruvate reductase OS=Homo sapiens OX=9606 GN=GRHPR PE=1 SV=1;sp|Q9UBQ7|GRHPR_HUMAN Glyoxylate re	4	2	2	2	1	2	1	2	1	35.668	328	76.108	10.7	51727000
A0A140VJK6;P49915;B4DUT7;Q53F90	A0A140VJK6;P49915;B4DUT7;Q53F90	GMP synthase [glutamine-hydrolyzing]	GMPS	tr|A0A140VJK6|A0A140VJK6_HUMAN Glutamine amidotransferase OS=Homo sapiens OX=9606 PE=2 SV=1;sp|P49915|GUAA_HUMAN GMP synthase [glutamine-hydrolyzing] OS=Homo sapiens OX=9606 GN=GMPS PE=1 SV=1;tr|B4DUT7|B4DUT7_HUMAN Glutamine amidotransferase OS=Homo sapien	4	8	8	7	1	7	1	7	1	76.715	693	75.429	12.3	980920000
F5GYN4;Q659F9;J3KR44;F5GYJ8;B4DPD5;Q96FW1;F5H6Q1;F5H3F0;B3KUV5	F5GYN4;Q659F9;J3KR44;F5GYJ8;B4DPD5;Q96FW1;F5H6Q1	Ubiquitin thioesterase OTUB1	OTUB1;DKFZp564E242	tr|F5GYN4|F5GYN4_HUMAN Ubiquitinyl hydrolase 1 OS=Homo sapiens OX=9606 GN=OTUB1 PE=1 SV=1;tr|Q659F9|Q659F9_HUMAN Ubiquitin thioesterase OS=Homo sapiens OX=9606 GN=DKFZp564E242 PE=2 SV=1;tr|J3KR44|J3KR44_HUMAN Ubiquitin thioesterase OS=Homo sapiens OX=9606	9	3	3	3	3	3	3	3	3	28.05	241	74.033	16.2	615590000
A0A0A0MSM0;A0A024RDQ0;A0A024RDS1;Q92598;B4DY72;B4DF68;B4DZB4;Q5TBM3;R4GN69;B4DZP3	A0A0A0MSM0;A0A024RDQ0;A0A024RDS1;Q92598;B4DY72;B4DF68;B4DZB4	Heat shock protein 105 kDa	HSPH1	tr|A0A0A0MSM0|A0A0A0MSM0_HUMAN Heat shock protein 105 kDa OS=Homo sapiens OX=9606 GN=HSPH1 PE=1 SV=1;tr|A0A024RDQ0|A0A024RDQ0_HUMAN Heat shock 110 kDa protein OS=Homo sapiens OX=9606 GN=HSPH1 PE=3 SV=1;tr|A0A024RDS1|A0A024RDS1_HUMAN Heat shock 110 kDa prot	10	11	9	7	5	7	5	6	4	88.841	782	73.986	9.5	1179400000
A8KA19;O43592;F8WDU6;A0A024RB67;F5GYW6	A8KA19;O43592;F8WDU6;A0A024RB67	Exportin-T	XPOT	tr|A8KA19|A8KA19_HUMAN Exportin-T OS=Homo sapiens OX=9606 PE=2 SV=1;sp|O43592|XPOT_HUMAN Exportin-T OS=Homo sapiens OX=9606 GN=XPOT PE=1 SV=2;tr|F8WDU6|F8WDU6_HUMAN Exportin-T (Fragment) OS=Homo sapiens OX=9606 GN=XPOT PE=1 SV=8;tr|A0A024RB67|A0A024RB67_HU	5	4	4	4	0	4	0	4	0	109.92	962	73.762	5.1	182820000
Q208B5;J3QRG6;D1LYX3;R9S252;K7PML8;P42771;Q9UPB7;Q2MJK0	Q208B5;J3QRG6;D1LYX3;R9S252;K7PML8;P42771;Q9UPB7;Q2MJK0	Cyclin-dependent kinase inhibitor 2A	CDKN2A;p16ink4a	tr|Q208B5|Q208B5_HUMAN p16 (Fragment) OS=Homo sapiens OX=9606 GN=CDKN2A PE=4 SV=1;tr|J3QRG6|J3QRG6_HUMAN Cyclin-dependent kinase inhibitor 2A OS=Homo sapiens OX=9606 GN=CDKN2A PE=1 SV=1;tr|D1LYX3|D1LYX3_HUMAN Truncated tumor suppressor protein P16 OS=Homo	8	2	2	1	1	1	1	1	1	6.8616	67	73.48	25.4	29782000
E9PBS1;P22234;B4DGX3;D6RF62	E9PBS1;P22234;B4DGX3;D6RF62	Multifunctional protein ADE2;Phosphoribosylaminoimidazole-succinocarboxamide synthase;Phosphoribosylaminoimidazole carboxylase	PAICS	tr|E9PBS1|E9PBS1_HUMAN AIR carboxylase (Fragment) OS=Homo sapiens OX=9606 GN=PAICS PE=1 SV=1;sp|P22234|PUR6_HUMAN Multifunctional protein ADE2 OS=Homo sapiens OX=9606 GN=PAICS PE=1 SV=3;tr|B4DGX3|B4DGX3_HUMAN SAICAR synthetase OS=Homo sapiens OX=9606 PE=2	4	5	5	5	2	5	2	5	2	45.651	413	71.829	13.1	1999000000
C9JZN1;C9JIS1;C9JXA5;Q6FHM2;P62879	C9JZN1;C9JIS1;C9JXA5;Q6FHM2;P62879	Guanine nucleotide-binding protein G(I)/G(S)/G(T) subunit beta-2	GNB2	tr|C9JZN1|C9JZN1_HUMAN Guanine nucleotide-binding protein G(I)/G(S)/G(T) subunit beta-2 (Fragment) OS=Homo sapiens OX=9606 GN=GNB2 PE=1 SV=1;tr|C9JIS1|C9JIS1_HUMAN Guanine nucleotide-binding protein G(I)/G(S)/G(T) subunit beta-2 (Fragment) OS=Homo sapiens	5	1	1	1	0	1	0	1	0	17.032	152	69.137	12.5	64805000
B4DJ81;E5KRK5;A0A291FIZ5;P28331;Q9P1A0	B4DJ81;E5KRK5;A0A291FIZ5;P28331;Q9P1A0	NADH-ubiquinone oxidoreductase 75 kDa subunit, mitochondrial	NDUFS1	tr|B4DJ81|B4DJ81_HUMAN NADH-ubiquinone oxidoreductase 75 kDa subunit, mitochondrial OS=Homo sapiens OX=9606 GN=NDUFS1 PE=1 SV=1;tr|E5KRK5|E5KRK5_HUMAN Complex I-75kD OS=Homo sapiens OX=9606 GN=NDUFS1 PE=3 SV=1;tr|A0A291FIZ5|A0A291FIZ5_HUMAN Complex I-75kD	5	6	6	6	0	6	0	6	0	66.921	611	68.681	13.1	669660000
E9PLK3;B7Z899;P55786;B7Z4B2;B3KU93;B3KTP2;A6NEC2;B7Z1H4;E9PP11;B7Z6T6;B7Z1V9;E9PJY4;E9PPD4;E9PI82;E9PJF9;E9PJ74;E9PPZ2	E9PLK3;B7Z899;P55786;B7Z4B2;B3KU93;B3KTP2;A6NEC2;B7Z1H4	Puromycin-sensitive aminopeptidase;Puromycin-sensitive aminopeptidase-like protein	NPEPPS;NPEPPSL1	tr|E9PLK3|E9PLK3_HUMAN Aminopeptidase OS=Homo sapiens OX=9606 GN=NPEPPS PE=1 SV=1;tr|B7Z899|B7Z899_HUMAN Aminopeptidase OS=Homo sapiens OX=9606 PE=2 SV=1;sp|P55786|PSA_HUMAN Puromycin-sensitive aminopeptidase OS=Homo sapiens OX=9606 GN=NPEPPS PE=1 SV=2;tr|	17	8	8	7	1	7	1	7	1	102.99	915	67.931	7.9	1076600000
I3L1P8;Q6IBH0;Q02978	I3L1P8;Q6IBH0;Q02978	Mitochondrial 2-oxoglutarate/malate carrier protein	SLC25A11	tr|I3L1P8|I3L1P8_HUMAN Mitochondrial 2-oxoglutarate/malate carrier protein (Fragment) OS=Homo sapiens OX=9606 GN=SLC25A11 PE=1 SV=1;tr|Q6IBH0|Q6IBH0_HUMAN SLC25A11 protein OS=Homo sapiens OX=9606 GN=SLC25A11 PE=2 SV=1;sp|Q02978|M2OM_HUMAN Mitochondrial 2-o	3	4	4	2	3	2	3	2	3	32.182	296	67.73	10.1	2516300000
O95373;B3KQG6;E9PLJ0;B3KNG9	O95373;B3KQG6	Importin-7	IPO7	sp|O95373|IPO7_HUMAN Importin-7 OS=Homo sapiens OX=9606 GN=IPO7 PE=1 SV=1;tr|B3KQG6|B3KQG6_HUMAN cDNA FLJ90427 fis, clone NT2RP3000481, highly similar to Importin-7 OS=Homo sapiens OX=9606 PE=2 SV=1	4	5	5	4	1	4	1	4	1	119.52	1038	66.996	4.6	752590000
B5MDF5;P62826;J3KQE5;F5H018;H0YFC6;B4DV51;A0A087X0W0;Q96QB7;Q0EFC9	B5MDF5;P62826;J3KQE5;F5H018;H0YFC6	GTP-binding nuclear protein Ran	RAN	tr|B5MDF5|B5MDF5_HUMAN GTP-binding nuclear protein Ran OS=Homo sapiens OX=9606 GN=RAN PE=1 SV=1;sp|P62826|RAN_HUMAN GTP-binding nuclear protein Ran OS=Homo sapiens OX=9606 GN=RAN PE=1 SV=3;tr|J3KQE5|J3KQE5_HUMAN GTP-binding nuclear protein Ran (Fragment) O	9	6	6	6	2	6	2	6	2	26.224	233	66.439	27.5	1265800000
Q3ZCW5;Q96I99;E9PDQ8;B7Z2D5;Q9Y436;H0Y852	Q3ZCW5;Q96I99;E9PDQ8;B7Z2D5;Q9Y436	Succinyl-CoA ligase subunit beta;Succinyl-CoA ligase [GDP-forming] subunit beta, mitochondrial	SUCLG2;DKFZp586M2023	tr|Q3ZCW5|Q3ZCW5_HUMAN Succinate-CoA ligase subunit beta (Fragment) OS=Homo sapiens OX=9606 GN=SUCLG2 PE=2 SV=1;sp|Q96I99|SUCB2_HUMAN Succinate--CoA ligase [GDP-forming] subunit beta, mitochondrial OS=Homo sapiens OX=9606 GN=SUCLG2 PE=1 SV=2;tr|E9PDQ8|E9PD	6	6	6	5	2	5	2	5	2	38.767	362	65.63	16.3	1363700000
A8K0D2;A0A1Y1B909;A0A024R5F7;Q9UBM7;E9PJ54;X5D9E1;E9PM00;A0A0S2Z3S3;X5DRD7;X5DNI9;A0A0S2Z3U5;E9PRL8;E9PQ71;E9PIP9;A0A0S2Z3N8;A0A1Y1BG54;A0A1Y1BBN3;H0YE57;B4E1K5	A8K0D2;A0A1Y1B909;A0A024R5F7;Q9UBM7;E9PJ54;X5D9E1;E9PM00;A0A0S2Z3S3;X5DRD7;X5DNI9	7-dehydrocholesterol reductase	DHCR7	tr|A8K0D2|A8K0D2_HUMAN cDNA FLJ77740, highly similar to Homo sapiens 7-dehydrocholesterol reductase, mRNA OS=Homo sapiens OX=9606 PE=2 SV=1;tr|A0A1Y1B909|A0A1Y1B909_HUMAN 7-dehydrocholesterol reductase OS=Homo sapiens OX=9606 GN=DHCR7 PE=3 SV=1;tr|A0A024R5	19	3	3	3	2	3	2	3	2	54.469	475	64.526	9.3	1127900000
P05141;Q6NVC0;Q59EI9;A8K787;A0A0S2Z3H3;P12235;A0A0S2Z359;V9GYG0;Q9H0C2;O75961;Q59EP7;A0A0S2Z3C4	P05141;Q6NVC0;Q59EI9	ADP/ATP translocase 2;ADP/ATP translocase 2, N-terminally processed	SLC25A5	sp|P05141|ADT2_HUMAN ADP/ATP translocase 2 OS=Homo sapiens OX=9606 GN=SLC25A5 PE=1 SV=7;tr|Q6NVC0|Q6NVC0_HUMAN SLC25A5 protein (Fragment) OS=Homo sapiens OX=9606 GN=SLC25A5 PE=2 SV=1;tr|Q59EI9|Q59EI9_HUMAN ADP,ATP carrier protein, liver isoform T2 variant	12	10	4	9	4	9	4	4	2	32.852	298	64.064	24.8	18634000000
A0A024R1K7;Q04917;B2R6N6;A2IDB2;Q9H4N8;F8WEB6;A2IDB1	A0A024R1K7;Q04917;B2R6N6;A2IDB2;Q9H4N8	14-3-3 protein eta	YWHAH	tr|A0A024R1K7|A0A024R1K7_HUMAN Tyrosine 3-monooxygenase/tryptophan 5-monooxygenase activation protein, eta polypeptide, isoform CRA_b OS=Homo sapiens OX=9606 GN=YWHAH PE=3 SV=1;sp|Q04917|1433F_HUMAN 14-3-3 protein eta OS=Homo sapiens OX=9606 GN=YWHAH PE=1	7	7	5	7	2	5	1	5	1	28.218	246	63.996	33.7	2806600000
P38117;M0QY67	P38117	Electron transfer flavoprotein subunit beta	ETFB	sp|P38117|ETFB_HUMAN Electron transfer flavoprotein subunit beta OS=Homo sapiens OX=9606 GN=ETFB PE=1 SV=3	2	8	8	8	2	8	2	8	2	27.843	255	62.843	35.3	2468200000
B3KX11;Q2TU64;Q59H77;P49368;B4DUR8;E9PRC8;Q5SZX6;Q5SZX9;E9PM09;Q5SZW8;E9PQ35	B3KX11;Q2TU64;Q59H77;P49368;B4DUR8;E9PRC8;Q5SZX6	T-complex protein 1 subunit gamma	CCT3	tr|B3KX11|B3KX11_HUMAN T-complex protein 1 subunit gamma OS=Homo sapiens OX=9606 PE=2 SV=1;tr|Q2TU64|Q2TU64_HUMAN T-complex protein 1 subunit gamma OS=Homo sapiens OX=9606 PE=2 SV=1;tr|Q59H77|Q59H77_HUMAN T-complex protein 1 subunit gamma (Fragment) OS=Hom	11	9	9	8	1	8	1	8	1	57.945	522	62.261	16.9	1507000000
B3KRA3;B3KNW5;B3KUV9;A8K155;B7Z274;B5MDL5;Q6N076;P53778	B3KRA3;B3KNW5;B3KUV9;A8K155;B7Z274;B5MDL5;Q6N076;P53778	Mitogen-activated protein kinase 12	MAPK12;DKFZp686M02159	tr|B3KRA3|B3KRA3_HUMAN cDNA FLJ33923 fis, clone CTONG2017021, highly similar to Homo sapiens hyaluronan binding protein 4 (HABP4), mRNA OS=Homo sapiens OX=9606 PE=2 SV=1;tr|B3KNW5|B3KNW5_HUMAN cDNA FLJ30599 fis, clone BRAWH2009298, highly similar to Homo s	8	2	2	2	2	2	2	2	2	13.945	123	61.596	5.7	1980700000
A0A024RC87;A0A140VJT8;P13489;E9PMJ3;E9PLZ3;E9PIM9;H0YCR7	A0A024RC87;A0A140VJT8;P13489	Ribonuclease inhibitor	RNH1	tr|A0A024RC87|A0A024RC87_HUMAN Ribonuclease inhibitor OS=Homo sapiens OX=9606 GN=RNH1 PE=4 SV=1;tr|A0A140VJT8|A0A140VJT8_HUMAN Ribonuclease inhibitor OS=Homo sapiens OX=9606 PE=2 SV=1;sp|P13489|RINI_HUMAN Ribonuclease inhibitor OS=Homo sapiens OX=9606 GN=R	7	3	3	3	0	3	0	3	0	49.416	456	61.034	9.2	330720000
B7Z766;A0A087X054;B7Z2N4;B3KXH0;A0A384P5T6;A0A494C039;Q9Y4L1;E9PJ21;Q05D91;A0A087WWI4;Q6IN67;K7EQK2;B7Z602;A0A024R3G0	B7Z766;A0A087X054;B7Z2N4;B3KXH0;A0A384P5T6;A0A494C039;Q9Y4L1;E9PJ21;Q05D91;A0A087WWI4;Q6IN67;K7EQK2;B7Z602	Hypoxia up-regulated protein 1	HYOU1	tr|B7Z766|B7Z766_HUMAN cDNA FLJ54564, highly similar to 150 kDa oxygen-regulated protein (Orp150) OS=Homo sapiens OX=9606 PE=2 SV=1;tr|A0A087X054|A0A087X054_HUMAN Hypoxia up-regulated protein 1 OS=Homo sapiens OX=9606 GN=HYOU1 PE=1 SV=1;tr|B7Z2N4|B7Z2N4_HU	14	5	5	5	1	5	1	5	1	94.198	848	60.824	8.6	897660000
A0A0S2Z5K3;Q3LIB4;A0A0S2Z5R3;Q9NPI6;A0A0S2Z5I2	A0A0S2Z5K3;Q3LIB4;A0A0S2Z5R3;Q9NPI6;A0A0S2Z5I2	mRNA-decapping enzyme 1A	Nbla00360;DCP1A	tr|A0A0S2Z5K3|A0A0S2Z5K3_HUMAN DCP1 decapping enzyme-like protein A isoform 3 (Fragment) OS=Homo sapiens OX=9606 GN=DCP1A PE=2 SV=1;tr|Q3LIB4|Q3LIB4_HUMAN Uncharacterized protein Nbla00360 OS=Homo sapiens OX=9606 GN=Nbla00360 PE=2 SV=1;tr|A0A0S2Z5R3|A0A0S2	5	2	2	2	0	2	0	2	0	59.488	546	60.273	6.8	47137000
Q9Y333	Q9Y333	U6 snRNA-associated Sm-like protein LSm2	LSM2	sp|Q9Y333|LSM2_HUMAN U6 snRNA-associated Sm-like protein LSm2 OS=Homo sapiens OX=9606 GN=LSM2 PE=1 SV=1	1	1	1	1	0	1	0	1	0	10.834	95	59.404	20	41797000
A0A669KAX4;K4DI93;Q13620;A0A669KAU9	A0A669KAX4;K4DI93;Q13620	Cullin-4B	CUL4B	tr|A0A669KAX4|A0A669KAX4_HUMAN Cullin-4B OS=Homo sapiens OX=9606 GN=CUL4B PE=1 SV=1;tr|K4DI93|K4DI93_HUMAN Cullin 4B, isoform CRA_e OS=Homo sapiens OX=9606 GN=CUL4B PE=1 SV=1;sp|Q13620|CUL4B_HUMAN Cullin-4B OS=Homo sapiens OX=9606 GN=CUL4B PE=1 SV=4	4	6	6	6	1	6	1	6	1	102.53	897	59.139	7.8	565050000
F8VXI7;F8VXL2;F8VRV5;Q6FGH9;P63167	F8VXI7;F8VXL2;F8VRV5;Q6FGH9;P63167	Dynein light chain 1, cytoplasmic	DYNLL1;DNCL1	tr|F8VXI7|F8VXI7_HUMAN Dynein light chain (Fragment) OS=Homo sapiens OX=9606 GN=DYNLL1 PE=1 SV=1;tr|F8VXL2|F8VXL2_HUMAN Dynein light chain OS=Homo sapiens OX=9606 GN=DYNLL1 PE=1 SV=1;tr|F8VRV5|F8VRV5_HUMAN Dynein light chain OS=Homo sapiens OX=9606 GN=DYNL	5	1	1	1	1	1	1	1	1	4.7714	42	58.892	52.4	30049000
Q13257	Q13257	Mitotic spindle assembly checkpoint protein MAD2A	MAD2L1	sp|Q13257|MD2L1_HUMAN Mitotic spindle assembly checkpoint protein MAD2A OS=Homo sapiens OX=9606 GN=MAD2L1 PE=1 SV=1	1	2	2	2	0	2	0	2	0	23.51	205	58.465	11.7	64955000
B3KPY9;Q6I9Y8;B3KSQ4;D3DS63;B3KTB3;B3KT38;B3KPS9;B3KQ33;Q59FI4;Q8TEX9;Q59H62;H0YN14;H0YMR4;B4DXR7;H0YN07	B3KPY9;Q6I9Y8;B3KSQ4;D3DS63;B3KTB3;B3KT38;B3KPS9;B3KQ33;Q59FI4;Q8TEX9;Q59H62;H0YN14;H0YMR4;B4DXR7	Importin-4	IPO4	tr|B3KPY9|B3KPY9_HUMAN cDNA FLJ32482 fis, clone SKNMC2001324, highly similar to Importin-4 OS=Homo sapiens OX=9606 PE=2 SV=1;tr|Q6I9Y8|Q6I9Y8_HUMAN IPO4 protein OS=Homo sapiens OX=9606 GN=IPO4 PE=2 SV=1;tr|B3KSQ4|B3KSQ4_HUMAN cDNA FLJ36788 fis, clone ADRGL	15	4	4	4	0	4	0	4	0	80.845	743	57.467	7.3	455560000
Q9H936;K4DIB8;K4DIA8;A0A0D9SEI9;A0A0D9SFE1;A0A024RCA6;E9PJH7;K4DIB6;K4DIB3;E9PS95;A0A0D9SFA8;K4DIB0;K4DIA2;A0A0D9SG84;E9PI74;E9PQ36;A0A024R0W0;Q9H1K4;K4DIB4;E9PJY0;A0A0A6YYN8;X6R3U4;O75949;Q7Z736	Q9H936;K4DIB8;K4DIA8;A0A0D9SEI9;A0A0D9SFE1;A0A024RCA6;E9PJH7;K4DIB6;K4DIB3;E9PS95	Mitochondrial glutamate carrier 1	SLC25A22	sp|Q9H936|GHC1_HUMAN Mitochondrial glutamate carrier 1 OS=Homo sapiens OX=9606 GN=SLC25A22 PE=1 SV=1;tr|K4DIB8|K4DIB8_HUMAN Mitochondrial glutamate carrier 1 (Fragment) OS=Homo sapiens OX=9606 GN=SLC25A22 PE=1 SV=2;tr|K4DIA8|K4DIA8_HUMAN Mitochondrial glut	24	5	5	4	2	4	2	4	2	34.47	323	57.059	11.8	853540000
B7Z4V2;V9HW84;A0A384P5G6;Q8N1C8;P38646;B7Z4T3;A1XP52;B7Z1V7;D6RA73;D6RJI2;H0YBG6;Q2F839;A0A3B3ITI4	B7Z4V2;V9HW84;A0A384P5G6;Q8N1C8;P38646;B7Z4T3;A1XP52	Stress-70 protein, mitochondrial	HEL-S-124m;HSPA9	tr|B7Z4V2|B7Z4V2_HUMAN 75 kDa glucose-regulated protein OS=Homo sapiens OX=9606 PE=2 SV=1;tr|V9HW84|V9HW84_HUMAN 75 kDa glucose-regulated protein OS=Homo sapiens OX=9606 GN=HEL-S-124m PE=2 SV=1;tr|A0A384P5G6|A0A384P5G6_HUMAN 75 kDa glucose-regulated protei	13	8	8	8	0	8	0	8	0	72.4	665	56.666	13.5	1598800000
A0A384NPU5;Q15084	A0A384NPU5;Q15084	Protein disulfide-isomerase A6	PDIA6	tr|A0A384NPU5|A0A384NPU5_HUMAN Epididymis secretory sperm binding protein OS=Homo sapiens OX=9606 PE=2 SV=1;sp|Q15084|PDIA6_HUMAN Protein disulfide-isomerase A6 OS=Homo sapiens OX=9606 GN=PDIA6 PE=1 SV=1	2	4	4	4	0	4	0	4	0	48.121	440	56.593	10.9	659840000
E7ENZ3;B4DYC8;B4DZT5;V9HW37;P48643;B4DE30;B7ZAR1;B4DDU6;B4DXI1;E9PCA1;Q9BU08;B4DX08;Q96GI1;D6RIZ7;Q9HB74;B4DZY9	E7ENZ3;B4DYC8;B4DZT5;V9HW37;P48643;B4DE30;B7ZAR1;B4DDU6;B4DXI1;E9PCA1;Q9BU08;B4DX08;Q96GI1	T-complex protein 1 subunit epsilon	CCT5;HEL-S-69	tr|E7ENZ3|E7ENZ3_HUMAN T-complex protein 1 subunit epsilon OS=Homo sapiens OX=9606 GN=CCT5 PE=1 SV=1;tr|B4DYC8|B4DYC8_HUMAN cDNA FLJ52361, highly similar to T-complex protein 1 subunit epsilon OS=Homo sapiens OX=9606 PE=2 SV=1;tr|B4DZT5|B4DZT5_HUMAN cDNA F	16	6	6	5	2	5	2	5	2	53.848	486	56.075	10.5	2790100000
B4DJI1;V9HWB9;P00338;F5GYU2;F5GXY2;F5GXH2	B4DJI1;V9HWB9;P00338	L-lactate dehydrogenase;L-lactate dehydrogenase A chain	HEL-S-133P;LDHA	tr|B4DJI1|B4DJI1_HUMAN L-lactate dehydrogenase OS=Homo sapiens OX=9606 PE=2 SV=1;tr|V9HWB9|V9HWB9_HUMAN L-lactate dehydrogenase OS=Homo sapiens OX=9606 GN=HEL-S-133P PE=2 SV=1;sp|P00338|LDHA_HUMAN L-lactate dehydrogenase A chain OS=Homo sapiens OX=9606 GN=	6	7	6	6	3	5	3	5	3	33.593	305	55.955	20	6930900000
C9J0I9;Q86WB0;F8WAU5;A4D1L4;F8WBD7;F8WDK5;F8WF13	C9J0I9;Q86WB0;F8WAU5;A4D1L4	Nuclear-interacting partner of ALK	ZC3HC1;NIPA	tr|C9J0I9|C9J0I9_HUMAN Nuclear-interacting partner of ALK OS=Homo sapiens OX=9606 GN=ZC3HC1 PE=1 SV=1;sp|Q86WB0|NIPA_HUMAN Nuclear-interacting partner of ALK OS=Homo sapiens OX=9606 GN=ZC3HC1 PE=1 SV=1;tr|F8WAU5|F8WAU5_HUMAN Nuclear-interacting partner of	7	4	4	4	0	4	0	4	0	50.562	459	55.478	13.1	437070000
H0Y3Y9;P55036;Q5VWC4	H0Y3Y9;P55036;Q5VWC4	26S proteasome non-ATPase regulatory subunit 4	PSMD4	tr|H0Y3Y9|H0Y3Y9_HUMAN 26S proteasome non-ATPase regulatory subunit 4 (Fragment) OS=Homo sapiens OX=9606 GN=PSMD4 PE=1 SV=1;sp|P55036|PSMD4_HUMAN 26S proteasome non-ATPase regulatory subunit 4 OS=Homo sapiens OX=9606 GN=PSMD4 PE=1 SV=1;tr|Q5VWC4|Q5VWC4_HUM	3	2	2	1	1	1	1	1	1	21.007	193	55.274	5.2	32111000
A0A024RBC7;P20020;E7ERY9;A1X4P8;Q59H63;A0A2R8Y4R4;Q4J697;A8K8U3;A7E2D8;A0A024R2E4;Q68DH9;A0A024R968;Q4LE63;Q16720;P23634;Q01814;A1L3B5;A0A2U3U055;A0A2U3TZI3;A1X4P7;H0YHH6;Q3L582;Q58F24;A1X4P9	A0A024RBC7;P20020;E7ERY9	Calcium-transporting ATPase;Plasma membrane calcium-transporting ATPase 1	ATP2B1	tr|A0A024RBC7|A0A024RBC7_HUMAN Calcium-transporting ATPase OS=Homo sapiens OX=9606 GN=ATP2B1 PE=3 SV=1;sp|P20020|AT2B1_HUMAN Plasma membrane calcium-transporting ATPase 1 OS=Homo sapiens OX=9606 GN=ATP2B1 PE=1 SV=4;tr|E7ERY9|E7ERY9_HUMAN Calcium-transporti	24	7	7	7	1	7	1	7	1	134.68	1220	54.393	6.6	880560000
Q96P70	Q96P70	Importin-9	IPO9	sp|Q96P70|IPO9_HUMAN Importin-9 OS=Homo sapiens OX=9606 GN=IPO9 PE=1 SV=3	1	2	2	2	1	2	1	2	1	115.96	1041	54.166	2.9	240890000
E9PL09;Q53G83;P23396;E9PPU1;H0YEU2;E9PQ96;E9PJH4;F2Z2S8;E9PK82;H0YF32;H0YCJ7;Q9NQS8;E9PQX2;E9PSF4;A7E2S3;H0YES8;E9PJN9	E9PL09;Q53G83;P23396;E9PPU1;H0YEU2;E9PQ96;E9PJH4;F2Z2S8;E9PK82	40S ribosomal protein S3	RPS3	tr|E9PL09|E9PL09_HUMAN 40S ribosomal protein S3 OS=Homo sapiens OX=9606 GN=RPS3 PE=1 SV=1;tr|Q53G83|Q53G83_HUMAN 40S ribosomal protein S3 (Fragment) OS=Homo sapiens OX=9606 PE=2 SV=1;sp|P23396|RS3_HUMAN 40S ribosomal protein S3 OS=Homo sapiens OX=9606 GN=R	17	7	7	6	3	6	3	6	3	25.371	231	54.101	25.1	1190500000
Q86Y56	Q86Y56	Dynein assembly factor 5, axonemal	DNAAF5	sp|Q86Y56|DAAF5_HUMAN Dynein assembly factor 5, axonemal OS=Homo sapiens OX=9606 GN=DNAAF5 PE=1 SV=4	1	1	1	1	0	1	0	1	0	93.52	855	53.579	3.3	38230000
B2RDX5;Q53GX7;P26639;Q5M7Z9;B4DKZ9;B3KTN2;D6RCA5;D6R9F8;D6RDJ6;D6RBR8;D6RJ97;D6RHV7;D6RCS6	B2RDX5;Q53GX7;P26639;Q5M7Z9;B4DKZ9;B3KTN2	Threonine--tRNA ligase, cytoplasmic	TARS	tr|B2RDX5|B2RDX5_HUMAN Threonyl-tRNA synthetase OS=Homo sapiens OX=9606 PE=1 SV=1;tr|Q53GX7|Q53GX7_HUMAN Threonyl-tRNA synthetase (Fragment) OS=Homo sapiens OX=9606 PE=2 SV=1;sp|P26639|SYTC_HUMAN Threonine--tRNA ligase 1, cytoplasmic OS=Homo sapiens OX=960	13	7	7	7	1	7	1	7	1	82.113	711	53.26	8	3735100000
Q14204;A0A2R8Y706;A0A2R8Y5T0;A0A2R8YFZ7;A0A2R8YGC7;A0A2R8Y542;A0A2R8Y6I5;A0A2R8Y6H2;Q6P2H7;H0YJ21	Q14204;A0A2R8Y706	Cytoplasmic dynein 1 heavy chain 1	DYNC1H1	sp|Q14204|DYHC1_HUMAN Cytoplasmic dynein 1 heavy chain 1 OS=Homo sapiens OX=9606 GN=DYNC1H1 PE=1 SV=5;tr|A0A2R8Y706|A0A2R8Y706_HUMAN Cytoplasmic dynein 1 heavy chain 1 (Fragment) OS=Homo sapiens OX=9606 GN=DYNC1H1 PE=1 SV=1	10	9	9	8	1	8	1	8	1	532.4	4646	52.965	1.9	377150000
P02786;G3V0E5	P02786;G3V0E5	Transferrin receptor protein 1;Transferrin receptor protein 1, serum form	TFRC	sp|P02786|TFR1_HUMAN Transferrin receptor protein 1 OS=Homo sapiens OX=9606 GN=TFRC PE=1 SV=2;tr|G3V0E5|G3V0E5_HUMAN Transferrin receptor protein 1 OS=Homo sapiens OX=9606 GN=TFRC PE=1 SV=1	2	8	1	7	2	7	2	1	0	84.87	760	52.591	10	1216000000
A6NDG6;H3BV17	A6NDG6;H3BV17	Phosphoglycolate phosphatase	PGP	sp|A6NDG6|PGP_HUMAN Glycerol-3-phosphate phosphatase OS=Homo sapiens OX=9606 GN=PGP PE=1 SV=1;tr|H3BV17|H3BV17_HUMAN Glycerol-3-phosphate phosphatase (Fragment) OS=Homo sapiens OX=9606 GN=PGP PE=1 SV=1	2	3	3	3	1	3	1	3	1	34.006	321	52.327	11.2	518820000
A0A140VJH7;A0A024R529;Q3LXA3;H0YCY6;I3L252;Q9UFX5;A0AUP5	A0A140VJH7;A0A024R529;Q3LXA3;H0YCY6;I3L252	Bifunctional ATP-dependent dihydroxyacetone kinase/FAD-AMP lyase (cyclizing);ATP-dependent dihydroxyacetone kinase;FAD-AMP lyase (cyclizing)	DAK;TKFC	tr|A0A140VJH7|A0A140VJH7_HUMAN ATP-dependent dihydroxyacetone kinase OS=Homo sapiens OX=9606 PE=2 SV=1;tr|A0A024R529|A0A024R529_HUMAN ATP-dependent dihydroxyacetone kinase OS=Homo sapiens OX=9606 GN=DAK PE=4 SV=1;sp|Q3LXA3|TKFC_HUMAN Triokinase/FMN cyclase	7	4	4	4	0	4	0	4	0	58.946	575	51.588	9.2	408770000
A0A024R1U0;P46060;B4DY16;H0Y4Q3;B4E0U0;B0QYT5;B0QYT4;B0QYT6;Q9BSK3	A0A024R1U0;P46060;B4DY16;H0Y4Q3;B4E0U0	Ran GTPase-activating protein 1	RANGAP1	tr|A0A024R1U0|A0A024R1U0_HUMAN Ran GTPase activating protein 1, isoform CRA_d OS=Homo sapiens OX=9606 GN=RANGAP1 PE=4 SV=1;sp|P46060|RAGP1_HUMAN Ran GTPase-activating protein 1 OS=Homo sapiens OX=9606 GN=RANGAP1 PE=1 SV=1;tr|B4DY16|B4DY16_HUMAN cDNA FLJ513	9	8	8	7	2	7	2	7	2	63.541	587	51.438	13.8	941820000
Q63HN5;F2Z2K8;C9JIK8;B4DZK0;Q9Y4P1	Q63HN5;F2Z2K8;C9JIK8;B4DZK0;Q9Y4P1	Cysteine protease ATG4B	DKFZp686G0859;ATG4B	tr|Q63HN5|Q63HN5_HUMAN Autophagy-related protein 4 homolog B OS=Homo sapiens OX=9606 GN=DKFZp686G0859 PE=2 SV=1;tr|F2Z2K8|F2Z2K8_HUMAN Autophagy-related protein 4 homolog B OS=Homo sapiens OX=9606 GN=ATG4B PE=1 SV=1;tr|C9JIK8|C9JIK8_HUMAN Cysteine protease	5	1	1	1	1	1	1	1	1	9.1102	78	51.36	15.4	48970000
Q86YZ3	Q86YZ3	Hornerin	HRNR	sp|Q86YZ3|HORN_HUMAN Hornerin OS=Homo sapiens OX=9606 GN=HRNR PE=1 SV=2	1	3	3	3	0	3	0	3	0	282.39	2850	50.784	2.4	388100000
A0A6I8PLB8;B4E266;A0A6I8PL42;B4DER1;A0A6I8PIT3;A0A6I8PIV1;B2RCM2;Q9P2J5;A0A6I8PTV8;A0A6I8PIP7;Q9H8E3;A0A6I8PLB3;A0A6I8PS05;A0A6I8PRS0;A0A6I8PRU9;Q0VGM8;Q9P0T1;Q6NVI4;B3KXA9;Q9NPU8;Q9HAM7	A0A6I8PLB8;B4E266;A0A6I8PL42;B4DER1;A0A6I8PIT3;A0A6I8PIV1;B2RCM2;Q9P2J5;A0A6I8PTV8;A0A6I8PIP7;Q9H8E3;A0A6I8PLB3;A0A6I8PS05;A0A6I8PRS0;A0A6I8PRU9	Leucine--tRNA ligase, cytoplasmic	LARS	tr|A0A6I8PLB8|A0A6I8PLB8_HUMAN Leucyl-tRNA synthetase OS=Homo sapiens OX=9606 GN=LARS1 PE=1 SV=1;tr|B4E266|B4E266_HUMAN Leucyl-tRNA synthetase OS=Homo sapiens OX=9606 PE=2 SV=1;tr|A0A6I8PL42|A0A6I8PL42_HUMAN Leucyl-tRNA synthetase OS=Homo sapiens OX=9606 G	21	4	4	3	1	3	1	3	1	127.15	1112	50.601	2.8	263880000
H0Y8N0;D6RAA6;A6QKW0;A0A024R9W7;P57088	H0Y8N0;D6RAA6;A6QKW0;A0A024R9W7;P57088	Transmembrane protein 33	TMEM33;SHINC3	tr|H0Y8N0|H0Y8N0_HUMAN Transmembrane protein 33 (Fragment) OS=Homo sapiens OX=9606 GN=TMEM33 PE=1 SV=1;tr|D6RAA6|D6RAA6_HUMAN Transmembrane protein 33 (Fragment) OS=Homo sapiens OX=9606 GN=TMEM33 PE=1 SV=1;tr|A6QKW0|A6QKW0_HUMAN SHINC3 OS=Homo sapiens OX=9	5	1	1	1	1	1	1	1	1	17.806	155	50.438	6.5	279280000
Q9NRK6;Q6ZMF8	Q9NRK6	ATP-binding cassette sub-family B member 10, mitochondrial	ABCB10	sp|Q9NRK6|ABCBA_HUMAN ATP-binding cassette sub-family B member 10, mitochondrial OS=Homo sapiens OX=9606 GN=ABCB10 PE=1 SV=2	2	4	4	4	1	4	1	4	1	79.147	738	50.368	6	317240000
Q0VAB1;A0A024R0M6;Q3ZCQ8;M0R0C3;M0QXC3;M0R2Z3;M0R303;M0R2D2;M0R2F8;M0R047;M0R1Y4;M0R003	Q0VAB1;A0A024R0M6;Q3ZCQ8;M0R0C3;M0QXC3;M0R2Z3;M0R303;M0R2D2;M0R2F8;M0R047;M0R1Y4;M0R003	Mitochondrial import inner membrane translocase subunit TIM50	TIMM50	tr|Q0VAB1|Q0VAB1_HUMAN Mitochondrial import inner membrane translocase subunit TIM50 OS=Homo sapiens OX=9606 GN=TIMM50 PE=2 SV=1;tr|A0A024R0M6|A0A024R0M6_HUMAN Mitochondrial import inner membrane translocase subunit TIM50 OS=Homo sapiens OX=9606 GN=TIMM50	12	2	2	2	0	2	0	2	0	50.478	456	48.866	5.5	457290000
A0A590UK93;A0A590UKC5;B3KNJ4;A0A024R0R4;Q9UBE0;M0QX65;M0R054;M0QYM8;M0QZS6;A0A590UKA0;B4DY66;M0R286;M0R375;M0QYP2	A0A590UK93;A0A590UKC5;B3KNJ4;A0A024R0R4;Q9UBE0;M0QX65;M0R054;M0QYM8;M0QZS6	SUMO-activating enzyme subunit 1;SUMO-activating enzyme subunit 1, N-terminally processed	SAE1	tr|A0A590UK93|A0A590UK93_HUMAN SUMO-activating enzyme subunit 1 OS=Homo sapiens OX=9606 GN=SAE1 PE=1 SV=1;tr|A0A590UKC5|A0A590UKC5_HUMAN SUMO-activating enzyme subunit 1 OS=Homo sapiens OX=9606 GN=SAE1 PE=1 SV=1;tr|B3KNJ4|B3KNJ4_HUMAN SUMO-1 activating enz	14	7	7	5	4	5	4	5	4	23.247	210	48.856	28.1	1595100000
A8K2Z3;Q5TFE4	A8K2Z3;Q5TFE4	5-nucleotidase domain-containing protein 1	NT5DC1	tr|A8K2Z3|A8K2Z3_HUMAN cDNA FLJ76092, highly similar to Homo sapiens 5-nucleotidase, cytosolic II-like 1 (NT5C2L1), mRNA OS=Homo sapiens OX=9606 PE=2 SV=1;sp|Q5TFE4|NT5D1_HUMAN 5-nucleotidase domain-containing protein 1 OS=Homo sapiens OX=9606 GN=NT5DC1	2	1	1	1	0	1	0	1	0	51.858	455	48.661	4.6	62306000
Q5VYK3;J3KN16;B3KXF2;R4GMY1;F6XAQ5;B3KV72	Q5VYK3;J3KN16;B3KXF2;R4GMY1	Proteasome-associated protein ECM29 homolog	ECM29;KIAA0368	sp|Q5VYK3|ECM29_HUMAN Proteasome adapter and scaffold protein ECM29 OS=Homo sapiens OX=9606 GN=ECPAS PE=1 SV=2;tr|J3KN16|J3KN16_HUMAN Proteasome adapter and scaffold protein ECM29 OS=Homo sapiens OX=9606 GN=ECPAS PE=1 SV=1;tr|B3KXF2|B3KXF2_HUMAN cDNA FLJ45	6	6	6	6	0	6	0	6	0	204.29	1845	48.649	3.4	581450000
Q9H3U1;A0A1W2PNX8;B4DEA9;B4DZL0	Q9H3U1;A0A1W2PNX8	Protein unc-45 homolog A	UNC45A	sp|Q9H3U1|UN45A_HUMAN Protein unc-45 homolog A OS=Homo sapiens OX=9606 GN=UNC45A PE=1 SV=1;tr|A0A1W2PNX8|A0A1W2PNX8_HUMAN Protein unc-45 homolog A OS=Homo sapiens OX=9606 GN=UNC45A PE=1 SV=1	4	7	7	7	0	7	0	7	0	103.08	944	48.595	8.6	754370000
A0A024RBS1;E1NZA1;Q92616;B4DM32	A0A024RBS1;E1NZA1;Q92616	Translational activator GCN1	GCN1L1;PRIC295	tr|A0A024RBS1|A0A024RBS1_HUMAN GCN1 general control of amino-acid synthesis 1-like 1 (Yeast), isoform CRA_b OS=Homo sapiens OX=9606 GN=GCN1L1 PE=3 SV=1;tr|E1NZA1|E1NZA1_HUMAN Peroxisome proliferator activated receptor interacting complex protein OS=Homo sa	4	7	7	7	0	7	0	7	0	266.87	2432	48.587	3.8	780160000
Q6IB71;A0A140VK43;P25788;G3V3W4;G3V5N4	Q6IB71;A0A140VK43;P25788;G3V3W4;G3V5N4	Proteasome subunit alpha type;Proteasome subunit alpha type-3	PSMA3	tr|Q6IB71|Q6IB71_HUMAN Proteasome subunit alpha type OS=Homo sapiens OX=9606 GN=PSMA3 PE=2 SV=1;tr|A0A140VK43|A0A140VK43_HUMAN Proteasome subunit alpha type OS=Homo sapiens OX=9606 PE=2 SV=1;sp|P25788|PSA3_HUMAN Proteasome subunit alpha type-3 OS=Homo sapi	5	2	2	2	0	2	0	2	0	28.415	255	48.006	12.2	301550000
P62424;Q9BY74;Q5T8U2;Q5T8U3	P62424;Q9BY74;Q5T8U2;Q5T8U3	60S ribosomal protein L7a	RPL7A;RP-L7a	sp|P62424|RL7A_HUMAN 60S ribosomal protein L7a OS=Homo sapiens OX=9606 GN=RPL7A PE=1 SV=2;tr|Q9BY74|Q9BY74_HUMAN 60S ribosomal protein L7a (Fragment) OS=Homo sapiens OX=9606 GN=RP-L7a PE=2 SV=1;tr|Q5T8U2|Q5T8U2_HUMAN 60S ribosomal protein L7a OS=Homo sapie	4	3	3	2	2	2	2	2	2	29.995	266	47.899	10.5	73603000
C9JAW5;B2R4G1;C9JNU6;Q9Y241	C9JAW5;B2R4G1;C9JNU6;Q9Y241	HIG1 domain family member 1A, mitochondrial	HIGD1A	tr|C9JAW5|C9JAW5_HUMAN HIG1 domain-containing protein OS=Homo sapiens OX=9606 PE=4 SV=1;tr|B2R4G1|B2R4G1_HUMAN cDNA, FLJ92076, Homo sapiens likely ortholog of mouse hypoxia induced gene 1(HIG1), mRNA OS=Homo sapiens OX=9606 PE=2 SV=1;tr|C9JNU6|C9JNU6_HUMAN	4	1	1	1	1	1	1	1	1	8.8131	83	47.578	21.7	557250000
G3V4X1;Q53XL8;Q53HB3;P62191	G3V4X1;Q53XL8;Q53HB3;P62191	26S protease regulatory subunit 4	PSMC1	tr|G3V4X1|G3V4X1_HUMAN 26S proteasome regulatory subunit 4 (Fragment) OS=Homo sapiens OX=9606 GN=PSMC1 PE=1 SV=1;tr|Q53XL8|Q53XL8_HUMAN Proteasome (Prosome, macropain) 26S subunit, ATPase, 1 OS=Homo sapiens OX=9606 GN=PSMC1 PE=1 SV=1;tr|Q53HB3|Q53HB3_HUMAN	4	1	1	1	0	1	0	1	0	9.1333	84	47.464	23.8	28883000
B3KMZ6;B2RDF5;A0A3R5W301;Q9UBT2;K7EPL2;B7Z5X0;B3KNA3;U3KQ55;K7ES38;K7ESK7	B3KMZ6;B2RDF5;A0A3R5W301;Q9UBT2;K7EPL2;B7Z5X0	SUMO-activating enzyme subunit 2	UBA2	tr|B3KMZ6|B3KMZ6_HUMAN SUMO-activating enzyme subunit 2 OS=Homo sapiens OX=9606 PE=2 SV=1;tr|B2RDF5|B2RDF5_HUMAN SUMO-activating enzyme subunit 2 OS=Homo sapiens OX=9606 PE=2 SV=1;tr|A0A3R5W301|A0A3R5W301_HUMAN UBA2/WTIP fusion protein OS=Homo sapiens OX=9	10	6	5	5	2	5	2	4	2	71.161	640	47.457	9.2	648360000
B4DUL5;P31930;B4DZB9	B4DUL5;P31930	Cytochrome b-c1 complex subunit 1, mitochondrial	UQCRC1	tr|B4DUL5|B4DUL5_HUMAN cDNA FLJ51625, highly similar to Ubiquinol-cytochrome-c reductase complex coreprotein I, mitochondrial OS=Homo sapiens OX=9606 PE=2 SV=1;sp|P31930|QCR1_HUMAN Cytochrome b-c1 complex subunit 1, mitochondrial OS=Homo sapiens OX=9606 GN	3	5	5	4	4	4	4	4	4	40.372	365	47.295	14	3602700000
Q9NWX4;Q8NBY1;Q499L9;B4E0Y9;Q9P289;C9JJV0;C9JDH9;C9J6L2;C9JCC0;C9J232;H7C279;Q5CZ67;B4E185;B4DMA5;B3KRS6;A0A0S2Z4Y2;B4DVS7;Q96BA2;A0A024R4B2;O00506;B4DMR0;H0Y630;B4DR80;Q6P0Y1;Q5U0E6;B4DT57;Q9Y6E0	Q9NWX4;Q8NBY1;Q499L9;B4E0Y9;Q9P289;C9JJV0;C9JDH9;C9J6L2;C9JCC0;C9J232;H7C279;Q5CZ67;B4E185;B4DMA5;B3KRS6;A0A0S2Z4Y2;B4DVS7;Q96BA2;A0A024R4B2;O00506	Serine/threonine-protein kinase 26;Serine/threonine-protein kinase 25	STK26;MST4;STK25;DKFZp686J1430	tr|Q9NWX4|Q9NWX4_HUMAN cDNA FLJ20549 fis, clone KAT11561 OS=Homo sapiens OX=9606 PE=2 SV=1;tr|Q8NBY1|Q8NBY1_HUMAN Serine/threonine-protein kinase 26 OS=Homo sapiens OX=9606 GN=STK26 PE=1 SV=1;tr|Q499L9|Q499L9_HUMAN Serine/threonine protein kinase MST4 OS=H	27	4	2	4	1	4	1	2	1	32.883	293	46.58	18.1	457380000
B2R6D4;A0A0S2Z4J6;O15305;B7Z3M6;H3BRM0;H3BV55;A0A291FGD1;H3BR08;H3BM92;H3BV34;H3BT06;H3BNY9;H3BPH4;B7Z922;B7Z419;B7Z6A1;Q59F02	B2R6D4;A0A0S2Z4J6;O15305;B7Z3M6;H3BRM0;H3BV55;A0A291FGD1;H3BR08;H3BM92;H3BV34;H3BT06;H3BNY9;H3BPH4	Phosphomannomutase;Phosphomannomutase 2	PMM2	tr|B2R6D4|B2R6D4_HUMAN Phosphomannomutase OS=Homo sapiens OX=9606 PE=2 SV=1;tr|A0A0S2Z4J6|A0A0S2Z4J6_HUMAN Phosphomannomutase (Fragment) OS=Homo sapiens OX=9606 GN=PMM2 PE=2 SV=1;sp|O15305|PMM2_HUMAN Phosphomannomutase 2 OS=Homo sapiens OX=9606 GN=PMM2 PE=	17	4	4	4	2	4	2	4	2	28.054	246	45.973	22.8	1088600000
H7C0E5;B4DVT8;O75312;H7BZM7	H7C0E5;B4DVT8;O75312;H7BZM7	Zinc finger protein ZPR1	ZPR1	tr|H7C0E5|H7C0E5_HUMAN Zinc finger protein ZPR1 (Fragment) OS=Homo sapiens OX=9606 GN=ZPR1 PE=1 SV=1;tr|B4DVT8|B4DVT8_HUMAN cDNA FLJ60173, highly similar to Zinc-finger protein ZPR1 OS=Homo sapiens OX=9606 PE=2 SV=1;sp|O75312|ZPR1_HUMAN Zinc finger protein	4	4	4	4	0	4	0	4	0	42.542	386	45.653	13.2	385580000
B4E0I8;B4DNN4;Q53GZ5;P23921;B4DXD1;E9PL69;B4DXB0;B4DS95	B4E0I8;B4DNN4;Q53GZ5;P23921;B4DXD1;E9PL69;B4DXB0;B4DS95	Ribonucleoside-diphosphate reductase;Ribonucleoside-diphosphate reductase large subunit	RRM1	tr|B4E0I8|B4E0I8_HUMAN Ribonucleoside-diphosphate reductase OS=Homo sapiens OX=9606 PE=2 SV=1;tr|B4DNN4|B4DNN4_HUMAN Ribonucleoside-diphosphate reductase OS=Homo sapiens OX=9606 PE=2 SV=1;tr|Q53GZ5|Q53GZ5_HUMAN Ribonucleoside-diphosphate reductase (Fragmen	8	6	6	6	1	6	1	6	1	79.229	695	45.606	7.3	1182400000
B4DM22;Q59EG8;Q13200;Q9NSM5;Q13041;C9JPC0;F8WBS8;H7C2Q3;H7C1H2	B4DM22;Q59EG8;Q13200;Q9NSM5;Q13041	26S proteasome non-ATPase regulatory subunit 2	PSMD2;DKFZp564A2282	tr|B4DM22|B4DM22_HUMAN 26S proteasome non-ATPase regulatory subunit 2 OS=Homo sapiens OX=9606 PE=2 SV=1;tr|Q59EG8|Q59EG8_HUMAN 26S proteasome non-ATPase regulatory subunit 2 (Fragment) OS=Homo sapiens OX=9606 PE=2 SV=1;sp|Q13200|PSMD2_HUMAN 26S proteasome	9	6	6	5	1	5	1	5	1	99.313	900	44.827	6.8	1283000000
B4DT20;B9A067;B4DKR1;Q16891;H7C463;C9J406;B4DS66;B4DQY2;Q05DN3;B4E2B5;D6RAW4;Q3B7X4;A0A087WYS0	B4DT20;B9A067;B4DKR1;Q16891;H7C463;C9J406;B4DS66;B4DQY2;Q05DN3;B4E2B5	MICOS complex subunit MIC60	IMMT	tr|B4DT20|B4DT20_HUMAN MICOS complex subunit MIC60 OS=Homo sapiens OX=9606 PE=2 SV=1;tr|B9A067|B9A067_HUMAN MICOS complex subunit MIC60 OS=Homo sapiens OX=9606 GN=IMMT PE=1 SV=2;tr|B4DKR1|B4DKR1_HUMAN MICOS complex subunit MIC60 OS=Homo sapiens OX=9606 PE=	13	6	6	6	1	6	1	6	1	73.155	659	44.552	11.2	845550000
B4DSD8;Q59GM9;P11216;Q8TDG6;H0Y4Z6	B4DSD8;Q59GM9;P11216;Q8TDG6;H0Y4Z6	Alpha-1,4 glucan phosphorylase;Glycogen phosphorylase, brain form	PYGB	tr|B4DSD8|B4DSD8_HUMAN Alpha-1,4 glucan phosphorylase OS=Homo sapiens OX=9606 PE=2 SV=1;tr|Q59GM9|Q59GM9_HUMAN Alpha-1,4 glucan phosphorylase (Fragment) OS=Homo sapiens OX=9606 PE=2 SV=1;sp|P11216|PYGB_HUMAN Glycogen phosphorylase, brain form OS=Homo sapie	5	2	2	2	0	2	0	2	0	85.786	752	43.878	2.3	31867000
Q9H9B4;D6RAE9;D6RDG7;S4R2X2;D6RFI0	Q9H9B4	Sideroflexin-1	SFXN1	sp|Q9H9B4|SFXN1_HUMAN Sideroflexin-1 OS=Homo sapiens OX=9606 GN=SFXN1 PE=1 SV=4	5	6	6	6	4	6	4	6	4	35.619	322	43.434	21.7	5519400000
C9J9K3;A0A024R2L6;A0A0C4DG17;P08865;F8WD59;A0A024R7P5;Q96RS2	C9J9K3;A0A024R2L6;A0A0C4DG17;P08865;F8WD59;A0A024R7P5;Q96RS2	40S ribosomal protein SA	RPSA;LOC388524	tr|C9J9K3|C9J9K3_HUMAN 40S ribosomal protein SA (Fragment) OS=Homo sapiens OX=9606 GN=RPSA PE=1 SV=8;tr|A0A024R2L6|A0A024R2L6_HUMAN 40S ribosomal protein SA OS=Homo sapiens OX=9606 GN=RPSA PE=3 SV=1;tr|A0A0C4DG17|A0A0C4DG17_HUMAN 40S ribosomal protein SA O	7	4	4	3	1	3	1	3	1	29.404	263	43.152	15.6	328180000
V9HWF5;A8K486;P62937;B4DM82;B2RE56;Q71V99;F8WE65;C9J5S7;E5RIZ5;P0DN37;P0DN26;A0A0H2UH34;A0A0B4J2A2;A0A075B767;A0A075B759;B2RXF3;Q9Y536;F5H284	V9HWF5;A8K486;P62937;B4DM82;B2RE56;Q71V99	Peptidyl-prolyl cis-trans isomerase;Peptidyl-prolyl cis-trans isomerase A;Peptidyl-prolyl cis-trans isomerase A, N-terminally processed	HEL-S-69p;PPIA	tr|V9HWF5|V9HWF5_HUMAN Peptidyl-prolyl cis-trans isomerase OS=Homo sapiens OX=9606 GN=HEL-S-69p PE=1 SV=1;tr|A8K486|A8K486_HUMAN Peptidyl-prolyl cis-trans isomerase OS=Homo sapiens OX=9606 PE=2 SV=1;sp|P62937|PPIA_HUMAN Peptidyl-prolyl cis-trans isomerase	18	6	6	6	1	6	1	6	1	18.012	165	42.818	33.9	970580000
B7Z9I1;B4DWX6;A0A0S2Z366;Q5T4U5;Q5HYG7;P11310;B4DJE7;B4DVB1;E9PJM9;B4DVE0;E9PRX4	B7Z9I1;B4DWX6;A0A0S2Z366;Q5T4U5;Q5HYG7;P11310;B4DJE7;B4DVB1	Medium-chain specific acyl-CoA dehydrogenase, mitochondrial	ACADM;DKFZp686M24262	tr|B7Z9I1|B7Z9I1_HUMAN Medium-chain specific acyl-CoA dehydrogenase, mitochondrial OS=Homo sapiens OX=9606 GN=ACADM PE=1 SV=1;tr|B4DWX6|B4DWX6_HUMAN Medium-chain specific acyl-CoA dehydrogenase, mitochondrial OS=Homo sapiens OX=9606 PE=2 SV=1;tr|A0A0S2Z366	11	5	4	5	0	5	0	4	0	42.426	385	42.763	14.5	1058800000
A0A0A0MSI0;A0A384NPQ2;Q06830;B2R4P2;A0A0A0MRQ5	A0A0A0MSI0;A0A384NPQ2;Q06830;B2R4P2	Peroxiredoxin-1	PRDX1	tr|A0A0A0MSI0|A0A0A0MSI0_HUMAN Peroxiredoxin-1 (Fragment) OS=Homo sapiens OX=9606 GN=PRDX1 PE=1 SV=1;tr|A0A384NPQ2|A0A384NPQ2_HUMAN Epididymis secretory sperm binding protein OS=Homo sapiens OX=9606 PE=2 SV=1;sp|Q06830|PRDX1_HUMAN Peroxiredoxin-1 OS=Homo s	5	5	4	5	0	5	0	4	0	18.976	171	42.135	28.1	1907200000
C9JU35;Q9NPL8	C9JU35;Q9NPL8	Complex I assembly factor TIMMDC1, mitochondrial	TIMMDC1	tr|C9JU35|C9JU35_HUMAN Complex I assembly factor TIMMDC1, mitochondrial OS=Homo sapiens OX=9606 GN=TIMMDC1 PE=1 SV=1;sp|Q9NPL8|TIDC1_HUMAN Complex I assembly factor TIMMDC1, mitochondrial OS=Homo sapiens OX=9606 GN=TIMMDC1 PE=1 SV=2	2	1	1	1	0	1	0	1	0	17.459	151	41.887	9.9	253960000
I3L3Q7;I3L3B0;A8K651;Q07021	I3L3Q7;I3L3B0;A8K651;Q07021	Complement component 1 Q subcomponent-binding protein, mitochondrial	C1QBP	tr|I3L3Q7|I3L3Q7_HUMAN Complement component 1 Q subcomponent-binding protein, mitochondrial (Fragment) OS=Homo sapiens OX=9606 GN=C1QBP PE=1 SV=1;tr|I3L3B0|I3L3B0_HUMAN Complement component 1 Q subcomponent-binding protein, mitochondrial OS=Homo sapiens OX	4	2	2	2	2	2	2	2	2	20.006	177	41.852	18.6	388270000
H7BY16;Q9BQ02;B3KM80;Q6ZS99;B3KTP9;P19338	H7BY16;Q9BQ02;B3KM80;Q6ZS99;B3KTP9;P19338	Nucleolin	NCL	tr|H7BY16|H7BY16_HUMAN Nucleolin (Fragment) OS=Homo sapiens OX=9606 GN=NCL PE=1 SV=8;tr|Q9BQ02|Q9BQ02_HUMAN Nucleolin OS=Homo sapiens OX=9606 PE=1 SV=1;tr|B3KM80|B3KM80_HUMAN Nucleolin OS=Homo sapiens OX=9606 GN=NCL PE=2 SV=1;tr|Q6ZS99|Q6ZS99_HUMAN Nucleol	6	4	4	4	2	4	2	4	2	32.389	296	41.742	13.5	864430000
B4DEX8;A0A140VJP5;P31153	B4DEX8;A0A140VJP5;P31153	S-adenosylmethionine synthase;S-adenosylmethionine synthase isoform type-2	MAT2A	tr|B4DEX8|B4DEX8_HUMAN S-adenosylmethionine synthase OS=Homo sapiens OX=9606 GN=MAT2A PE=2 SV=1;tr|A0A140VJP5|A0A140VJP5_HUMAN S-adenosylmethionine synthase OS=Homo sapiens OX=9606 PE=2 SV=1;sp|P31153|METK2_HUMAN S-adenosylmethionine synthase isoform type-	3	3	3	3	1	3	1	3	1	39.71	362	41.214	12.2	1209700000
Q01650	Q01650	Large neutral amino acids transporter small subunit 1	SLC7A5	sp|Q01650|LAT1_HUMAN Large neutral amino acids transporter small subunit 1 OS=Homo sapiens OX=9606 GN=SLC7A5 PE=1 SV=2	1	1	1	1	0	1	0	1	0	55.01	507	41.117	3.6	76691000
B0AZV0;Q9Y3F4;H0YH33	B0AZV0;Q9Y3F4;H0YH33	Serine-threonine kinase receptor-associated protein	STRAP	tr|B0AZV0|B0AZV0_HUMAN cDNA, FLJ79540, highly similar to Serine-threonine kinase receptor-associatedprotein OS=Homo sapiens OX=9606 PE=2 SV=1;sp|Q9Y3F4|STRAP_HUMAN Serine-threonine kinase receptor-associated protein OS=Homo sapiens OX=9606 GN=STRAP PE=1 SV	3	4	4	3	1	3	1	3	1	28.506	256	41.114	18	131050000
A0A140VJZ1;P45974	A0A140VJZ1;P45974	Ubiquitin carboxyl-terminal hydrolase 5	USP5	tr|A0A140VJZ1|A0A140VJZ1_HUMAN Ubiquitin carboxyl-terminal hydrolase OS=Homo sapiens OX=9606 PE=2 SV=1;sp|P45974|UBP5_HUMAN Ubiquitin carboxyl-terminal hydrolase 5 OS=Homo sapiens OX=9606 GN=USP5 PE=1 SV=2	2	4	4	4	2	4	2	4	2	95.785	858	41.098	6.2	529300000
Q9Y4E8;B4DN46;B7Z3J0;F8W0H4;Q2NL66;H7C189;Q53H56;A0A024R2X6;Q53FJ3;A1LPW7;Q13107	Q9Y4E8	Ubiquitin carboxyl-terminal hydrolase 15	USP15	sp|Q9Y4E8|UBP15_HUMAN Ubiquitin carboxyl-terminal hydrolase 15 OS=Homo sapiens OX=9606 GN=USP15 PE=1 SV=3	11	3	3	3	0	3	0	3	0	112.42	981	40.995	3.9	173110000
B9A062;B8ZZU9;B2R7W0;P13995	B9A062;B8ZZU9;B2R7W0;P13995	Bifunctional methylenetetrahydrofolate dehydrogenase/cyclohydrolase, mitochondrial;NAD-dependent methylenetetrahydrofolate dehydrogenase;Methenyltetrahydrofolate cyclohydrolase	MTHFD2	tr|B9A062|B9A062_HUMAN Methenyltetrahydrofolate cyclohydrolase OS=Homo sapiens OX=9606 GN=MTHFD2 PE=1 SV=1;tr|B8ZZU9|B8ZZU9_HUMAN Methenyltetrahydrofolate cyclohydrolase OS=Homo sapiens OX=9606 GN=MTHFD2 PE=1 SV=1;tr|B2R7W0|B2R7W0_HUMAN Methenyltetrahydrof	4	1	1	1	1	1	1	1	1	23.867	222	40.966	5.4	241020000
A8K8U1;Q86VP6;H0YH27;A0A0C4DGH5;B3KMG3	A8K8U1;Q86VP6;H0YH27;A0A0C4DGH5	Cullin-associated NEDD8-dissociated protein 1	CAND1	tr|A8K8U1|A8K8U1_HUMAN cDNA FLJ77762, highly similar to Homo sapiens cullin-associated and neddylation-dissociated 1 (CAND1), mRNA OS=Homo sapiens OX=9606 PE=2 SV=1;sp|Q86VP6|CAND1_HUMAN Cullin-associated NEDD8-dissociated protein 1 OS=Homo sapiens OX=9606	5	6	6	6	0	6	0	6	0	136.32	1230	40.729	5.7	601830000
Q53T60;D3DP78;A0A140VJW5;P14868;H7BZ35;C9J7S3;C9JLC1	Q53T60;D3DP78;A0A140VJW5;P14868;H7BZ35	Aspartate--tRNA ligase, cytoplasmic	DARS	tr|Q53T60|Q53T60_HUMAN Aspartate--tRNA ligase, cytoplasmic (Fragment) OS=Homo sapiens OX=9606 GN=DARS PE=3 SV=1;tr|D3DP78|D3DP78_HUMAN Aspartate--tRNA ligase, cytoplasmic OS=Homo sapiens OX=9606 GN=DARS PE=3 SV=1;tr|A0A140VJW5|A0A140VJW5_HUMAN Aspartate--t	7	4	4	4	2	4	2	4	2	35.877	313	40.235	14.7	766430000
B3KM51;A0A0A0MRX9;B3KN37;B4DRW8;B4DH07;Q5JRX3;B1APQ0	B3KM51;A0A0A0MRX9;B3KN37;B4DRW8;B4DH07;Q5JRX3;B1APQ0	Presequence protease, mitochondrial	PITRM1	tr|B3KM51|B3KM51_HUMAN Pitrilysin metalloproteinase 1 OS=Homo sapiens OX=9606 PE=2 SV=1;tr|A0A0A0MRX9|A0A0A0MRX9_HUMAN Pitrilysin metalloproteinase 1 OS=Homo sapiens OX=9606 GN=PITRM1 PE=1 SV=1;tr|B3KN37|B3KN37_HUMAN Pitrilysin metalloproteinase 1 OS=Homo	7	5	5	5	0	5	0	5	0	49.756	443	39.477	13.8	695670000
Q549N5;Q9Y5M8;C9J5Z8;H7C4H2	Q549N5;Q9Y5M8	Signal recognition particle receptor subunit beta	SRPRB	tr|Q549N5|Q549N5_HUMAN Signal recognition particle receptor subunit beta OS=Homo sapiens OX=9606 GN=SRPRB PE=2 SV=1;sp|Q9Y5M8|SRPRB_HUMAN Signal recognition particle receptor subunit beta OS=Homo sapiens OX=9606 GN=SRPRB PE=1 SV=3	4	3	3	3	0	3	0	3	0	29.702	271	39.157	19.2	444320000
A0A0S2Z4Q3;A0A0S2Z4K2;P62633;Q6T598;A0A0S2Z4P7;D6RAT4	A0A0S2Z4Q3;A0A0S2Z4K2;P62633	Cellular nucleic acid-binding protein	CNBP	tr|A0A0S2Z4Q3|A0A0S2Z4Q3_HUMAN CCHC-type zinc finger nucleic acid binding protein isoform 1 (Fragment) OS=Homo sapiens OX=9606 GN=CNBP PE=2 SV=1;tr|A0A0S2Z4K2|A0A0S2Z4K2_HUMAN CCHC-type zinc finger nucleic acid binding protein isoform 3 (Fragment) OS=Homo	6	6	6	6	0	6	0	6	0	18.742	170	38.854	35.3	1592300000
O75396;I1VE16;A0A087X1A9	O75396;I1VE16	Vesicle-trafficking protein SEC22b	SEC22B	sp|O75396|SC22B_HUMAN Vesicle-trafficking protein SEC22b OS=Homo sapiens OX=9606 GN=SEC22B PE=1 SV=4;tr|I1VE16|I1VE16_HUMAN SEC22 vesicle trafficking protein B (Fragment) OS=Homo sapiens OX=9606 GN=SEC22B PE=4 SV=1	3	3	3	3	0	3	0	3	0	24.593	215	38.842	14.9	141210000
A0A494C0D1;B7Z438;Q6IAL5;B2R8A1;A8K4W7;P53597	A0A494C0D1;B7Z438;Q6IAL5;B2R8A1;A8K4W7;P53597	Succinyl-CoA ligase [ADP/GDP-forming] subunit alpha, mitochondrial	SUCLG1	tr|A0A494C0D1|A0A494C0D1_HUMAN Succinate--CoA ligase [ADP/GDP-forming] subunit alpha, mitochondrial OS=Homo sapiens OX=9606 GN=SUCLG1 PE=1 SV=1;tr|B7Z438|B7Z438_HUMAN cDNA FLJ56352, highly similar to Succinyl-CoA ligase (GDP-forming) subunit alpha, mitocho	6	2	2	2	1	2	1	2	1	22.458	211	38.762	11.8	620460000
A0A384NL53;P16152;E9PQ63;A8MTM1;V9HW40;Q53F60;O75828	A0A384NL53;P16152;E9PQ63;A8MTM1;V9HW40;Q53F60;O75828	Carbonyl reductase [NADPH] 1;Carbonyl reductase [NADPH] 3	CBR1;HEL-S-25;CBR3	tr|A0A384NL53|A0A384NL53_HUMAN Epididymis secretory sperm binding protein OS=Homo sapiens OX=9606 PE=2 SV=1;sp|P16152|CBR1_HUMAN Carbonyl reductase [NADPH] 1 OS=Homo sapiens OX=9606 GN=CBR1 PE=1 SV=3;tr|E9PQ63|E9PQ63_HUMAN Carbonyl reductase [NADPH] 1 OS=H	7	2	2	2	1	2	1	2	1	30.375	277	38.755	9	341720000
D3DWB6;Q93008;Q86X58;Q59EZ5;Q6P468	D3DWB6;Q93008	Ubiquitin carboxyl-terminal hydrolase;Probable ubiquitin carboxyl-terminal hydrolase FAF-X	USP9X	tr|D3DWB6|D3DWB6_HUMAN Ubiquitinyl hydrolase 1 OS=Homo sapiens OX=9606 GN=USP9X PE=3 SV=1;sp|Q93008|USP9X_HUMAN Probable ubiquitin carboxyl-terminal hydrolase FAF-X OS=Homo sapiens OX=9606 GN=USP9X PE=1 SV=4	5	3	3	3	0	3	0	3	0	271.25	2379	38.464	1.5	250460000
Q5QNZ2;Q53GB3;Q08ET0;A8K4W2;P24539	Q5QNZ2;Q53GB3;Q08ET0;A8K4W2;P24539	ATP synthase F(0) complex subunit B1, mitochondrial	ATP5F1;hCG_39985	tr|Q5QNZ2|Q5QNZ2_HUMAN ATP synthase F(0) complex subunit B1, mitochondrial OS=Homo sapiens OX=9606 GN=ATP5PB PE=1 SV=1;tr|Q53GB3|Q53GB3_HUMAN ATP synthase F(0) complex subunit B1, mitochondrial (Fragment) OS=Homo sapiens OX=9606 PE=2 SV=1;tr|Q08ET0|Q08ET0_	5	3	3	3	0	3	0	3	0	22.275	195	38.21	14.4	410570000
A0A024R9Y3;A0A024R9U8;A0A024R9W5;Q7Z6Z7;Q5H962;Q5H924;A0A1B0GXC7;Q5H963;Q8IWJ0;Q9NXW1;B4DGF6	A0A024R9Y3;A0A024R9U8;A0A024R9W5;Q7Z6Z7;Q5H962;Q5H924	E3 ubiquitin-protein ligase HUWE1	HUWE1	tr|A0A024R9Y3|A0A024R9Y3_HUMAN HECT-type E3 ubiquitin transferase OS=Homo sapiens OX=9606 GN=HUWE1 PE=4 SV=1;tr|A0A024R9U8|A0A024R9U8_HUMAN HECT-type E3 ubiquitin transferase OS=Homo sapiens OX=9606 GN=HUWE1 PE=4 SV=1;tr|A0A024R9W5|A0A024R9W5_HUMAN HECT-ty	11	5	5	5	1	5	1	5	1	480.15	4359	38.148	1.4	486560000
P41227;C9JN83	P41227	N-alpha-acetyltransferase 10	NAA10	sp|P41227|NAA10_HUMAN N-alpha-acetyltransferase 10 OS=Homo sapiens OX=9606 GN=NAA10 PE=1 SV=1	2	4	4	4	0	4	0	4	0	26.458	235	37.734	20.9	693850000
B4DRH6;A0A2R8Y4F5;E9KL44;H0YFD6;P40939;B4DDZ5;A0A2R8YG21;V9GZL3;A0A2R8Y688	B4DRH6;A0A2R8Y4F5;E9KL44;H0YFD6;P40939;B4DDZ5;A0A2R8YG21	Trifunctional enzyme subunit alpha, mitochondrial;Long-chain enoyl-CoA hydratase;Long chain 3-hydroxyacyl-CoA dehydrogenase	HADHA	tr|B4DRH6|B4DRH6_HUMAN Enoyl-CoA hydratase OS=Homo sapiens OX=9606 PE=2 SV=1;tr|A0A2R8Y4F5|A0A2R8Y4F5_HUMAN Enoyl-CoA hydratase OS=Homo sapiens OX=9606 GN=HADHA PE=1 SV=1;tr|E9KL44|E9KL44_HUMAN Enoyl-CoA hydratase OS=Homo sapiens OX=9606 PE=2 SV=1;tr|H0YFD	9	4	4	4	1	4	1	4	1	78.314	717	37.642	7.7	390100000
Q01991;B4DS43;B4DLQ2;H0YDD4;E9PEJ4;B4DJX1;Q86YI5;A0A024R3D8;P10515	Q01991;B4DS43;B4DLQ2;H0YDD4;E9PEJ4;B4DJX1;Q86YI5;A0A024R3D8;P10515	Acetyltransferase component of pyruvate dehydrogenase complex;Dihydrolipoyllysine-residue acetyltransferase component of pyruvate dehydrogenase complex, mitochondrial	DLAT	tr|Q01991|Q01991_HUMAN Dihydrolipoamide S-acetyltransferase (Fragment) OS=Homo sapiens OX=9606 PE=2 SV=1;tr|B4DS43|B4DS43_HUMAN Acetyltransferase component of pyruvate dehydrogenase complex OS=Homo sapiens OX=9606 PE=2 SV=1;tr|B4DLQ2|B4DLQ2_HUMAN Acetyltra	9	1	1	1	0	1	0	1	0	23.397	220	36.746	6.8	77412000
V9HWB4;P11021;B4DEF7	V9HWB4;P11021	78 kDa glucose-regulated protein	HEL-S-89n;HSPA5	tr|V9HWB4|V9HWB4_HUMAN 78 kDa glucose-regulated protein OS=Homo sapiens OX=9606 GN=HEL-S-89n PE=2 SV=1;sp|P11021|BIP_HUMAN Endoplasmic reticulum chaperone BiP OS=Homo sapiens OX=9606 GN=HSPA5 PE=1 SV=2	3	4	4	4	0	4	0	4	0	72.332	654	36.452	7.6	527690000
B7Z2D6;P0DN79;P35520;B7Z6W5;C9JMA6;H7C2H4;Q9NTF0	B7Z2D6;P0DN79;P35520;B7Z6W5	Cystathionine beta-synthase	CBS	tr|B7Z2D6|B7Z2D6_HUMAN Cystathionine beta-synthase OS=Homo sapiens OX=9606 PE=2 SV=1;sp|P0DN79|CBSL_HUMAN Cystathionine beta-synthase-like protein OS=Homo sapiens OX=9606 GN=CBSL PE=1 SV=1;sp|P35520|CBS_HUMAN Cystathionine beta-synthase OS=Homo sapiens OX=	7	3	3	3	1	3	1	3	1	55.874	508	36.062	7.5	1111400000
B4DWC4;Q6FIC5;Q9Y696;Q9NVF8;B3KTR3	B4DWC4;Q6FIC5;Q9Y696;Q9NVF8;B3KTR3	Chloride intracellular channel protein;Chloride intracellular channel protein 4	CLIC4	tr|B4DWC4|B4DWC4_HUMAN Chloride intracellular channel protein OS=Homo sapiens OX=9606 PE=2 SV=1;tr|Q6FIC5|Q6FIC5_HUMAN Chloride intracellular channel protein OS=Homo sapiens OX=9606 GN=CLIC4 PE=2 SV=1;sp|Q9Y696|CLIC4_HUMAN Chloride intracellular channel pr	5	2	2	2	0	2	0	2	0	27.818	245	36.024	9.4	220860000
E9PJB2;E9PPG8;Q53FT3	E9PJB2;E9PPG8;Q53FT3	Protein Hikeshi	C11orf73	tr|E9PJB2|E9PJB2_HUMAN Protein Hikeshi OS=Homo sapiens OX=9606 GN=HIKESHI PE=1 SV=1;tr|E9PPG8|E9PPG8_HUMAN Protein Hikeshi OS=Homo sapiens OX=9606 GN=HIKESHI PE=1 SV=1;sp|Q53FT3|HIKES_HUMAN Protein Hikeshi OS=Homo sapiens OX=9606 GN=HIKESHI PE=1 SV=2	3	1	1	1	1	1	1	1	1	9.9994	92	35.645	14.1	381150000
C9JAK5;P18085;U3KQF2;C9JPM4	C9JAK5;P18085;U3KQF2;C9JPM4	ADP-ribosylation factor 4	ARF4	tr|C9JAK5|C9JAK5_HUMAN ADP-ribosylation factor 4 OS=Homo sapiens OX=9606 GN=ARF4 PE=1 SV=1;sp|P18085|ARF4_HUMAN ADP-ribosylation factor 4 OS=Homo sapiens OX=9606 GN=ARF4 PE=1 SV=3;tr|U3KQF2|U3KQF2_HUMAN ADP-ribosylation factor 4 OS=Homo sapiens OX=9606 GN=	4	2	2	1	1	1	1	1	1	17.699	153	35.443	9.8	87694000
I3L4S0;A0A1W2PP10;A0A3B3ITD4;Q53FR4;Q96QK1	I3L4S0;A0A1W2PP10;A0A3B3ITD4;Q53FR4;Q96QK1	Vacuolar protein sorting-associated protein 35	VPS35	tr|I3L4S0|I3L4S0_HUMAN Vacuolar protein sorting-associated protein 35 OS=Homo sapiens OX=9606 GN=VPS35 PE=1 SV=1;tr|A0A1W2PP10|A0A1W2PP10_HUMAN Vacuolar protein sorting-associated protein 35 OS=Homo sapiens OX=9606 GN=VPS35 PE=1 SV=1;tr|A0A3B3ITD4|A0A3B3IT	5	1	1	1	0	1	0	1	0	4.7234	41	35.163	31.7	101410000
A0A024R280;A0A024R222;B4DHQ3;Q9Y617;A9LS35;B4DHX7	A0A024R280;A0A024R222;B4DHQ3;Q9Y617	Phosphoserine aminotransferase	PSAT1	tr|A0A024R280|A0A024R280_HUMAN Phosphohydroxythreonine aminotransferase OS=Homo sapiens OX=9606 GN=PSAT1 PE=3 SV=1;tr|A0A024R222|A0A024R222_HUMAN Phosphoserine aminotransferase OS=Homo sapiens OX=9606 GN=PSAT1 PE=3 SV=1;tr|B4DHQ3|B4DHQ3_HUMAN Phosphoserine	6	4	4	3	1	3	1	3	1	35.188	324	34.32	9.6	633760000
E7ERF2;P17987;F5GZI8;F5GZ03;F5GYL4;F5H726;F5H676;F5H136;F5H282;E7EQR6	E7ERF2;P17987;F5GZI8;F5GZ03	T-complex protein 1 subunit alpha	TCP1	tr|E7ERF2|E7ERF2_HUMAN CCT-alpha OS=Homo sapiens OX=9606 GN=TCP1 PE=1 SV=1;sp|P17987|TCPA_HUMAN T-complex protein 1 subunit alpha OS=Homo sapiens OX=9606 GN=TCP1 PE=1 SV=1;tr|F5GZI8|F5GZI8_HUMAN T-complex protein 1 subunit alpha OS=Homo sapiens OX=9606 GN=	10	3	3	3	0	3	0	3	0	46.91	433	33.929	7.6	347250000
B4DFL1;A0A024R713;P09622;E9PEX6;B4DMK9;F8WDM5;A0A1W2PR83;F2Z2E3	B4DFL1;A0A024R713;P09622;E9PEX6;B4DMK9	Dihydrolipoyl dehydrogenase;Dihydrolipoyl dehydrogenase, mitochondrial	DLD	tr|B4DFL1|B4DFL1_HUMAN Dihydrolipoyl dehydrogenase OS=Homo sapiens OX=9606 PE=2 SV=1;tr|A0A024R713|A0A024R713_HUMAN Dihydrolipoyl dehydrogenase OS=Homo sapiens OX=9606 GN=DLD PE=2 SV=1;sp|P09622|DLDH_HUMAN Dihydrolipoyl dehydrogenase, mitochondrial OS=Homo	8	3	3	3	1	3	1	3	1	48.899	459	33.735	9.2	101520000
Q7L0Y3;C9JVB6	Q7L0Y3;C9JVB6	Mitochondrial ribonuclease P protein 1	TRMT10C	sp|Q7L0Y3|TM10C_HUMAN tRNA methyltransferase 10 homolog C OS=Homo sapiens OX=9606 GN=TRMT10C PE=1 SV=2;tr|C9JVB6|C9JVB6_HUMAN Mitochondrial ribonuclease P protein 1 (Fragment) OS=Homo sapiens OX=9606 GN=TRMT10C PE=1 SV=1	2	4	4	4	0	4	0	4	0	47.346	403	33.159	11.2	360260000
A0A0A0MTN9;J3QQX3;A0A0A0MTR6;B4DDI9;Q6GSK2;A0A0C4DFN8;A0A0C4DGN7;A0A0A0MSZ4;A0A0A0MT64;P22570;B3KSQ6	A0A0A0MTN9;J3QQX3;A0A0A0MTR6;B4DDI9;Q6GSK2;A0A0C4DFN8;A0A0C4DGN7;A0A0A0MSZ4;A0A0A0MT64;P22570;B3KSQ6	NADPH:adrenodoxin oxidoreductase, mitochondrial	FDXR	tr|A0A0A0MTN9|A0A0A0MTN9_HUMAN NADPH:adrenodoxin oxidoreductase, mitochondrial OS=Homo sapiens OX=9606 GN=FDXR PE=1 SV=1;tr|J3QQX3|J3QQX3_HUMAN NADPH:adrenodoxin oxidoreductase, mitochondrial OS=Homo sapiens OX=9606 GN=FDXR PE=1 SV=2;tr|A0A0A0MTR6|A0A0A0MT	11	3	3	3	1	3	1	3	1	48.027	439	32.862	7.7	509480000
A0A140VK12;Q9UBF2;Q9NUP3;B3KND4;Q9H9B7;Q9NSM7	A0A140VK12;Q9UBF2;Q9NUP3;B3KND4;Q9H9B7	Coatomer subunit gamma-2;Coatomer subunit gamma	COPG2	tr|A0A140VK12|A0A140VK12_HUMAN Coatomer subunit gamma OS=Homo sapiens OX=9606 PE=2 SV=1;sp|Q9UBF2|COPG2_HUMAN Coatomer subunit gamma-2 OS=Homo sapiens OX=9606 GN=COPG2 PE=1 SV=1;tr|Q9NUP3|Q9NUP3_HUMAN cDNA FLJ11224 fis, clone PLACE1008273, moderately simil	6	3	2	3	0	3	0	2	0	97.621	871	32.819	4	470880000
O00429;D3DUW6;D3DUW5;Q32Q67;D3DUW7;B4DYR6;B4DPZ9;F8W1W3;B4DDQ3;F8VZ52;F8VR28;F8VYL3;F8VUJ9	O00429;D3DUW6;D3DUW5;Q32Q67;D3DUW7;B4DYR6	Dynamin-1-like protein	DNM1L	sp|O00429|DNM1L_HUMAN Dynamin-1-like protein OS=Homo sapiens OX=9606 GN=DNM1L PE=1 SV=2;tr|D3DUW6|D3DUW6_HUMAN Dynamin-1-like protein OS=Homo sapiens OX=9606 GN=DNM1L PE=3 SV=1;tr|D3DUW5|D3DUW5_HUMAN Dynamin-1-like protein OS=Homo sapiens OX=9606 GN=DNM1L	13	5	5	5	0	5	0	5	0	81.876	736	31.536	9.2	497740000
O15397;Q59F59	O15397;Q59F59	Importin-8	IPO8	sp|O15397|IPO8_HUMAN Importin-8 OS=Homo sapiens OX=9606 GN=IPO8 PE=1 SV=2;tr|Q59F59|Q59F59_HUMAN Importin 8 variant (Fragment) OS=Homo sapiens OX=9606 PE=2 SV=1	2	3	3	3	0	3	0	3	0	119.94	1037	31.451	4	242560000
O00231;J3QRY4;B4DTS5	O00231;J3QRY4;B4DTS5	26S proteasome non-ATPase regulatory subunit 11	PSMD11	sp|O00231|PSD11_HUMAN 26S proteasome non-ATPase regulatory subunit 11 OS=Homo sapiens OX=9606 GN=PSMD11 PE=1 SV=3;tr|J3QRY4|J3QRY4_HUMAN 26S proteasome non-ATPase regulatory subunit 11 (Fragment) OS=Homo sapiens OX=9606 GN=PSMD11 PE=1 SV=8;tr|B4DTS5|B4DTS5	3	4	4	4	0	4	0	4	0	47.463	422	31.434	10.9	276290000
H3BR35;Q7KZX8;B2RCT6;A8K2W7;P15170;B4DQM6;Q8IYD1;H3BSV8	H3BR35;Q7KZX8;B2RCT6;A8K2W7;P15170	Eukaryotic peptide chain release factor GTP-binding subunit ERF3A	GSPT1	tr|H3BR35|H3BR35_HUMAN Eukaryotic peptide chain release factor GTP-binding subunit ERF3A (Fragment) OS=Homo sapiens OX=9606 GN=GSPT1 PE=1 SV=1;tr|Q7KZX8|Q7KZX8_HUMAN G1 to S phase transition 1 OS=Homo sapiens OX=9606 PE=2 SV=1;tr|B2RCT6|B2RCT6_HUMAN cDNA,	8	5	5	3	2	3	2	3	2	52.832	475	31.398	6.9	254110000
A0A0S2Z5U6;Q96C36;A0A087WTV6;A0A024R3Q9;A0A087WZR9;Q8NCZ0;B3KMB7;Q4W8W1;A0A087WX69;A0A0S2Z578;A0A087WZF0;J3KR12;B4DQK8	A0A0S2Z5U6;Q96C36;A0A087WTV6;A0A024R3Q9;A0A087WZR9;Q8NCZ0;B3KMB7;Q4W8W1	Pyrroline-5-carboxylate reductase 2;Pyrroline-5-carboxylate reductase	PYCR2;DKFZp434J218;P5CR2	tr|A0A0S2Z5U6|A0A0S2Z5U6_HUMAN Pyrroline-5-carboxylate reductase (Fragment) OS=Homo sapiens OX=9606 GN=PYCR2 PE=2 SV=1;sp|Q96C36|P5CR2_HUMAN Pyrroline-5-carboxylate reductase 2 OS=Homo sapiens OX=9606 GN=PYCR2 PE=1 SV=1;tr|A0A087WTV6|A0A087WTV6_HUMAN Pyrro	13	4	4	4	2	4	2	4	2	33.637	320	31.03	16.2	1447000000
B2RBR9;Q14974;J3QR48;B7Z752;J3QRG4;B7Z5M1;J3KTM9	B2RBR9;Q14974;J3QR48	Importin subunit beta-1	KPNB1	tr|B2RBR9|B2RBR9_HUMAN cDNA, FLJ95650, highly similar to Homo sapiens karyopherin (importin) beta 1 (KPNB1), mRNA OS=Homo sapiens OX=9606 PE=2 SV=1;sp|Q14974|IMB1_HUMAN Importin subunit beta-1 OS=Homo sapiens OX=9606 GN=KPNB1 PE=1 SV=2;tr|J3QR48|J3QR48_HUM	7	5	5	5	1	5	1	5	1	97.183	876	30.561	5.9	891880000
A0A0U1RQF0;P49327;Q6PJJ3	A0A0U1RQF0;P49327;Q6PJJ3	Fatty acid synthase;[Acyl-carrier-protein] S-acetyltransferase;[Acyl-carrier-protein] S-malonyltransferase;3-oxoacyl-[acyl-carrier-protein] synthase;3-oxoacyl-[acyl-carrier-protein] reductase;3-hydroxyacyl-[acyl-carrier-protein] dehydratase;Enoyl-[acyl-carrier-protein] reductase;Oleoyl-[acyl-carrier-protein] hydrolase	FASN	tr|A0A0U1RQF0|A0A0U1RQF0_HUMAN 3-hydroxyacyl-[acyl-carrier-protein] dehydratase OS=Homo sapiens OX=9606 GN=FASN PE=1 SV=1;sp|P49327|FAS_HUMAN Fatty acid synthase OS=Homo sapiens OX=9606 GN=FASN PE=1 SV=3;tr|Q6PJJ3|Q6PJJ3_HUMAN FASN protein (Fragment) OS=Ho	3	4	4	4	0	4	0	4	0	273.2	2509	30.286	1.7	242750000
P16403;Q4VB24;B2R984;A3R0T8;Q02539;P10412;P16402;A1L407;A3R0T7;P22492;P16401	P16403;Q4VB24;B2R984;A3R0T8;Q02539;P10412;P16402;A1L407;A3R0T7;P22492;P16401	Histone H1.2;Histone H1.1;Histone H1.4;Histone H1.3;Histone H1t;Histone H1.5	HIST1H1C;HIST1H1E;HIST1H1A;HIST1H1D;HIST1H1T;HIST1H1B	sp|P16403|H12_HUMAN Histone H1.2 OS=Homo sapiens OX=9606 GN=H1-2 PE=1 SV=2;tr|Q4VB24|Q4VB24_HUMAN Histone cluster 1, H1e OS=Homo sapiens OX=9606 GN=HIST1H1E PE=2 SV=1;tr|B2R984|B2R984_HUMAN cDNA, FLJ94268, highly similar to Homo sapiens histone 1, H1e (HIS	11	4	4	2	4	2	4	2	4	21.364	213	30.013	10.8	808980000
Q8N9Z3;Q9BV61;Q59EK6;Q53G55;Q53FS6;A0A140VJY2;Q12931;K0A7K7;Q5CAQ4;I3L0K7;I3L239	Q8N9Z3;Q9BV61;Q59EK6;Q53G55;Q53FS6;A0A140VJY2;Q12931;K0A7K7	Heat shock protein 75 kDa, mitochondrial	TRAP1	tr|Q8N9Z3|Q8N9Z3_HUMAN cDNA FLJ36025 fis, clone TESTI2016701, highly similar to TUMOR NECROSIS FACTOR TYPE 1 RECEPTOR ASSOCIATED PROTEIN OS=Homo sapiens OX=9606 PE=2 SV=1;tr|Q9BV61|Q9BV61_HUMAN TRAP1 protein (Fragment) OS=Homo sapiens OX=9606 GN=TRAP1 PE=2	11	5	5	5	1	5	1	5	1	66.046	579	29.582	8.8	1069800000
B4DDC8;B3KXL8;Q6IAU5;B2R665;O15355;Q96IN7;Q59GB2	B4DDC8;B3KXL8;Q6IAU5;B2R665;O15355	Protein phosphatase 1G	PPM1G	tr|B4DDC8|B4DDC8_HUMAN cDNA FLJ57252, highly similar to Protein phosphatase 2C isoform gamma OS=Homo sapiens OX=9606 PE=2 SV=1;tr|B3KXL8|B3KXL8_HUMAN cDNA FLJ45688 fis, clone FCBBF3021191, highly similar to Protein phosphatase 2C isoform gamma OS=Homo sapi	7	5	5	4	1	4	1	4	1	56.134	515	29.562	7.4	501790000
B4DJB4;H0YL72;B4DSY4;P50213;H0YLI6;Q53GF8;H0YM64;H0YKD0;H0YMU3;B7Z9J8;H0YM46;H0YNF5	B4DJB4;H0YL72;B4DSY4;P50213;H0YLI6;Q53GF8;H0YM64;H0YKD0;H0YMU3;B7Z9J8	Isocitrate dehydrogenase [NAD] subunit, mitochondrial;Isocitrate dehydrogenase [NAD] subunit alpha, mitochondrial	IDH3A	tr|B4DJB4|B4DJB4_HUMAN Isocitrate dehydrogenase [NAD] subunit, mitochondrial OS=Homo sapiens OX=9606 PE=2 SV=1;tr|H0YL72|H0YL72_HUMAN Isocitrate dehydrogenase [NAD] subunit alpha, mitochondrial OS=Homo sapiens OX=9606 GN=IDH3A PE=1 SV=1;tr|B4DSY4|B4DSY4_HU	12	4	4	4	1	4	1	4	1	34.505	316	29.555	11.7	1417000000
Q9BV20	Q9BV20	Methylthioribose-1-phosphate isomerase	MRI1	sp|Q9BV20|MTNA_HUMAN Methylthioribose-1-phosphate isomerase OS=Homo sapiens OX=9606 GN=MRI1 PE=1 SV=1	1	5	5	5	0	5	0	5	0	39.149	369	29.427	12.5	979370000
Q96JJ7	Q96JJ7	Protein disulfide-isomerase TMX3	TMX3	sp|Q96JJ7|TMX3_HUMAN Protein disulfide-isomerase TMX3 OS=Homo sapiens OX=9606 GN=TMX3 PE=1 SV=2	1	1	1	1	0	1	0	1	0	51.871	454	29.208	2.9	47312000
F8WDV0;Q9UI26;B3KN03;F8WBN4;D6RCN7;H0Y8M5;D6RJB1	F8WDV0;Q9UI26	Importin-11	IPO11	tr|F8WDV0|F8WDV0_HUMAN Importin-11 OS=Homo sapiens OX=9606 GN=IPO11 PE=1 SV=1;sp|Q9UI26|IPO11_HUMAN Importin-11 OS=Homo sapiens OX=9606 GN=IPO11 PE=1 SV=1	7	5	5	5	0	5	0	5	0	99.707	863	29.157	5.9	355970000
A0A590UK15;Q2TB59;A0A024R0C3;Q13423;A0A590UJM2;A0A590UK29;E9PCX7;D6RHU2;A0A590UJA4;A0A590UKC7;D6RAI5;Q8N5H5;B4DS88;B4DMN9;A0A590UJI3	A0A590UK15;Q2TB59;A0A024R0C3;Q13423;A0A590UJM2;A0A590UK29;E9PCX7	NAD(P) transhydrogenase, mitochondrial	NNT	tr|A0A590UK15|A0A590UK15_HUMAN Proton-translocating NAD(P)(+) transhydrogenase OS=Homo sapiens OX=9606 GN=NNT PE=1 SV=1;tr|Q2TB59|Q2TB59_HUMAN Proton-translocating NAD(P)(+) transhydrogenase OS=Homo sapiens OX=9606 GN=NNT PE=2 SV=1;tr|A0A024R0C3|A0A024R0C3	15	5	5	5	1	5	1	5	1	108.05	1027	28.774	4.5	664310000
J3KQ34;Q53GQ2;A0A024R471;Q9H9Q2;B3KW51;B3KV02;A0A024R478;J3QT73;A0A087X1P5;J3KQ41	J3KQ34;Q53GQ2;A0A024R471;Q9H9Q2;B3KW51;B3KV02;A0A024R478;J3QT73;A0A087X1P5	COP9 signalosome complex subunit 7b	COPS7B	tr|J3KQ34|J3KQ34_HUMAN COP9 signalosome complex subunit 7b OS=Homo sapiens OX=9606 GN=COPS7B PE=1 SV=1;tr|Q53GQ2|Q53GQ2_HUMAN COP9 constitutive photomorphogenic homolog subunit 7B variant (Fragment) OS=Homo sapiens OX=9606 PE=2 SV=1;tr|A0A024R471|A0A024R47	10	3	3	2	1	2	1	2	1	26.424	230	28.732	9.6	79372000
B4DJ63;B4DLV4;B4DP88;B4E1G2;Q5BJF5;Q5HYG8;B4DJQ3;A0A024RB99;V9HW06;Q53ET4;B4DWA7;P34897;H0YIZ0;B4DW25;G3V2Y4	B4DJ63;B4DLV4;B4DP88;B4E1G2;Q5BJF5;Q5HYG8;B4DJQ3;A0A024RB99;V9HW06;Q53ET4;B4DWA7;P34897;H0YIZ0;B4DW25	Serine hydroxymethyltransferase;Serine hydroxymethyltransferase, mitochondrial	SHMT2;DKFZp686P09201;HEL-S-51e	tr|B4DJ63|B4DJ63_HUMAN Serine hydroxymethyltransferase OS=Homo sapiens OX=9606 PE=2 SV=1;tr|B4DLV4|B4DLV4_HUMAN Serine hydroxymethyltransferase OS=Homo sapiens OX=9606 GN=SHMT2 PE=2 SV=1;tr|B4DP88|B4DP88_HUMAN Serine hydroxymethyltransferase OS=Homo sapien	15	5	5	5	0	5	0	5	0	41.656	378	28.446	11.9	525450000
A0A087WTB8;A0A140VJZ4;P15374;Q5TBK7	A0A087WTB8;A0A140VJZ4;P15374;Q5TBK7	Ubiquitin carboxyl-terminal hydrolase;Ubiquitin carboxyl-terminal hydrolase isozyme L3	UCHL3	tr|A0A087WTB8|A0A087WTB8_HUMAN Ubiquitin carboxyl-terminal hydrolase OS=Homo sapiens OX=9606 GN=UCHL3 PE=1 SV=1;tr|A0A140VJZ4|A0A140VJZ4_HUMAN Ubiquitin carboxyl-terminal hydrolase OS=Homo sapiens OX=9606 PE=2 SV=1;sp|P15374|UCHL3_HUMAN Ubiquitin carboxyl-	4	3	3	3	0	3	0	3	0	21.945	194	28.332	21.6	185980000
A8K5Y7;Q9HAV4;Q9H8N6;B3KPQ5;H0Y3Q8;E2QRM3;B3KNC6	A8K5Y7;Q9HAV4;Q9H8N6;B3KPQ5	Exportin-5	XPO5	tr|A8K5Y7|A8K5Y7_HUMAN cDNA FLJ78655, highly similar to Homo sapiens exportin 5 (XPO5), mRNA OS=Homo sapiens OX=9606 PE=2 SV=1;sp|Q9HAV4|XPO5_HUMAN Exportin-5 OS=Homo sapiens OX=9606 GN=XPO5 PE=1 SV=1;tr|Q9H8N6|Q9H8N6_HUMAN cDNA FLJ13369 fis, clone PLACE10	7	4	4	4	0	4	0	4	0	136.31	1204	28.13	3.9	430670000
A4D1M6;A0A024R3W7;P24534;H0YE58;H0YE72;Q9BW34;D3DWK1;B2RAR6;E9PRY8;C9JZW3;A0A087X1X7;Q71RH4;Q9H7G6	A4D1M6;A0A024R3W7;P24534;H0YE58;H0YE72;Q9BW34;D3DWK1;B2RAR6;E9PRY8	Elongation factor 1-beta	LOC392793;EEF1B2;EEF1D	tr|A4D1M6|A4D1M6_HUMAN Elongation factor 1-beta OS=Homo sapiens OX=9606 GN=LOC392793 PE=3 SV=1;tr|A0A024R3W7|A0A024R3W7_HUMAN Elongation factor 1-beta OS=Homo sapiens OX=9606 GN=EEF1B2 PE=3 SV=1;sp|P24534|EF1B_HUMAN Elongation factor 1-beta OS=Homo sapiens	13	4	2	4	1	4	1	2	1	24.891	225	28.119	20	372930000
V9HWK1;Q53HE2;P60174;B4DUI5;Q2QD09	V9HWK1;Q53HE2;P60174;B4DUI5;Q2QD09	Triosephosphate isomerase	HEL-S-49;TPI1	tr|V9HWK1|V9HWK1_HUMAN Triosephosphate isomerase OS=Homo sapiens OX=9606 GN=HEL-S-49 PE=2 SV=1;tr|Q53HE2|Q53HE2_HUMAN Triosephosphate isomerase (Fragment) OS=Homo sapiens OX=9606 PE=2 SV=1;sp|P60174|TPIS_HUMAN Triosephosphate isomerase OS=Homo sapiens OX=9	5	3	3	3	0	3	0	3	0	26.669	249	27.931	18.1	950680000
B4DMU8;B7ZAF0;Q5JP53;A0A384NYT8;Q5SU16;B4DY90;P07437;Q96B85;B4DXZ5;Q9BUU9;B4E052;Q5ST81;B4DQN9;Q1KSF8;B7ZAK1;Q6LC01;B4DMJ5	B4DMU8;B7ZAF0;Q5JP53;A0A384NYT8;Q5SU16;B4DY90;P07437;Q96B85;B4DXZ5;Q9BUU9;B4E052;Q5ST81;B4DQN9;Q1KSF8;B7ZAK1;Q6LC01	Tubulin beta chain	TUBB;XTP3TPATP1	tr|B4DMU8|B4DMU8_HUMAN cDNA FLJ53063, highly similar to Tubulin beta-7 chain OS=Homo sapiens OX=9606 PE=2 SV=1;tr|B7ZAF0|B7ZAF0_HUMAN Tubulin beta chain OS=Homo sapiens OX=9606 PE=2 SV=1;tr|Q5JP53|Q5JP53_HUMAN Tubulin beta chain OS=Homo sapiens OX=9606 GN=	17	8	2	6	6	1	2	1	2	35.92	317	27.819	19.6	930980000
B4E2Z3;F5GZS6;J3KPF3;P08195;A0A024R599;F5H867;F5H0E2;B4E3E4;F5GZI0;H0YFS2	B4E2Z3;F5GZS6;J3KPF3;P08195;A0A024R599	4F2 cell-surface antigen heavy chain	SLC3A2	tr|B4E2Z3|B4E2Z3_HUMAN cDNA FLJ54090, highly similar to 4F2 cell-surface antigen heavy chain OS=Homo sapiens OX=9606 PE=2 SV=1;tr|F5GZS6|F5GZS6_HUMAN 4F2 cell-surface antigen heavy chain OS=Homo sapiens OX=9606 GN=SLC3A2 PE=1 SV=1;tr|J3KPF3|J3KPF3_HUMAN 4F	10	3	3	3	1	3	1	3	1	55.939	511	27.567	6.8	454450000
A0A0A0N0N3;A0A0A0N0M3;K7EN94;B1AKP7;G3V162;A0A087X260;A0A087WYY0;A0A0A0N0L3;A0A024R4E2;Q13148;A0A087WZM1;A0A087WZC9;A0A087WW61;A0A087WX67;A0A087WXV3;A0A087WXQ5;K7EJM5;A0A087WV68;A0A087WX29;B4DRW3	A0A0A0N0N3;A0A0A0N0M3;K7EN94;B1AKP7;G3V162;A0A087X260;A0A087WYY0;A0A0A0N0L3;A0A024R4E2;Q13148;A0A087WZM1;A0A087WZC9;A0A087WW61;A0A087WX67;A0A087WXV3;A0A087WXQ5;K7EJM5;A0A087WV68;A0A087WX29;B4DRW3	TAR DNA-binding protein 43	TDP43;TARDBP	tr|A0A0A0N0N3|A0A0A0N0N3_HUMAN TAR DNA-binding protein 43 OS=Homo sapiens OX=9606 GN=TDP43 PE=2 SV=1;tr|A0A0A0N0M3|A0A0A0N0M3_HUMAN TAR DNA-binding protein 43 OS=Homo sapiens OX=9606 GN=TARDBP PE=1 SV=1;tr|K7EN94|K7EN94_HUMAN TAR DNA-binding protein 43 (Fr	20	2	2	2	0	2	0	2	0	27.889	243	27.251	9.5	71958000
Q8WWH5;B4DZ90	Q8WWH5;B4DZ90	Probable tRNA pseudouridine synthase 1	TRUB1	sp|Q8WWH5|TRUB1_HUMAN Probable tRNA pseudouridine synthase 1 OS=Homo sapiens OX=9606 GN=TRUB1 PE=1 SV=1;tr|B4DZ90|B4DZ90_HUMAN cDNA FLJ56312, highly similar to Homo sapiens TruB pseudouridine (psi) synthase homolog 1 (TRUB1), mRNA OS=Homo sapiens OX=9606 P	2	4	4	4	0	4	0	4	0	37.252	349	26.907	12.3	176230000
J3QKT2;A0A024R382;B4DV28;Q96KP4;J3KSS4;J3QQN6;J3QR27;J3QLU1;J3QKQ0;J3QRD0;J3QRA8;J3QL02;J3KSV5;A0A087WYZ1;J3KRD5;J3QRP4;A0A087WVS2;J3QRH4;Q9H7K8;B4DPF1	J3QKT2;A0A024R382;B4DV28;Q96KP4;J3KSS4;J3QQN6;J3QR27;J3QLU1;J3QKQ0;J3QRD0;J3QRA8;J3QL02;J3KSV5;A0A087WYZ1	Cytosolic non-specific dipeptidase	CNDP2	tr|J3QKT2|J3QKT2_HUMAN Cytosolic non-specific dipeptidase (Fragment) OS=Homo sapiens OX=9606 GN=CNDP2 PE=1 SV=1;tr|A0A024R382|A0A024R382_HUMAN CNDP dipeptidase 2 (Metallopeptidase M20 family), isoform CRA_d OS=Homo sapiens OX=9606 GN=CNDP2 PE=3 SV=1;tr|B4D	20	3	3	3	0	3	0	3	0	27.709	249	26.797	11.2	184850000
B4DUX0;O00154;K7EKP8	B4DUX0;O00154;K7EKP8	Cytosolic acyl coenzyme A thioester hydrolase	ACOT7	tr|B4DUX0|B4DUX0_HUMAN cDNA FLJ60167, highly similar to Cytosolic acyl coenzyme A thioester hydrolase OS=Homo sapiens OX=9606 PE=2 SV=1;sp|O00154|BACH_HUMAN Cytosolic acyl coenzyme A thioester hydrolase OS=Homo sapiens OX=9606 GN=ACOT7 PE=1 SV=3;tr|K7EKP8|	3	2	2	2	0	2	0	2	0	29.645	265	26.683	10.2	407020000
J3QQM1;Q59GS3;A0A140VJS3;P62195;J3QRR3;J3QLH6;J3KRP2;J3QSA9	J3QQM1;Q59GS3;A0A140VJS3;P62195;J3QRR3;J3QLH6;J3KRP2;J3QSA9	26S protease regulatory subunit 8	PSMC5	tr|J3QQM1|J3QQM1_HUMAN 26S proteasome regulatory subunit 8 (Fragment) OS=Homo sapiens OX=9606 GN=PSMC5 PE=1 SV=1;tr|Q59GS3|Q59GS3_HUMAN Proteasome 26S ATPase subunit 5 variant (Fragment) OS=Homo sapiens OX=9606 PE=2 SV=1;tr|A0A140VJS3|A0A140VJS3_HUMAN Test	8	2	2	2	1	2	1	2	1	29.347	263	26.613	8.4	759840000
O95433;G3V3W9;H0YJG7;H0YJ63;G3V438	O95433;G3V3W9;H0YJG7	Activator of 90 kDa heat shock protein ATPase homolog 1	AHSA1	sp|O95433|AHSA1_HUMAN Activator of 90 kDa heat shock protein ATPase homolog 1 OS=Homo sapiens OX=9606 GN=AHSA1 PE=1 SV=1;tr|G3V3W9|G3V3W9_HUMAN Activator of 90 kDa heat shock protein ATPase homolog 1 OS=Homo sapiens OX=9606 GN=AHSA1 PE=1 SV=1;tr|H0YJG7|H0Y	5	4	4	4	1	4	1	4	1	38.274	338	26.611	11.5	2045200000
A0A140VJQ4;P04181;Q59HE2	A0A140VJQ4;P04181	Ornithine aminotransferase, mitochondrial;Ornithine aminotransferase, hepatic form;Ornithine aminotransferase, renal form	OAT	tr|A0A140VJQ4|A0A140VJQ4_HUMAN Ornithine--oxo-acid aminotransferase OS=Homo sapiens OX=9606 PE=2 SV=1;sp|P04181|OAT_HUMAN Ornithine aminotransferase, mitochondrial OS=Homo sapiens OX=9606 GN=OAT PE=1 SV=1	3	3	3	3	0	3	0	3	0	48.534	439	26.551	9.1	389090000
A0A6Q8PFY3;Q9BXW9;H7BZJ7	A0A6Q8PFY3;Q9BXW9	Fanconi anemia group D2 protein	FANCD2	tr|A0A6Q8PFY3|A0A6Q8PFY3_HUMAN Fanconi anemia group D2 protein (Fragment) OS=Homo sapiens OX=9606 GN=FANCD2 PE=4 SV=1;sp|Q9BXW9|FACD2_HUMAN Fanconi anemia group D2 protein OS=Homo sapiens OX=9606 GN=FANCD2 PE=1 SV=2	3	4	4	4	0	4	0	4	0	159.91	1414	26.388	3.4	110300000
C9K0U8;A0A0G2JLD8;E7EUY5;Q567R6;A4D1U3;B7Z268;Q04837	C9K0U8;A0A0G2JLD8;E7EUY5;Q567R6;A4D1U3;B7Z268;Q04837	Single-stranded DNA-binding protein;Single-stranded DNA-binding protein, mitochondrial	SSBP1	tr|C9K0U8|C9K0U8_HUMAN Single-stranded DNA-binding protein, mitochondrial (Fragment) OS=Homo sapiens OX=9606 GN=SSBP1 PE=1 SV=1;tr|A0A0G2JLD8|A0A0G2JLD8_HUMAN Single-stranded DNA-binding protein, mitochondrial (Fragment) OS=Homo sapiens OX=9606 GN=SSBP1 PE	7	2	2	2	1	2	1	2	1	14.131	121	26.247	19	253430000
Q9BTQ7;A0A024R1Q8;P62829;J3KTJ3;C9JD32;B9ZVP7;J3KT29	Q9BTQ7;A0A024R1Q8;P62829;J3KTJ3;C9JD32;B9ZVP7;J3KT29	60S ribosomal protein L23	RPL23	tr|Q9BTQ7|Q9BTQ7_HUMAN 60S ribosomal protein L23 (Fragment) OS=Homo sapiens OX=9606 PE=2 SV=1;tr|A0A024R1Q8|A0A024R1Q8_HUMAN 60S ribosomal protein L23 OS=Homo sapiens OX=9606 GN=RPL23 PE=3 SV=1;sp|P62829|RL23_HUMAN 60S ribosomal protein L23 OS=Homo sapiens	7	2	2	1	1	1	1	1	1	14.149	134	26.192	11.2	42179000
A0A6Q8PHC0;A0A6Q8PHJ9;A0A6Q8PG15;A0A6Q8PFM5;O95831;A0A6Q8PHJ4;A0A140VK04;E9PMA0;A0A6Q8PFE1;Q5RZ99;Q5RZA0;A0A6Q8PFW2;A0A6Q8PFA7;A0A6Q8PFQ8;A0A6Q8PFS4	A0A6Q8PHC0;A0A6Q8PHJ9;A0A6Q8PG15;A0A6Q8PFM5;O95831;A0A6Q8PHJ4;A0A140VK04;E9PMA0;A0A6Q8PFE1	Apoptosis-inducing factor 1, mitochondrial	AIFM1	tr|A0A6Q8PHC0|A0A6Q8PHC0_HUMAN Apoptosis-inducing factor 1, mitochondrial OS=Homo sapiens OX=9606 GN=AIFM1 PE=4 SV=1;tr|A0A6Q8PHJ9|A0A6Q8PHJ9_HUMAN Apoptosis-inducing factor 1, mitochondrial OS=Homo sapiens OX=9606 GN=AIFM1 PE=4 SV=1;tr|A0A6Q8PG15|A0A6Q8PG	15	3	3	3	1	3	1	3	1	66.514	609	26.036	5.7	530390000
P36551	P36551	Oxygen-dependent coproporphyrinogen-III oxidase, mitochondrial	CPOX	sp|P36551|HEM6_HUMAN Oxygen-dependent coproporphyrinogen-III oxidase, mitochondrial OS=Homo sapiens OX=9606 GN=CPOX PE=1 SV=3	1	3	3	3	0	3	0	3	0	50.151	454	25.571	8.8	496350000
Q09028;E9PNS2;E9PIC4;E9PNS6;C9JPP3	Q09028;E9PNS2;E9PIC4;E9PNS6	Histone-binding protein RBBP4	RBBP4	sp|Q09028|RBBP4_HUMAN Histone-binding protein RBBP4 OS=Homo sapiens OX=9606 GN=RBBP4 PE=1 SV=3;tr|E9PNS2|E9PNS2_HUMAN Histone-binding protein RBBP4 OS=Homo sapiens OX=9606 GN=RBBP4 PE=1 SV=1;tr|E9PIC4|E9PIC4_HUMAN Histone-binding protein RBBP4 OS=Homo sapi	5	4	2	4	2	4	2	2	1	47.655	425	25.546	9.9	1811100000
Q0VAS5;B2R4R0;P62805	Q0VAS5;B2R4R0;P62805	Histone H4	HIST1H4H;HIST1H4A	tr|Q0VAS5|Q0VAS5_HUMAN Histone H4 OS=Homo sapiens OX=9606 GN=HIST1H4H PE=2 SV=1;tr|B2R4R0|B2R4R0_HUMAN Histone H4 OS=Homo sapiens OX=9606 GN=HIST1H4J PE=2 SV=1;sp|P62805|H4_HUMAN Histone H4 OS=Homo sapiens OX=9606 GN=H4C1 PE=1 SV=2	3	3	3	3	3	3	3	3	3	11.314	103	25.266	24.3	4286900000
B3KNF6;B4DR61;P61619;H7C1Q9;C9JXC6;B3KNG2;H7C069;A6NK38;F2Z2C7;A6NIF9;B3KME8;C9JJV4;B4DM08;B3KQ68;F8W776;Q8TC24;Q9H9S3	B3KNF6;B4DR61;P61619	Protein transport protein Sec61 subunit alpha isoform 1	SEC61A1	tr|B3KNF6|B3KNF6_HUMAN Sec61 alpha 1 subunit (S. cerevisiae), isoform CRA_c OS=Homo sapiens OX=9606 GN=SEC61A1 PE=2 SV=1;tr|B4DR61|B4DR61_HUMAN Protein transport protein Sec61 subunit alpha isoform 1 OS=Homo sapiens OX=9606 GN=SEC61A1 PE=1 SV=1;sp|P61619|S	17	3	3	2	1	2	1	2	1	52.264	476	25.265	4.6	996390000
A8K492;P56192;B4E0E9;H0YHV5;A0A024RBA2;B4DF61;H0YI94;Q8NAB3;H0YIP0	A8K492;P56192;B4E0E9;H0YHV5;A0A024RBA2;B4DF61	Methionine--tRNA ligase, cytoplasmic	MARS	tr|A8K492|A8K492_HUMAN Methionine--tRNA ligase, cytoplasmic OS=Homo sapiens OX=9606 PE=2 SV=1;sp|P56192|SYMC_HUMAN Methionine--tRNA ligase, cytoplasmic OS=Homo sapiens OX=9606 GN=MARS1 PE=1 SV=2;tr|B4E0E9|B4E0E9_HUMAN Methionine--tRNA ligase, cytoplasmic O	9	4	4	4	1	4	1	4	1	101.14	900	25.048	4.8	322480000
B2R673;O00330;E9PLU0;E9PRI6;H0YD97	B2R673;O00330;E9PLU0;E9PRI6;H0YD97	Pyruvate dehydrogenase protein X component, mitochondrial	PDHX	tr|B2R673|B2R673_HUMAN Dihydrolipoamide acetyltransferase component of pyruvate dehydrogenase complex OS=Homo sapiens OX=9606 PE=2 SV=1;sp|O00330|ODPX_HUMAN Pyruvate dehydrogenase protein X component, mitochondrial OS=Homo sapiens OX=9606 GN=PDHX PE=1 SV=3	5	4	4	4	0	4	0	4	0	54.046	501	24.946	8.4	498170000
B9EK47;Q9P2D3	B9EK47;Q9P2D3	HEAT repeat-containing protein 5B	HEATR5B	tr|B9EK47|B9EK47_HUMAN HEAT repeat containing 5B OS=Homo sapiens OX=9606 GN=HEATR5B PE=2 SV=1;sp|Q9P2D3|HTR5B_HUMAN HEAT repeat-containing protein 5B OS=Homo sapiens OX=9606 GN=HEATR5B PE=1 SV=2	2	1	1	1	0	1	0	1	0	224.27	2071	24.923	0.7	38753000
Q96RD8;E7END7;B7Z8M7;Q5U0I6;P62820	Q96RD8;E7END7;B7Z8M7;Q5U0I6;P62820	Ras-related protein Rab-1A	RAB1A	tr|Q96RD8|Q96RD8_HUMAN GTP binding protein Rab1a (Fragment) OS=Homo sapiens OX=9606 PE=4 SV=1;tr|E7END7|E7END7_HUMAN Ras-related protein Rab-1A OS=Homo sapiens OX=9606 GN=RAB1A PE=1 SV=1;tr|B7Z8M7|B7Z8M7_HUMAN cDNA FLJ57768, highly similar to Ras-related p	5	2	2	2	0	2	0	2	0	9.8782	94	24.828	21.3	138820000
A0A024R1A3;P22314;B4DDE4;B4DL67;Q5JRR9;Q5JRS0;Q5JRR6;B3KUJ2	A0A024R1A3;P22314;B4DDE4;B4DL67	Ubiquitin-like modifier-activating enzyme 1	UBE1;UBA1	tr|A0A024R1A3|A0A024R1A3_HUMAN Ubiquitin-activating enzyme E1 OS=Homo sapiens OX=9606 GN=UBE1 PE=2 SV=1;sp|P22314|UBA1_HUMAN Ubiquitin-like modifier-activating enzyme 1 OS=Homo sapiens OX=9606 GN=UBA1 PE=1 SV=3;tr|B4DDE4|B4DDE4_HUMAN cDNA FLJ54582, highly	8	3	3	2	2	2	2	2	2	117.85	1058	24.581	2.1	272920000
B4E112;E9PP50;V9HWI5;P23528;E9PLJ3;E9PS23;E9PQB7;G3V1A4;E9PK25;Q549N0;Q9Y281	B4E112;E9PP50;V9HWI5;P23528;E9PLJ3;E9PS23;E9PQB7;G3V1A4;E9PK25	Cofilin-1	CFL1;HEL-S-15	tr|B4E112|B4E112_HUMAN Cofilin, non-muscle isoform OS=Homo sapiens OX=9606 PE=2 SV=1;tr|E9PP50|E9PP50_HUMAN Cofilin, non-muscle isoform (Fragment) OS=Homo sapiens OX=9606 GN=CFL1 PE=1 SV=8;tr|V9HWI5|V9HWI5_HUMAN Cofilin, non-muscle isoform OS=Homo sapiens	11	4	4	4	1	4	1	4	1	12.459	112	24.573	29.5	2054300000
H7BXG7;A0A1S5UZ19;A0A024RDH6;A1LU61;D6REX3;O94979;H0YAB3;D6RHZ5;H0Y9K1;H0Y8V7;H0Y8W8	H7BXG7;A0A1S5UZ19;A0A024RDH6;A1LU61;D6REX3;O94979;H0YAB3;D6RHZ5;H0Y9K1;H0Y8V7	Protein transport protein Sec31A	SEC31A;SEC31L1	tr|H7BXG7|H7BXG7_HUMAN Protein transport protein Sec31A OS=Homo sapiens OX=9606 GN=SEC31A PE=1 SV=1;tr|A0A1S5UZ19|A0A1S5UZ19_HUMAN Protein transport protein Sec31A OS=Homo sapiens OX=9606 GN=SEC31A PE=2 SV=1;tr|A0A024RDH6|A0A024RDH6_HUMAN SEC31-like 1 (S.	11	4	4	4	0	4	0	4	0	105.7	969	24.515	4.3	473340000
B3KP31;A0A0B4J2A0;Q9UHJ6	B3KP31;A0A0B4J2A0;Q9UHJ6	Sedoheptulokinase	TRPV1;SHPK	tr|B3KP31|B3KP31_HUMAN cDNA FLJ31047 fis, clone HSYRA2000424, highly similar to Carbohydrate kinase-like protein OS=Homo sapiens OX=9606 PE=2 SV=1;tr|A0A0B4J2A0|A0A0B4J2A0_HUMAN FGGY_N domain-containing protein OS=Homo sapiens OX=9606 PE=1 SV=1;sp|Q9UHJ6|S	3	1	1	1	1	1	1	1	1	51.488	478	24.493	3.1	170850000
H3BP35;P53602;Q59G80;H3BQ47;Q6XYE3	H3BP35;P53602;Q59G80;H3BQ47	Diphosphomevalonate decarboxylase	MVD	tr|H3BP35|H3BP35_HUMAN Diphosphomevalonate decarboxylase (Fragment) OS=Homo sapiens OX=9606 GN=MVD PE=1 SV=1;sp|P53602|MVD1_HUMAN Diphosphomevalonate decarboxylase OS=Homo sapiens OX=9606 GN=MVD PE=1 SV=1;tr|Q59G80|Q59G80_HUMAN Diphosphomevalonate decarbox	5	4	4	4	1	4	1	4	1	29.378	271	24.245	14	474010000
A0A024R7S3;P09497;D6RJD1;H0Y9Q6	A0A024R7S3;P09497;D6RJD1	Clathrin light chain B	CLTB	tr|A0A024R7S3|A0A024R7S3_HUMAN Clathrin light chain OS=Homo sapiens OX=9606 GN=CLTB PE=3 SV=1;sp|P09497|CLCB_HUMAN Clathrin light chain B OS=Homo sapiens OX=9606 GN=CLTB PE=1 SV=1;tr|D6RJD1|D6RJD1_HUMAN Clathrin light chain (Fragment) OS=Homo sapiens OX=96	4	4	4	4	0	4	0	4	0	23.181	211	24.132	17.5	1098700000
B4DPV7;A8K067;B4DI19;Q53HG6;A8MVQ3;B4DKY1;A0A024RCG3;P49589;E9PLP0	B4DPV7;A8K067;B4DI19;Q53HG6;A8MVQ3;B4DKY1;A0A024RCG3;P49589	Cysteine--tRNA ligase, cytoplasmic	CARS	tr|B4DPV7|B4DPV7_HUMAN Cysteinyl-tRNA synthetase OS=Homo sapiens OX=9606 PE=2 SV=1;tr|A8K067|A8K067_HUMAN Cysteinyl-tRNA synthetase (Fragment) OS=Homo sapiens OX=9606 PE=2 SV=1;tr|B4DI19|B4DI19_HUMAN Cysteinyl-tRNA synthetase OS=Homo sapiens OX=9606 PE=2 S	9	4	4	4	0	4	0	4	0	92.018	809	24.12	5.3	595050000
F8VQY6;F8VPE8;F8VRK7;G3V210;F8VW21;F8VU65;Q6NSF2;F8VWS0;Q53HW2;Q53HK9;A8K4Z4;A0A024RBS2;Q8NHW5;P05388;F8VWV4;F8VS58;F8VZS0;B4E3D5	F8VQY6;F8VPE8;F8VRK7;G3V210;F8VW21;F8VU65;Q6NSF2;F8VWS0;Q53HW2;Q53HK9;A8K4Z4;A0A024RBS2;Q8NHW5;P05388;F8VWV4;F8VS58;F8VZS0;B4E3D5	60S acidic ribosomal protein P0-like;60S acidic ribosomal protein P0	RPLP0;RPLP0P6	tr|F8VQY6|F8VQY6_HUMAN 60S acidic ribosomal protein P0 OS=Homo sapiens OX=9606 GN=RPLP0 PE=1 SV=1;tr|F8VPE8|F8VPE8_HUMAN 60S acidic ribosomal protein P0 (Fragment) OS=Homo sapiens OX=9606 GN=RPLP0 PE=1 SV=1;tr|F8VRK7|F8VRK7_HUMAN 60S acidic ribosomal prote	18	2	2	1	1	1	1	1	1	15.813	142	24.009	7.7	20486000
Q10713;B4DRK5;Q9BT52;Q5SXN9	Q10713;B4DRK5	Mitochondrial-processing peptidase subunit alpha	PMPCA	sp|Q10713|MPPA_HUMAN Mitochondrial-processing peptidase subunit alpha OS=Homo sapiens OX=9606 GN=PMPCA PE=1 SV=2;tr|B4DRK5|B4DRK5_HUMAN cDNA FLJ59584, highly similar to Mitochondrial-processing peptidase alpha subunit, mitochondrial OS=Homo sapiens OX=9606	4	4	4	4	0	4	0	4	0	58.252	525	23.923	7.4	336470000
A0A1B0GWJ0;A0A1B0GTJ7;X5D8S6;Q71UA4;B4DP46;A0A0A6YY92;P30566;B4DEP1;A0A096LP72;A0A096LNY4;A0A096LNY5;X5DP48;X5D2Z4;A0A1B0GTG9;A0A1B0GWF8;A0A384E0N4;A8K4X6;X5D7W4;X5D7V4;A0A1W2PRX2;B4DUM2;A0A096LNY6	A0A1B0GWJ0;A0A1B0GTJ7;X5D8S6;Q71UA4;B4DP46;A0A0A6YY92;P30566;B4DEP1;A0A096LP72;A0A096LNY4;A0A096LNY5;X5DP48;X5D2Z4;A0A1B0GTG9;A0A1B0GWF8;A0A384E0N4;A8K4X6	Adenylosuccinate lyase	ADSL	tr|A0A1B0GWJ0|A0A1B0GWJ0_HUMAN Adenylosuccinate lyase OS=Homo sapiens OX=9606 GN=ADSL PE=1 SV=1;tr|A0A1B0GTJ7|A0A1B0GTJ7_HUMAN Adenylosuccinate lyase OS=Homo sapiens OX=9606 GN=ADSL PE=1 SV=1;tr|X5D8S6|X5D8S6_HUMAN Adenylosuccinate lyase (Fragment) OS=Homo	22	4	4	4	0	4	0	4	0	54.465	480	23.645	8.5	408690000
Q68CT4;E7EN95;A0A024R321;O75369;H7C5L4	Q68CT4;E7EN95;A0A024R321;O75369	Filamin-B	DKFZp686A1668;FLNB	tr|Q68CT4|Q68CT4_HUMAN Uncharacterized protein DKFZp686A1668 OS=Homo sapiens OX=9606 GN=DKFZp686A1668 PE=2 SV=1;tr|E7EN95|E7EN95_HUMAN Filamin-B OS=Homo sapiens OX=9606 GN=FLNB PE=1 SV=1;tr|A0A024R321|A0A024R321_HUMAN Filamin B, beta (Actin binding protein	5	4	4	4	0	4	0	4	0	256.33	2409	23.604	2	110050000
F5GZQ3;B4DY96;P55084;B5MD38;D6W539;B4DDC9;C9JEY0;C9JE81;C9K0M0;Q92799	F5GZQ3;B4DY96;P55084;B5MD38;D6W539;B4DDC9;C9JEY0;C9JE81	Trifunctional enzyme subunit beta, mitochondrial;3-ketoacyl-CoA thiolase	HADHB	tr|F5GZQ3|F5GZQ3_HUMAN Trifunctional enzyme subunit beta, mitochondrial OS=Homo sapiens OX=9606 GN=HADHB PE=1 SV=1;tr|B4DY96|B4DY96_HUMAN cDNA FLJ55769, highly similar to Trifunctional enzyme subunit beta, mitochondrial OS=Homo sapiens OX=9606 PE=2 SV=1;sp	10	4	4	4	0	4	0	4	0	49.597	459	23.557	9.2	103480000
O95218	O95218	Zinc finger Ran-binding domain-containing protein 2	ZRANB2	sp|O95218|ZRAB2_HUMAN Zinc finger Ran-binding domain-containing protein 2 OS=Homo sapiens OX=9606 GN=ZRANB2 PE=1 SV=2	1	4	4	4	0	4	0	4	0	37.404	330	23.538	14.5	134450000
J3KQA4;B4DL01;A0A384MEA9;Q96CQ1	J3KQA4;B4DL01;A0A384MEA9;Q96CQ1	Solute carrier family 25 member 36	SLC25A36	tr|J3KQA4|J3KQA4_HUMAN Solute carrier family 25 member 36 OS=Homo sapiens OX=9606 GN=SLC25A36 PE=1 SV=1;tr|B4DL01|B4DL01_HUMAN cDNA FLJ55091, highly similar to Homo sapiens solute carrier family 25, member 36 (SLC25A36), mRNA OS=Homo sapiens OX=9606 PE=2 S	4	1	1	1	0	1	0	1	0	31.538	285	23.413	4.6	33337000
A0A2R8Y473;B4DGL8;A0A087WW65;B3KM98;A0A0S2Z2Z3;A0A5F9ZA98;O75027;A0A2R8YF35;A0A0S2Z2W5;A0A590UJS8	A0A2R8Y473;B4DGL8;A0A087WW65;B3KM98;A0A0S2Z2Z3;A0A5F9ZA98;O75027;A0A2R8YF35;A0A0S2Z2W5;A0A590UJS8	ATP-binding cassette sub-family B member 7, mitochondrial	ABCB7	tr|A0A2R8Y473|A0A2R8Y473_HUMAN ATP-binding cassette sub-family B member 7, mitochondrial OS=Homo sapiens OX=9606 GN=ABCB7 PE=1 SV=1;tr|B4DGL8|B4DGL8_HUMAN ATP-binding cassette sub-family B member 7, mitochondrial (Fragment) OS=Homo sapiens OX=9606 GN=ABCB7	10	2	2	2	0	2	0	2	0	71.169	651	23.405	4.8	134670000
B4E2T6;A0A0B4J1W3;B2RBE5;Q9BXJ9;Q58F05	B4E2T6;A0A0B4J1W3;B2RBE5;Q9BXJ9;Q58F05	N-alpha-acetyltransferase 15, NatA auxiliary subunit	NAA15;NARG1	tr|B4E2T6|B4E2T6_HUMAN cDNA FLJ58231, highly similar to NMDA receptor-regulated protein 1 OS=Homo sapiens OX=9606 PE=2 SV=1;tr|A0A0B4J1W3|A0A0B4J1W3_HUMAN N-alpha-acetyltransferase 15, NatA auxiliary subunit OS=Homo sapiens OX=9606 GN=NAA15 PE=1 SV=1;tr|B2	5	4	4	4	0	4	0	4	0	86.54	740	23.402	5.7	375130000
A0A499FJL1;Q9UM02;B2RAH7;P48147	A0A499FJL1;Q9UM02;B2RAH7;P48147	Prolyl endopeptidase	PREP	tr|A0A499FJL1|A0A499FJL1_HUMAN Post-proline cleaving enzyme OS=Homo sapiens OX=9606 GN=PREP PE=1 SV=1;tr|Q9UM02|Q9UM02_HUMAN Post-proline cleaving enzyme OS=Homo sapiens OX=9606 PE=2 SV=1;tr|B2RAH7|B2RAH7_HUMAN Post-proline cleaving enzyme OS=Homo sapiens	4	1	1	1	0	1	0	1	0	72.926	644	23.402	2	103780000
Q5LJA5;Q5LJA9;Q9Y5K5;H0Y4K0;B4DKB3;H0Y636;H0Y4E0;B4DW59;B7Z9U9;H0Y6Y4;Q5LJB0;B2RB07	Q5LJA5;Q5LJA9;Q9Y5K5;H0Y4K0;B4DKB3;H0Y636;H0Y4E0;B4DW59;B7Z9U9;H0Y6Y4;Q5LJB0;B2RB07	Ubiquitin carboxyl-terminal hydrolase;Ubiquitin carboxyl-terminal hydrolase isozyme L5	UCHL5	tr|Q5LJA5|Q5LJA5_HUMAN Ubiquitin carboxyl-terminal hydrolase OS=Homo sapiens OX=9606 GN=UCHL5 PE=1 SV=1;tr|Q5LJA9|Q5LJA9_HUMAN Ubiquitin carboxyl-terminal hydrolase (Fragment) OS=Homo sapiens OX=9606 GN=UCHL5 PE=1 SV=1;sp|Q9Y5K5|UCHL5_HUMAN Ubiquitin carbo	12	2	2	2	1	2	1	2	1	40.423	355	23.376	7.6	277970000
B2RAR3;Q9BXR0;K7ESP6;K7EJ21	B2RAR3;Q9BXR0	Queuine tRNA-ribosyltransferase	QTRT1	tr|B2RAR3|B2RAR3_HUMAN Queuine tRNA-ribosyltransferase catalytic subunit 1 OS=Homo sapiens OX=9606 GN=QTRT1 PE=2 SV=1;sp|Q9BXR0|TGT_HUMAN Queuine tRNA-ribosyltransferase catalytic subunit 1 OS=Homo sapiens OX=9606 GN=QTRT1 PE=1 SV=3	4	3	3	3	1	3	1	3	1	43.989	403	23.37	8.9	228420000
Q8WVY7	Q8WVY7	Ubiquitin-like domain-containing CTD phosphatase 1	UBLCP1	sp|Q8WVY7|UBCP1_HUMAN Ubiquitin-like domain-containing CTD phosphatase 1 OS=Homo sapiens OX=9606 GN=UBLCP1 PE=1 SV=2	1	3	3	3	0	3	0	3	0	36.804	318	23.362	8.2	151520000
F8VXD2;F8VYH9;F8VZZ0;F8VTV8;F8VWX7;F8VZ51;Q6LC83;A0A024RBB6;P11802	F8VXD2;F8VYH9;F8VZZ0;F8VTV8;F8VWX7;F8VZ51;Q6LC83;A0A024RBB6;P11802	Cyclin-dependent kinase 4	CDK4	tr|F8VXD2|F8VXD2_HUMAN Cyclin-dependent kinase 4 (Fragment) OS=Homo sapiens OX=9606 GN=CDK4 PE=1 SV=1;tr|F8VYH9|F8VYH9_HUMAN Cyclin-dependent kinase 4 (Fragment) OS=Homo sapiens OX=9606 GN=CDK4 PE=1 SV=1;tr|F8VZZ0|F8VZZ0_HUMAN Cyclin-dependent kinase 4 (Fr	9	3	2	3	0	3	0	2	0	14.9	132	23.297	27.3	617020000
O60763	O60763	General vesicular transport factor p115	USO1	sp|O60763|USO1_HUMAN General vesicular transport factor p115 OS=Homo sapiens OX=9606 GN=USO1 PE=1 SV=2	1	3	3	3	0	3	0	3	0	107.89	962	22.898	4.4	130540000
B4DMZ0;Q53EL3;B2R6Q4;A8K3B6;P41240;H3BU69;B4DP99;B5BU52	B4DMZ0;Q53EL3;B2R6Q4;A8K3B6;P41240;H3BU69;B4DP99;B5BU52	Non-specific protein-tyrosine kinase;Tyrosine-protein kinase CSK	CSK	tr|B4DMZ0|B4DMZ0_HUMAN Tyrosine-protein kinase OS=Homo sapiens OX=9606 PE=2 SV=1;tr|Q53EL3|Q53EL3_HUMAN Tyrosine-protein kinase (Fragment) OS=Homo sapiens OX=9606 PE=2 SV=1;tr|B2R6Q4|B2R6Q4_HUMAN Tyrosine-protein kinase OS=Homo sapiens OX=9606 GN=CSK PE=2	8	2	2	1	1	1	1	1	1	42.097	371	22.816	3	294250000
Q9H845;H0Y8Z9;Q9H9W4;Q59FN3;Q9BUX5;B4DGH4;D6RCD8	Q9H845;H0Y8Z9;Q9H9W4;Q59FN3;Q9BUX5	Acyl-CoA dehydrogenase family member 9, mitochondrial	ACAD9	sp|Q9H845|ACAD9_HUMAN Complex I assembly factor ACAD9, mitochondrial OS=Homo sapiens OX=9606 GN=ACAD9 PE=1 SV=1;tr|H0Y8Z9|H0Y8Z9_HUMAN Complex I assembly factor ACAD9, mitochondrial (Fragment) OS=Homo sapiens OX=9606 GN=ACAD9 PE=1 SV=1;tr|Q9H9W4|Q9H9W4_HUM	7	4	4	4	0	4	0	4	0	68.76	621	22.752	6.8	453660000
Q53T09;P13010	Q53T09;P13010	X-ray repair cross-complementing protein 5	XRCC5	tr|Q53T09|Q53T09_HUMAN Uncharacterized protein XRCC5 (Fragment) OS=Homo sapiens OX=9606 GN=XRCC5 PE=3 SV=1;sp|P13010|XRCC5_HUMAN X-ray repair cross-complementing protein 5 OS=Homo sapiens OX=9606 GN=XRCC5 PE=1 SV=3	2	1	1	1	1	1	1	1	1	64.243	568	22.627	2.5	170210000
M0R019;M0R2T0;B4DEG4;A0A087X0X3;P52272;M0R0Y6;M0QYQ7;M0R0N3;Q7KYM9;Q59ES8	M0R019;M0R2T0;B4DEG4;A0A087X0X3;P52272;M0R0Y6;M0QYQ7;M0R0N3	Heterogeneous nuclear ribonucleoprotein M	HNRNPM	tr|M0R019|M0R019_HUMAN Heterogeneous nuclear ribonucleoprotein M (Fragment) OS=Homo sapiens OX=9606 GN=HNRNPM PE=1 SV=8;tr|M0R2T0|M0R2T0_HUMAN Heterogeneous nuclear ribonucleoprotein M (Fragment) OS=Homo sapiens OX=9606 GN=HNRNPM PE=1 SV=1;tr|B4DEG4|B4DEG4	10	3	3	1	2	1	2	1	2	37.627	352	22.505	3.1	69192000
I3L165;B4DFP5;I3L1P5;B4E1E2;A0A0S2Z4Q4;A0A0S2Z4R4;O14964;I3L2H4	I3L165;B4DFP5;I3L1P5;B4E1E2;A0A0S2Z4Q4;A0A0S2Z4R4;O14964;I3L2H4	Hepatocyte growth factor-regulated tyrosine kinase substrate	HGS	tr|I3L165|I3L165_HUMAN Hepatocyte growth factor-regulated tyrosine kinase substrate (Fragment) OS=Homo sapiens OX=9606 GN=HGS PE=1 SV=1;tr|B4DFP5|B4DFP5_HUMAN cDNA FLJ57484, highly similar to Hepatocyte growth factor-regulated tyrosine kinase substrate OS=	8	2	2	2	0	2	0	2	0	8.4197	71	22.359	32.4	132860000
B4DE36;B4DVJ0;A0A1W6AYU6;A0A2U3TZU2;P06744;A0A0J9YXP8;A0A0J9YX90;A0A0J9YYH3;A0A2R8Y6C7;K7EQ48;A0A0J9YYI8;K7EIL4;A0A0J9YXH9;K7ERK8;A0A2R8YF08;K7ELR7;K7EP41;A0A0J9YXM3;K7ENA0;K7EPY4;K7ERC6;Q59F85;Q8N196	B4DE36;B4DVJ0;A0A1W6AYU6;A0A2U3TZU2;P06744;A0A0J9YXP8;A0A0J9YX90;A0A0J9YYH3;A0A2R8Y6C7;K7EQ48	Glucose-6-phosphate isomerase	GPI	tr|B4DE36|B4DE36_HUMAN Glucose-6-phosphate isomerase OS=Homo sapiens OX=9606 PE=2 SV=1;tr|B4DVJ0|B4DVJ0_HUMAN Glucose-6-phosphate isomerase OS=Homo sapiens OX=9606 PE=2 SV=1;tr|A0A1W6AYU6|A0A1W6AYU6_HUMAN Glucose-6-phosphate isomerase OS=Homo sapiens OX=96	23	3	3	3	0	3	0	3	0	60.185	530	22.348	5.8	205760000
B2R4R9;P62857	B2R4R9;P62857	40S ribosomal protein S28	RPS28	tr|B2R4R9|B2R4R9_HUMAN 40S ribosomal protein S28 OS=Homo sapiens OX=9606 GN=RPS28 PE=2 SV=1;sp|P62857|RS28_HUMAN 40S ribosomal protein S28 OS=Homo sapiens OX=9606 GN=RPS28 PE=1 SV=1	2	2	2	2	1	2	1	2	1	7.8409	69	22.297	29	460360000
F6RFD5;V9HWA6;P60981	F6RFD5;V9HWA6;P60981	Destrin	DSTN;HEL32	tr|F6RFD5|F6RFD5_HUMAN Actin-depolymerizing factor OS=Homo sapiens OX=9606 GN=DSTN PE=1 SV=1;tr|V9HWA6|V9HWA6_HUMAN Actin-depolymerizing factor OS=Homo sapiens OX=9606 GN=HEL32 PE=2 SV=1;sp|P60981|DEST_HUMAN Destrin OS=Homo sapiens OX=9606 GN=DSTN PE=1 SV=	3	2	2	2	1	2	1	2	1	15.397	135	22.135	15.6	736600000
Q75L23;A0A140VK70;P35998;C9JLS9;B7Z571	Q75L23;A0A140VK70;P35998;C9JLS9;B7Z571	26S protease regulatory subunit 7	PSMC2	tr|Q75L23|Q75L23_HUMAN 26S proteasome AAA-ATPase subunit RPT1 (Fragment) OS=Homo sapiens OX=9606 GN=PSMC2 PE=3 SV=1;tr|A0A140VK70|A0A140VK70_HUMAN 26S proteasome AAA-ATPase subunit RPT1 OS=Homo sapiens OX=9606 PE=2 SV=1;sp|P35998|PRS7_HUMAN 26S proteasome	5	3	3	3	0	3	0	3	0	45.831	409	21.673	8.8	611760000
A0A024R0L5;P49840	A0A024R0L5;P49840	Glycogen synthase kinase-3 alpha	GSK3A	tr|A0A024R0L5|A0A024R0L5_HUMAN [Tau protein] kinase OS=Homo sapiens OX=9606 GN=GSK3A PE=3 SV=1;sp|P49840|GSK3A_HUMAN Glycogen synthase kinase-3 alpha OS=Homo sapiens OX=9606 GN=GSK3A PE=1 SV=2	2	1	1	1	0	1	0	1	0	50.98	483	21.629	6.6	37707000
X6R6Z1;B4DY09;Q53FG3;F4ZW62;Q12905;A0A0A0MRL0;F4ZW63	X6R6Z1;B4DY09;Q53FG3;F4ZW62;Q12905;A0A0A0MRL0;F4ZW63	Interleukin enhancer-binding factor 2	ILF2	tr|X6R6Z1|X6R6Z1_HUMAN Interleukin enhancer-binding factor 2 (Fragment) OS=Homo sapiens OX=9606 GN=ILF2 PE=1 SV=1;tr|B4DY09|B4DY09_HUMAN Interleukin enhancer-binding factor 2 OS=Homo sapiens OX=9606 GN=ILF2 PE=1 SV=1;tr|Q53FG3|Q53FG3_HUMAN Interleukin enha	7	2	2	2	0	2	0	2	0	12.382	115	21.284	26.1	112870000
A0A024R6H1;O15270	A0A024R6H1;O15270	Serine palmitoyltransferase 2	SPTLC2	tr|A0A024R6H1|A0A024R6H1_HUMAN Serine palmitoyltransferase, long chain base subunit 2, isoform CRA_a OS=Homo sapiens OX=9606 GN=SPTLC2 PE=3 SV=1;sp|O15270|SPTC2_HUMAN Serine palmitoyltransferase 2 OS=Homo sapiens OX=9606 GN=SPTLC2 PE=1 SV=1	2	1	1	1	1	1	1	1	1	62.924	562	21.165	2	171420000
Q9UGA2;O43209;B7Z4N1;A0A024QZU2;A0A384MEE3;Q9BVA1;Q13885;B2R6L0;A0A075B736;Q5SQY0;A6NNZ2;A4UCT2;Q6P602;A1L196;M0R2D3;A1L195;A5D907;A5D906;G3V2A3	Q9UGA2;O43209;B7Z4N1;A0A024QZU2;A0A384MEE3;Q9BVA1;Q13885;B2R6L0;A0A075B736;Q5SQY0;A6NNZ2	Tubulin beta-2B chain;Tubulin beta-2A chain;Tubulin beta-8 chain-like protein LOC260334	DKFZp566F223;TUBB2B;TUBB2A;TUBB8	tr|Q9UGA2|Q9UGA2_HUMAN Tubulin beta chain (Fragment) OS=Homo sapiens OX=9606 GN=DKFZp566F223 PE=2 SV=1;tr|O43209|O43209_HUMAN Tubulin beta chain (Fragment) OS=Homo sapiens OX=9606 PE=2 SV=1;tr|B7Z4N1|B7Z4N1_HUMAN cDNA FLJ53906, highly similar to Tubulin be	19	7	1	6	4	1	0	1	0	36.815	325	21.137	20	165260000
D6RJ96;B3KNM0;E9PDE8;B4DXT2;Q53ZP9;A0A140VKE7;B4DZR0;O95757	D6RJ96;B3KNM0;E9PDE8;B4DXT2;Q53ZP9;A0A140VKE7;B4DZR0;O95757	Heat shock 70 kDa protein 4L	HSPA4L	tr|D6RJ96|D6RJ96_HUMAN Heat shock 70 kDa protein 4L (Fragment) OS=Homo sapiens OX=9606 GN=HSPA4L PE=1 SV=1;tr|B3KNM0|B3KNM0_HUMAN cDNA FLJ14916 fis, clone PLACE1006958, highly similar to Heat shock 70 kDa protein 4L (Fragment) OS=Homo sapiens OX=9606 PE=2	8	3	1	2	1	1	0	1	0	59.196	531	20.922	3.4	35754000
Q08211;Q58F26;Q6PJK6;B3KU66	Q08211;Q58F26;Q6PJK6	ATP-dependent RNA helicase A	DHX9	sp|Q08211|DHX9_HUMAN ATP-dependent RNA helicase A OS=Homo sapiens OX=9606 GN=DHX9 PE=1 SV=4;tr|Q58F26|Q58F26_HUMAN DHX9 protein (Fragment) OS=Homo sapiens OX=9606 GN=DHX9 PE=2 SV=1;tr|Q6PJK6|Q6PJK6_HUMAN DHX9 protein (Fragment) OS=Homo sapiens OX=9606 GN=D	4	3	3	3	0	3	0	3	0	140.96	1270	20.71	2.8	132670000
A6PVN9;F6WIT2;A6PVN5;A6PVN7;A6PVN8;A6PVN6;B4DZF8;Q15257;B7ZBP9;B7ZBQ0;B7ZBP7;A0A6Q8PH23;Q68CR8;C9IZ76;B4DDQ6;H0Y6E5;Q5T949;Q5T948;B4DLX5	A6PVN9;F6WIT2;A6PVN5;A6PVN7;A6PVN8;A6PVN6;B4DZF8;Q15257	Serine/threonine-protein phosphatase 2A activator	PPP2R4	tr|A6PVN9|A6PVN9_HUMAN Serine/threonine-protein phosphatase 2A activator (Fragment) OS=Homo sapiens OX=9606 GN=PTPA PE=1 SV=1;tr|F6WIT2|F6WIT2_HUMAN Serine/threonine-protein phosphatase 2A activator OS=Homo sapiens OX=9606 GN=PTPA PE=1 SV=1;tr|A6PVN5|A6PVN	19	3	3	3	0	3	0	3	0	30.158	263	20.642	10.3	343800000
A0A140VK94;F6WQW2;P43487;D3DX26;C9JXG8;C9JJ34;C9JDM3;B3KUP2;B7Z6U1;C9JGV6;B4DE76	A0A140VK94;F6WQW2;P43487;D3DX26	Ran-specific GTPase-activating protein	RANBP1	tr|A0A140VK94|A0A140VK94_HUMAN RAN binding protein 1, isoform CRA_g OS=Homo sapiens OX=9606 GN=RANBP1 PE=2 SV=1;tr|F6WQW2|F6WQW2_HUMAN Ran-specific GTPase-activating protein OS=Homo sapiens OX=9606 GN=RANBP1 PE=1 SV=1;sp|P43487|RANG_HUMAN Ran-specific GTPa	11	3	3	3	0	3	0	3	0	23.31	201	20.507	15.4	2009600000
A0A024R1Z6;Q99536;K7ERT7;K7EJM4;B3KUF8	A0A024R1Z6;Q99536;K7ERT7	Synaptic vesicle membrane protein VAT-1 homolog	VAT1	tr|A0A024R1Z6|A0A024R1Z6_HUMAN Vesicle amine transport protein 1 homolog (T californica), isoform CRA_a OS=Homo sapiens OX=9606 GN=VAT1 PE=4 SV=1;sp|Q99536|VAT1_HUMAN Synaptic vesicle membrane protein VAT-1 homolog OS=Homo sapiens OX=9606 GN=VAT1 PE=1 SV=2	5	3	3	3	0	3	0	3	0	41.92	393	20.487	13.5	468420000
P62269;A0A0G2JQH2;Q5GGW2	P62269;A0A0G2JQH2;Q5GGW2	40S ribosomal protein S18	RPS18	sp|P62269|RS18_HUMAN 40S ribosomal protein S18 OS=Homo sapiens OX=9606 GN=RPS18 PE=1 SV=3;tr|A0A0G2JQH2|A0A0G2JQH2_HUMAN 40S ribosomal protein S18 OS=Homo sapiens OX=9606 GN=RPS18 PE=1 SV=1;tr|Q5GGW2|Q5GGW2_HUMAN 40S ribosomal protein S18 OS=Homo sapiens O	3	3	3	2	1	2	1	2	1	17.718	152	20.474	13.2	159080000
B4E356;B4DE32;B1AHC9;B2RDN9;A0A024R1N4;P12956;Q6IC76	B4E356;B4DE32;B1AHC9;B2RDN9;A0A024R1N4;P12956;Q6IC76	X-ray repair cross-complementing protein 6	XRCC6;G22P1	tr|B4E356|B4E356_HUMAN ATP-dependent DNA helicase 2 subunit 1 OS=Homo sapiens OX=9606 PE=2 SV=1;tr|B4DE32|B4DE32_HUMAN ATP-dependent DNA helicase 2 subunit 1 OS=Homo sapiens OX=9606 PE=2 SV=1;tr|B1AHC9|B1AHC9_HUMAN ATP-dependent DNA helicase 2 subunit 1 OS	7	3	3	3	1	3	1	3	1	54.451	476	20.396	7.4	727720000
A8K4W5;Q59GW6;Q9BWD1;REV__Q3LG18;REV__Q3LFT4;REV__H0Y3B8;REV__H3BLX7;REV__Q6TKP9;REV__A0A1W5YLI4;REV__A0A1W5YLI7;REV__Q13635	A8K4W5;Q59GW6;Q9BWD1	Acetyl-CoA acetyltransferase, cytosolic	ACAT2	tr|A8K4W5|A8K4W5_HUMAN cDNA FLJ76813, highly similar to Homo sapiens acetyl-Coenzyme A acetyltransferase 2 (acetoacetyl Coenzyme A thiolase), mRNA OS=Homo sapiens OX=9606 PE=2 SV=1;tr|Q59GW6|Q59GW6_HUMAN Acetyl-CoA acetyltransferase, cytosolic variant (Fra	11	3	3	3	1	3	1	3	1	41.378	397	20.005	7.8	520460000
B4DUQ1;A0A024R228;Q5EC54;P61978;S4R359;B3KU16;B4DFF1;Q5T6W2	B4DUQ1;A0A024R228;Q5EC54;P61978;S4R359;B3KU16;B4DFF1	Heterogeneous nuclear ribonucleoprotein K	HNRPK;HNRNPK	tr|B4DUQ1|B4DUQ1_HUMAN Heterogeneous nuclear ribonucleoprotein K OS=Homo sapiens OX=9606 PE=2 SV=1;tr|A0A024R228|A0A024R228_HUMAN Heterogeneous nuclear ribonucleoprotein K OS=Homo sapiens OX=9606 GN=HNRPK PE=4 SV=1;tr|Q5EC54|Q5EC54_HUMAN Heterogeneous nucl	8	3	3	3	1	3	1	3	1	48.51	439	19.947	8.2	197880000
B4DMT5;B3KSH1;O00303;B4DEW9;H0YDT6	B4DMT5;B3KSH1;O00303;B4DEW9	Eukaryotic translation initiation factor 3 subunit F	EIF3F	tr|B4DMT5|B4DMT5_HUMAN Eukaryotic translation initiation factor 3 subunit F OS=Homo sapiens OX=9606 GN=EIF3F PE=2 SV=1;tr|B3KSH1|B3KSH1_HUMAN Eukaryotic translation initiation factor 3 subunit F OS=Homo sapiens OX=9606 GN=EIF3F PE=2 SV=1;sp|O00303|EIF3F_HU	5	3	3	3	0	3	0	3	0	33.24	307	19.931	9.1	601570000
Q5U0A0;A0A109NGN6;P28066	Q5U0A0;A0A109NGN6;P28066	Proteasome subunit alpha type;Proteasome subunit alpha type-5	PSMA5	tr|Q5U0A0|Q5U0A0_HUMAN Proteasome subunit alpha type OS=Homo sapiens OX=9606 PE=2 SV=1;tr|A0A109NGN6|A0A109NGN6_HUMAN Proteasome subunit alpha type OS=Homo sapiens OX=9606 PE=2 SV=1;sp|P28066|PSA5_HUMAN Proteasome subunit alpha type-5 OS=Homo sapiens OX=96	3	3	3	3	0	3	0	3	0	26.425	241	19.873	17.4	434430000
C9JFE4;Q13098;B4DND6	C9JFE4;Q13098;B4DND6	COP9 signalosome complex subunit 1	GPS1	tr|C9JFE4|C9JFE4_HUMAN COP9 signalosome complex subunit 1 OS=Homo sapiens OX=9606 GN=GPS1 PE=1 SV=2;sp|Q13098|CSN1_HUMAN COP9 signalosome complex subunit 1 OS=Homo sapiens OX=9606 GN=GPS1 PE=1 SV=4;tr|B4DND6|B4DND6_HUMAN cDNA FLJ55804, highly similar to CO	3	3	1	3	0	3	0	1	0	53.371	471	19.737	7.4	388570000
P42858;Q59FF4;D3DVR8	P42858;Q59FF4;D3DVR8	Huntingtin	HTT;HD	sp|P42858|HD_HUMAN Huntingtin OS=Homo sapiens OX=9606 GN=HTT PE=1 SV=2;tr|Q59FF4|Q59FF4_HUMAN Huntingtin variant (Fragment) OS=Homo sapiens OX=9606 PE=2 SV=1;tr|D3DVR8|D3DVR8_HUMAN Huntingtin (Huntington disease), isoform CRA_a OS=Homo sapiens OX=9606 GN=H	3	3	3	3	0	3	0	3	0	347.6	3142	19.518	1.3	92528000
B4DZ87;O94826;B3KQK0;B3KQK5	B4DZ87;O94826	Mitochondrial import receptor subunit TOM70	TOMM70A	tr|B4DZ87|B4DZ87_HUMAN cDNA FLJ57240, highly similar to Mitochondrial proteins import receptor OS=Homo sapiens OX=9606 PE=2 SV=1;sp|O94826|TOM70_HUMAN Mitochondrial import receptor subunit TOM70 OS=Homo sapiens OX=9606 GN=TOMM70 PE=1 SV=1	4	3	3	3	0	3	0	3	0	56.93	501	19.512	6.4	476080000
A0A024RAV4;A0A024RAQ1;P16989;Q96GD7;A0A0D9SEI8;Q59EB5	A0A024RAV4;A0A024RAQ1;P16989;Q96GD7;A0A0D9SEI8;Q59EB5	Y-box-binding protein 3	CSDA;YBX3	tr|A0A024RAV4|A0A024RAV4_HUMAN Cold shock domain protein A, isoform CRA_b OS=Homo sapiens OX=9606 GN=CSDA PE=4 SV=1;tr|A0A024RAQ1|A0A024RAQ1_HUMAN Cold shock domain protein A, isoform CRA_a OS=Homo sapiens OX=9606 GN=CSDA PE=4 SV=1;sp|P16989|YBOX3_HUMAN Y-	6	4	3	3	1	2	1	2	1	31.947	303	19.459	15.5	77358000
F8VRG3;Q12792	F8VRG3;Q12792	Twinfilin-1	TWF1	tr|F8VRG3|F8VRG3_HUMAN Twinfilin-1 OS=Homo sapiens OX=9606 GN=TWF1 PE=1 SV=1;sp|Q12792|TWF1_HUMAN Twinfilin-1 OS=Homo sapiens OX=9606 GN=TWF1 PE=1 SV=3	2	1	1	1	0	1	0	1	0	6.4352	59	19.158	22	42735000
Q8TCJ8;Q8NCK5;B2RDP6;Q9BQ67;B4DTI1	Q8TCJ8;Q8NCK5;B2RDP6;Q9BQ67;B4DTI1	Glutamate-rich WD repeat-containing protein 1	DKFZp564C172;GRWD1	tr|Q8TCJ8|Q8TCJ8_HUMAN Uncharacterized protein DKFZp564C172 OS=Homo sapiens OX=9606 GN=DKFZp564C172 PE=2 SV=1;tr|Q8NCK5|Q8NCK5_HUMAN cDNA FLJ90195 fis, clone MAMMA1001310 OS=Homo sapiens OX=9606 PE=2 SV=1;tr|B2RDP6|B2RDP6_HUMAN cDNA, FLJ96709, highly simil	5	2	2	1	1	1	1	1	1	49.447	446	19.079	2	121500000
F5GX11;V9HW55;P25786	F5GX11;V9HW55;P25786	Proteasome subunit alpha type-1	PSMA1;HEL-S-275	tr|F5GX11|F5GX11_HUMAN Proteasome subunit alpha type-1 OS=Homo sapiens OX=9606 GN=PSMA1 PE=1 SV=1;tr|V9HW55|V9HW55_HUMAN Proteasome subunit alpha type-1 OS=Homo sapiens OX=9606 GN=HEL-S-275 PE=2 SV=1;sp|P25786|PSA1_HUMAN Proteasome subunit alpha type-1 OS=	3	3	3	2	2	2	2	2	2	26.505	238	19.058	5.9	186170000
J3KR24;Q7Z3U5;A0A0A0MSX9;Q59G75;P41252;A0A0D9SFC1;Q5TCC9;B4DVX2;Q7Z355	J3KR24;Q7Z3U5;A0A0A0MSX9;Q59G75;P41252;A0A0D9SFC1;Q5TCC9;B4DVX2;Q7Z355	Isoleucine--tRNA ligase, cytoplasmic	IARS;DKFZp686L0869;DKFZp686L17145	tr|J3KR24|J3KR24_HUMAN Isoleucyl-tRNA synthetase OS=Homo sapiens OX=9606 GN=IARS1 PE=1 SV=2;tr|Q7Z3U5|Q7Z3U5_HUMAN Isoleucyl-tRNA synthetase OS=Homo sapiens OX=9606 GN=DKFZp686L0869 PE=2 SV=1;tr|A0A0A0MSX9|A0A0A0MSX9_HUMAN Isoleucyl-tRNA synthetase OS=Homo	9	2	2	2	1	2	1	2	1	129.55	1121	18.935	2.5	119450000
H3BV90;H3BT65;Q6FI81;H3BUG4;B4DHB9;H3BPG7;H3BQ23	H3BV90;H3BT65;Q6FI81;H3BUG4;B4DHB9;H3BPG7	Anamorsin	CIAPIN1	tr|H3BV90|H3BV90_HUMAN Anamorsin OS=Homo sapiens OX=9606 GN=CIAPIN1 PE=1 SV=1;tr|H3BT65|H3BT65_HUMAN Anamorsin OS=Homo sapiens OX=9606 GN=CIAPIN1 PE=1 SV=1;sp|Q6FI81|CPIN1_HUMAN Anamorsin OS=Homo sapiens OX=9606 GN=CIAPIN1 PE=1 SV=2;tr|H3BUG4|H3BUG4_HUMAN	7	3	3	3	0	3	0	3	0	26.446	246	18.878	13.4	197510000
P62306;A0A0B4J254;F8W0W6	P62306	Small nuclear ribonucleoprotein F	SNRPF	sp|P62306|RUXF_HUMAN Small nuclear ribonucleoprotein F OS=Homo sapiens OX=9606 GN=SNRPF PE=1 SV=1	3	3	3	2	2	2	2	2	2	9.7251	86	18.864	15.1	310620000
P20700;A0A0D9SFE5;Q6DC98;B4DZT3;E9PBF6	P20700;A0A0D9SFE5;Q6DC98;B4DZT3;E9PBF6	Lamin-B1	LMNB1	sp|P20700|LMNB1_HUMAN Lamin-B1 OS=Homo sapiens OX=9606 GN=LMNB1 PE=1 SV=2;tr|A0A0D9SFE5|A0A0D9SFE5_HUMAN Lamin B1, isoform CRA_a OS=Homo sapiens OX=9606 GN=LMNB1 PE=1 SV=1;tr|Q6DC98|Q6DC98_HUMAN LMNB1 protein (Fragment) OS=Homo sapiens OX=9606 GN=LMNB1 PE=	5	3	3	3	0	3	0	3	0	66.408	586	18.854	6.3	107600000
H0YM31;Q6IB91;A0A384MTT2;Q16822;A0A0S2Z451;A0A0S2Z430;A0A0S2Z4C0	H0YM31;Q6IB91;A0A384MTT2;Q16822;A0A0S2Z451;A0A0S2Z430	Phosphoenolpyruvate carboxykinase [GTP], mitochondrial	PCK2	tr|H0YM31|H0YM31_HUMAN Phosphoenolpyruvate carboxykinase (GTP) OS=Homo sapiens OX=9606 GN=PCK2 PE=1 SV=2;tr|Q6IB91|Q6IB91_HUMAN Phosphoenolpyruvate carboxykinase (GTP) OS=Homo sapiens OX=9606 GN=PCK2 PE=2 SV=1;tr|A0A384MTT2|A0A384MTT2_HUMAN Phosphoenolpyru	7	3	3	3	0	3	0	3	0	54.644	509	18.819	6.9	234650000
A0A6Q8PGF4;B7ZMF2;A0A6Q8PH09;Q9NVI1;F8W7R3;B3KNW8;H3BS60;H3BQE2;H3BT54;H3BMG4;H3BP78	A0A6Q8PGF4;B7ZMF2;A0A6Q8PH09;Q9NVI1;F8W7R3;B3KNW8	Fanconi anemia group I protein	FANCI	tr|A0A6Q8PGF4|A0A6Q8PGF4_HUMAN Fanconi anemia group I protein OS=Homo sapiens OX=9606 GN=FANCI PE=4 SV=1;tr|B7ZMF2|B7ZMF2_HUMAN Fanconi anemia, complementation group I OS=Homo sapiens OX=9606 GN=FANCI PE=2 SV=1;tr|A0A6Q8PH09|A0A6Q8PH09_HUMAN Fanconi anemia	11	3	3	3	0	3	0	3	0	147.74	1314	18.769	2.8	245170000
V9H019;B4DN49;Q53GS1;Q53FK0;A0A2R8YFH0;E9PHA6;A0A2R8Y6P0;A0A2R8YG02;P43246;V9H0D5;V9H023;V9H068;A0A2R8Y7S8;Q53RU4;B4DL39;B4DSB9;Q6VBB7;Q0ZAJ1;V9H062;V9H015;V9H0B2	V9H019;B4DN49;Q53GS1;Q53FK0;A0A2R8YFH0;E9PHA6;A0A2R8Y6P0;A0A2R8YG02;P43246;V9H0D5;V9H023;V9H068;A0A2R8Y7S8;Q53RU4;B4DL39;B4DSB9	DNA mismatch repair protein Msh2	MSH2	tr|V9H019|V9H019_HUMAN DNA mismatch repair protein Msh2 OS=Homo sapiens OX=9606 GN=MSH2 PE=1 SV=1;tr|B4DN49|B4DN49_HUMAN DNA mismatch repair protein OS=Homo sapiens OX=9606 PE=2 SV=1;tr|Q53GS1|Q53GS1_HUMAN DNA mismatch repair protein (Fragment) OS=Homo sap	21	3	3	3	0	3	0	3	0	90.854	810	18.746	4.2	147410000
Q02952;Q86TJ9	Q02952	A-kinase anchor protein 12	AKAP12	sp|Q02952|AKA12_HUMAN A-kinase anchor protein 12 OS=Homo sapiens OX=9606 GN=AKAP12 PE=1 SV=4	2	3	3	3	0	3	0	3	0	191.48	1782	18.628	2.2	100930000
B3KNN7;B4DEB0;B4DPM7;B4DV84;Q8N9M2;Q6IBN0;O43242;H0YGV8;Q96N86	B3KNN7;B4DEB0;B4DPM7;B4DV84;Q8N9M2;Q6IBN0;O43242	26S proteasome non-ATPase regulatory subunit 3	PSMD3	tr|B3KNN7|B3KNN7_HUMAN cDNA FLJ30049 fis, clone ADRGL1000033, highly similar to 26S proteasome non-ATPase regulatory subunit 3 OS=Homo sapiens OX=9606 PE=2 SV=1;tr|B4DEB0|B4DEB0_HUMAN cDNA FLJ56054, highly similar to 26S proteasome non-ATPase regulatory su	9	3	3	2	1	2	1	2	1	57.232	498	18.598	3.8	624890000
A0A494BZW2;A0A494C1L5;P50851;A0A3B3IS13;Q68D03;B3KVI6;Q59HC1;H0YAC6;E9PEM5;H0YA17;A0A3B3IU76;A0A494C0R9	A0A494BZW2;A0A494C1L5;P50851;A0A3B3IS13;Q68D03;B3KVI6;Q59HC1;H0YAC6;E9PEM5	Lipopolysaccharide-responsive and beige-like anchor protein	LRBA;DKFZp686K03100	tr|A0A494BZW2|A0A494BZW2_HUMAN Lipopolysaccharide-responsive and beige-like anchor protein (Fragment) OS=Homo sapiens OX=9606 GN=LRBA PE=1 SV=1;tr|A0A494C1L5|A0A494C1L5_HUMAN Lipopolysaccharide-responsive and beige-like anchor protein OS=Homo sapiens OX=96	12	3	3	3	0	3	0	3	0	233	2095	18.482	1.7	34823000
B3KRC6;A0A0C4DFL7;Q16850;Q05D40;H7C0D0	B3KRC6;A0A0C4DFL7;Q16850	Lanosterol 14-alpha demethylase	CYP51A1	tr|B3KRC6|B3KRC6_HUMAN cDNA FLJ34004 fis, clone FCBBF1000232, highly similar to Cytochrome P450 51A1 OS=Homo sapiens OX=9606 PE=2 SV=1;tr|A0A0C4DFL7|A0A0C4DFL7_HUMAN Lanosterol 14-alpha demethylase OS=Homo sapiens OX=9606 GN=CYP51A1 PE=1 SV=1;sp|Q16850|CP5	5	3	3	3	1	3	1	3	1	51.422	449	18.447	7.8	348970000
A8MXL6;Q59FA6;Q53GB2;P55735;A4UCS7;A8MWR8;E7ERC8	A8MXL6;Q59FA6;Q53GB2;P55735;A4UCS7;A8MWR8	Protein SEC13 homolog	SEC13	tr|A8MXL6|A8MXL6_HUMAN GATOR complex protein SEC13 OS=Homo sapiens OX=9606 GN=SEC13 PE=1 SV=1;tr|Q59FA6|Q59FA6_HUMAN GATOR complex protein SEC13 (Fragment) OS=Homo sapiens OX=9606 PE=2 SV=1;tr|Q53GB2|Q53GB2_HUMAN GATOR complex protein SEC13 (Fragment) OS=H	7	3	3	3	0	3	0	3	0	31.595	284	18.347	9.9	827200000
E9PHY5;O43491;B4DJ76;Q6R5J7;E9PK52;O60642;Q9UG62;Q6ZSX4;Q9H1C6;E9PMG5;E9PN54;E9PMV8;H0Y5B0;I6L9B1;Q59FD8;E9PII3;A0A2R8Y5B3	E9PHY5;O43491;B4DJ76;Q6R5J7;E9PK52	Band 4.1-like protein 2	EPB41L2	tr|E9PHY5|E9PHY5_HUMAN Band 4.1-like protein 2 OS=Homo sapiens OX=9606 GN=EPB41L2 PE=1 SV=1;sp|O43491|E41L2_HUMAN Band 4.1-like protein 2 OS=Homo sapiens OX=9606 GN=EPB41L2 PE=1 SV=1;tr|B4DJ76|B4DJ76_HUMAN cDNA FLJ54004, moderately similar to Band 4.1-like	17	3	3	3	0	3	0	3	0	104.36	935	18.315	3.4	506320000
M0R261;A0A0K0K1K7;O95336;M0R0U3	M0R261;A0A0K0K1K7;O95336;M0R0U3	6-phosphogluconolactonase	PGLS	tr|M0R261|M0R261_HUMAN 6-phosphogluconolactonase (Fragment) OS=Homo sapiens OX=9606 GN=PGLS PE=1 SV=1;tr|A0A0K0K1K7|A0A0K0K1K7_HUMAN 6-phosphogluconolactonase OS=Homo sapiens OX=9606 GN=HEL-S-304 PE=2 SV=1;sp|O95336|6PGL_HUMAN 6-phosphogluconolactonase OS=	4	2	2	2	0	2	0	2	0	22.996	216	18.215	14.4	118990000
B3KNM6;O75844	B3KNM6;O75844	CAAX prenyl protease 1 homolog	ZMPSTE24	tr|B3KNM6|B3KNM6_HUMAN CAAX prenyl protease OS=Homo sapiens OX=9606 PE=2 SV=1;sp|O75844|FACE1_HUMAN CAAX prenyl protease 1 homolog OS=Homo sapiens OX=9606 GN=ZMPSTE24 PE=1 SV=2	2	3	3	2	2	2	2	2	2	27.125	235	18.203	8.1	319050000
Q9Y266;Q9H2R7	Q9Y266	Nuclear migration protein nudC	NUDC	sp|Q9Y266|NUDC_HUMAN Nuclear migration protein nudC OS=Homo sapiens OX=9606 GN=NUDC PE=1 SV=1	2	3	3	2	1	2	1	2	1	38.242	331	18.16	7.3	157340000
Q9BXP5;H7C3A1;H7C1K0;Q7Z4Y3	Q9BXP5;H7C3A1	Serrate RNA effector molecule homolog	SRRT	sp|Q9BXP5|SRRT_HUMAN Serrate RNA effector molecule homolog OS=Homo sapiens OX=9606 GN=SRRT PE=1 SV=1;tr|H7C3A1|H7C3A1_HUMAN Arsenite-resistance protein 2 (Fragment) OS=Homo sapiens OX=9606 GN=SRRT PE=1 SV=1	4	3	3	3	0	3	0	3	0	100.67	876	18.156	3.5	120230000
P49189;B4DE91	P49189	4-trimethylaminobutyraldehyde dehydrogenase	ALDH9A1	sp|P49189|AL9A1_HUMAN 4-trimethylaminobutyraldehyde dehydrogenase OS=Homo sapiens OX=9606 GN=ALDH9A1 PE=1 SV=3	2	3	3	3	0	3	0	3	0	53.801	494	18.15	6.7	154110000
A0A6I8PIS1;V9HW89;Q00796;B4DKI2;H0YKB3	A0A6I8PIS1;V9HW89;Q00796;B4DKI2	Sorbitol dehydrogenase	HEL-S-95n;SORD	tr|A0A6I8PIS1|A0A6I8PIS1_HUMAN Sorbitol dehydrogenase OS=Homo sapiens OX=9606 GN=SORD PE=1 SV=1;tr|V9HW89|V9HW89_HUMAN Epididymis secretory sperm binding protein Li 95n OS=Homo sapiens OX=9606 GN=HEL-S-95n PE=2 SV=1;sp|Q00796|DHSO_HUMAN Sorbitol dehydrogen	5	3	3	3	0	3	0	3	0	27.076	252	17.891	13.5	720640000
E9PGG1;E7EUM4;E7ERR6;E7ERH4;E7ET01;E7ETL8;E7EQU2;E7ESD3;E7EMU4;E7EV09;E7EQL5;B4DPZ3;A0A140VKE9;Q13409;Q53SA6;E7EU01;Q59GU5	E9PGG1;E7EUM4;E7ERR6;E7ERH4;E7ET01;E7ETL8;E7EQU2;E7ESD3;E7EMU4;E7EV09;E7EQL5;B4DPZ3;A0A140VKE9;Q13409;Q53SA6;E7EU01;Q59GU5	Cytoplasmic dynein 1 intermediate chain 2	DYNC1I2;DNCI2	tr|E9PGG1|E9PGG1_HUMAN Cytoplasmic dynein 1 intermediate chain 2 (Fragment) OS=Homo sapiens OX=9606 GN=DYNC1I2 PE=1 SV=1;tr|E7EUM4|E7EUM4_HUMAN Cytoplasmic dynein 1 intermediate chain 2 (Fragment) OS=Homo sapiens OX=9606 GN=DYNC1I2 PE=1 SV=1;tr|E7ERR6|E7ER	17	2	2	2	0	2	0	2	0	12.328	110	17.868	31.8	163010000
Q8NFQ8	Q8NFQ8	Torsin-1A-interacting protein 2	TOR1AIP2	sp|Q8NFQ8|TOIP2_HUMAN Torsin-1A-interacting protein 2 OS=Homo sapiens OX=9606 GN=TOR1AIP2 PE=1 SV=1	1	3	3	3	0	3	0	3	0	51.263	470	17.865	8.5	302900000
C9JHP4;C9K0Q7;B4DEH4;B0QY89;Q9Y262;H7C3A0;B4DQF6;B3KPB9;B0QY90	C9JHP4;C9K0Q7;B4DEH4;B0QY89;Q9Y262;H7C3A0;B4DQF6;B3KPB9	Eukaryotic translation initiation factor 3 subunit L	EIF3L	tr|C9JHP4|C9JHP4_HUMAN Eukaryotic translation initiation factor 3 subunit L (Fragment) OS=Homo sapiens OX=9606 GN=EIF3L PE=1 SV=1;tr|C9K0Q7|C9K0Q7_HUMAN Eukaryotic translation initiation factor 3 subunit L (Fragment) OS=Homo sapiens OX=9606 GN=EIF3L PE=1 S	9	3	3	3	0	3	0	3	0	17.76	150	17.863	18.7	513610000
P38606;C9JA17;C9JVW8;B7Z2V6	P38606	V-type proton ATPase catalytic subunit A	ATP6V1A	sp|P38606|VATA_HUMAN V-type proton ATPase catalytic subunit A OS=Homo sapiens OX=9606 GN=ATP6V1A PE=1 SV=2	4	3	3	2	1	2	1	2	1	68.303	617	17.838	2.9	272090000
Q8N995;A0A024R059;Q01581	Q8N995;A0A024R059;Q01581	Hydroxymethylglutaryl-CoA synthase, cytoplasmic	HMGCS1	tr|Q8N995|Q8N995_HUMAN 3-hydroxy-3-methylglutaryl coenzyme A synthase OS=Homo sapiens OX=9606 PE=2 SV=1;tr|A0A024R059|A0A024R059_HUMAN 3-hydroxy-3-methylglutaryl coenzyme A synthase OS=Homo sapiens OX=9606 GN=HMGCS1 PE=3 SV=1;sp|Q01581|HMCS1_HUMAN Hydroxym	3	2	2	2	0	2	0	2	0	56.238	509	17.737	5.1	163510000
Q9Y6G9;Q6MZE7;B3KM42;E9PHI6;B4DDM4;C9JGM7;C9JLW1	Q9Y6G9;Q6MZE7;B3KM42;E9PHI6;B4DDM4	Cytoplasmic dynein 1 light intermediate chain 1	DYNC1LI1;DKFZp686A1525	sp|Q9Y6G9|DC1L1_HUMAN Cytoplasmic dynein 1 light intermediate chain 1 OS=Homo sapiens OX=9606 GN=DYNC1LI1 PE=1 SV=3;tr|Q6MZE7|Q6MZE7_HUMAN Dynein light intermediate chain (Fragment) OS=Homo sapiens OX=9606 GN=DKFZp686A1525 PE=2 SV=1;tr|B3KM42|B3KM42_HUMAN	7	3	3	3	1	3	1	3	1	56.578	523	17.702	6.5	220400000
F5GY37;J3KPX7;Q99623;F5GWA7;U3KPZ5;F5H3X6;B4DW05	F5GY37;J3KPX7;Q99623;F5GWA7	Prohibitin-2	PHB2	tr|F5GY37|F5GY37_HUMAN Prohibitin OS=Homo sapiens OX=9606 GN=PHB2 PE=1 SV=1;tr|J3KPX7|J3KPX7_HUMAN Prohibitin OS=Homo sapiens OX=9606 GN=PHB2 PE=1 SV=2;sp|Q99623|PHB2_HUMAN Prohibitin-2 OS=Homo sapiens OX=9606 GN=PHB2 PE=1 SV=2;tr|F5GWA7|F5GWA7_HUMAN Prohi	7	3	3	3	1	3	1	3	1	29.723	267	17.402	11.2	747940000
B2RDD7;O14744;G3V580;G3V2X6;C9JSX3;B4DV00;G3V507;H0YJY6;G3V2F5;G3V5L5;H7BZ44;G3V2L6;H0YJX6	B2RDD7;O14744;G3V580;G3V2X6;C9JSX3;B4DV00	Protein arginine N-methyltransferase 5;Protein arginine N-methyltransferase 5;Protein arginine N-methyltransferase 5, N-terminally processed	PRMT5	tr|B2RDD7|B2RDD7_HUMAN Protein arginine N-methyltransferase 5 OS=Homo sapiens OX=9606 PE=2 SV=1;sp|O14744|ANM5_HUMAN Protein arginine N-methyltransferase 5 OS=Homo sapiens OX=9606 GN=PRMT5 PE=1 SV=4;tr|G3V580|G3V580_HUMAN Protein arginine N-methyltransfera	13	3	3	2	1	2	1	2	1	72.709	637	17.392	2.8	66420000
G3V5V7;B4DQQ2;G3V2D6;G3V4W0;B4DY08;B2R5W2;G3V4C1;D3DPI2;B2R603;G3V2Q1;A8K9A4;P07910;G3V555;G3V575;G3V576;B3KX96	G3V5V7;B4DQQ2;G3V2D6;G3V4W0;B4DY08;B2R5W2;G3V4C1;D3DPI2;B2R603;G3V2Q1;A8K9A4;P07910;G3V555;G3V575;G3V576;B3KX96	Heterogeneous nuclear ribonucleoproteins C1/C2	HNRNPC;hCG_1641229	tr|G3V5V7|G3V5V7_HUMAN Heterogeneous nuclear ribonucleoproteins C1/C2 (Fragment) OS=Homo sapiens OX=9606 GN=HNRNPC PE=1 SV=1;tr|B4DQQ2|B4DQQ2_HUMAN cDNA FLJ54127, highly similar to Heterogeneous nuclear ribonucleoproteins C OS=Homo sapiens OX=9606 PE=2 SV=	16	2	2	2	1	2	1	2	1	20.254	180	17.386	11.1	337560000
B4DDH8;Q96N66	B4DDH8;Q96N66	Lysophospholipid acyltransferase 7	MBOAT7	tr|B4DDH8|B4DDH8_HUMAN cDNA FLJ55184, highly similar to Homo sapiens leukocyte receptor cluster (LRC) member 4 (LENG4), mRNA OS=Homo sapiens OX=9606 PE=2 SV=1;sp|Q96N66|MBOA7_HUMAN Lysophospholipid acyltransferase 7 OS=Homo sapiens OX=9606 GN=MBOAT7 PE=1 S	2	2	2	2	1	2	1	2	1	50.563	454	17.236	6.4	388270000
Q5QPE7;Q9BQP7	Q5QPE7;Q9BQP7	Mitochondrial genome maintenance exonuclease 1	MGME1	tr|Q5QPE7|Q5QPE7_HUMAN Mitochondrial genome maintenance exonuclease 1 OS=Homo sapiens OX=9606 GN=MGME1 PE=1 SV=1;sp|Q9BQP7|MGME1_HUMAN Mitochondrial genome maintenance exonuclease 1 OS=Homo sapiens OX=9606 GN=MGME1 PE=1 SV=1	2	2	2	2	0	2	0	2	0	28.839	252	17.224	8.7	74224000
D6RAX2;X5D7T7;X5D8Y5;Q4KMQ8;Q13363;E7ESU7;E7EPF8;P56545;Q9NSY3;A0A087WYL1;E9PGB1;H0Y9M9;E7EUB3;H0Y8W7	D6RAX2;X5D7T7;X5D8Y5;Q4KMQ8;Q13363;E7ESU7;E7EPF8;P56545	C-terminal-binding protein 1;C-terminal-binding protein 2	CTBP1;CTBP2	tr|D6RAX2|D6RAX2_HUMAN C-terminal-binding protein 1 (Fragment) OS=Homo sapiens OX=9606 GN=CTBP1 PE=1 SV=8;tr|X5D7T7|X5D7T7_HUMAN C-terminal binding protein 1 isoform D OS=Homo sapiens OX=9606 GN=CTBP1 PE=2 SV=1;tr|X5D8Y5|X5D8Y5_HUMAN C-terminal binding pro	14	3	3	2	1	2	1	2	1	20.275	186	17.204	9.7	266580000
A4UJ43;A0A0A0MTN3;Q6FGJ9;Q59EJ5;P21266	A4UJ43;A0A0A0MTN3;Q6FGJ9;Q59EJ5;P21266	Glutathione S-transferase Mu 3	GSTM3	tr|A4UJ43|A4UJ43_HUMAN Glutathione S-transferase OS=Homo sapiens OX=9606 GN=GSTM3 PE=2 SV=1;tr|A0A0A0MTN3|A0A0A0MTN3_HUMAN Glutathione S-transferase OS=Homo sapiens OX=9606 GN=GSTM3 PE=1 SV=1;tr|Q6FGJ9|Q6FGJ9_HUMAN Glutathione S-transferase OS=Homo sapiens	5	2	2	2	0	2	0	2	0	24.818	210	17.163	10.5	143190000
Q14165;F5H1S8;H0YG07	Q14165;F5H1S8;H0YG07	Malectin	MLEC	sp|Q14165|MLEC_HUMAN Malectin OS=Homo sapiens OX=9606 GN=MLEC PE=1 SV=1;tr|F5H1S8|F5H1S8_HUMAN Malectin (Fragment) OS=Homo sapiens OX=9606 GN=MLEC PE=1 SV=1;tr|H0YG07|H0YG07_HUMAN Malectin (Fragment) OS=Homo sapiens OX=9606 GN=MLEC PE=1 SV=1	3	2	2	2	0	2	0	2	0	32.233	292	17.144	10.3	131130000
Q8TC07;A8K8E1;F8WAX5;F8WDJ1;F8WF35;F8WCB5;C9JA93	Q8TC07;A8K8E1	TBC1 domain family member 15	TBC1D15	sp|Q8TC07|TBC15_HUMAN TBC1 domain family member 15 OS=Homo sapiens OX=9606 GN=TBC1D15 PE=1 SV=2;tr|A8K8E1|A8K8E1_HUMAN TBC1 domain family, member 15, isoform CRA_d OS=Homo sapiens OX=9606 GN=TBC1D15 PE=2 SV=1	7	3	3	3	0	3	0	3	0	79.49	691	17.103	3.6	180670000
Q4ZG57;Q14566;B4DRF6	Q4ZG57;Q14566;B4DRF6	DNA replication licensing factor MCM6	MCM6	tr|Q4ZG57|Q4ZG57_HUMAN DNA helicase (Fragment) OS=Homo sapiens OX=9606 GN=MCM6 PE=3 SV=1;sp|Q14566|MCM6_HUMAN DNA replication licensing factor MCM6 OS=Homo sapiens OX=9606 GN=MCM6 PE=1 SV=1;tr|B4DRF6|B4DRF6_HUMAN DNA helicase (Fragment) OS=Homo sapiens OX=	3	3	3	3	0	3	0	3	0	88.945	785	17.09	4.2	163770000
C9JW96;Q6PUJ7;Q6FHP5;Q53FV0;A8K401;P35232;C9JZ20;E7ESE2;E9PCW0;A8K9G2	C9JW96;Q6PUJ7;Q6FHP5;Q53FV0;A8K401;P35232;C9JZ20;E7ESE2;E9PCW0	Prohibitin	PHB;HEL-S-54e	tr|C9JW96|C9JW96_HUMAN Prohibitin (Fragment) OS=Homo sapiens OX=9606 GN=PHB PE=1 SV=2;tr|Q6PUJ7|Q6PUJ7_HUMAN Prohibitin OS=Homo sapiens OX=9606 GN=HEL-215 PE=2 SV=1;tr|Q6FHP5|Q6FHP5_HUMAN Prohibitin (Fragment) OS=Homo sapiens OX=9606 GN=PHB PE=2 SV=1;tr|Q5	10	3	3	2	1	2	1	2	1	26.891	246	17.079	7.3	707810000
A0A024QZ42;O75340	A0A024QZ42;O75340	Programmed cell death protein 6	PDCD6	tr|A0A024QZ42|A0A024QZ42_HUMAN HCG1985580, isoform CRA_c OS=Homo sapiens OX=9606 GN=PDCD6 PE=1 SV=1;sp|O75340|PDCD6_HUMAN Programmed cell death protein 6 OS=Homo sapiens OX=9606 GN=PDCD6 PE=1 SV=1	2	1	1	1	0	1	0	1	0	14.45	121	17.061	9.9	39895000
H0Y9L0;D6RF24;P53582	H0Y9L0;D6RF24;P53582	Methionine aminopeptidase 1	METAP1	tr|H0Y9L0|H0Y9L0_HUMAN Methionine aminopeptidase 1 (Fragment) OS=Homo sapiens OX=9606 GN=METAP1 PE=1 SV=1;tr|D6RF24|D6RF24_HUMAN Methionine aminopeptidase 1 OS=Homo sapiens OX=9606 GN=METAP1 PE=1 SV=1;sp|P53582|MAP11_HUMAN Methionine aminopeptidase 1 OS=Ho	3	1	1	1	0	1	0	1	0	4.9556	44	16.943	27.3	85557000
P15924	P15924	Desmoplakin	DSP	sp|P15924|DESP_HUMAN Desmoplakin OS=Homo sapiens OX=9606 GN=DSP PE=1 SV=3	1	3	3	3	0	3	0	3	0	331.77	2871	16.919	0.9	86881000
H0YA99;A0A3B3IS06;E7ETY2;Q13428;A0A2R8Y4M7;A0A2R8Y857;B4DLB1;H0Y8Y7;Q9UFD4;B4DRA2;A0A6I8PRA0	H0YA99;A0A3B3IS06;E7ETY2;Q13428;A0A2R8Y4M7;A0A2R8Y857;B4DLB1;H0Y8Y7	Treacle protein	TCOF1	tr|H0YA99|H0YA99_HUMAN Treacle protein (Fragment) OS=Homo sapiens OX=9606 GN=TCOF1 PE=1 SV=1;tr|A0A3B3IS06|A0A3B3IS06_HUMAN Treacle protein (Fragment) OS=Homo sapiens OX=9606 GN=TCOF1 PE=1 SV=1;tr|E7ETY2|E7ETY2_HUMAN Treacle protein OS=Homo sapiens OX=9606	11	3	3	3	0	3	0	3	0	21.057	188	16.812	13.3	95756000
Q0P685;Q99504;B4E151;B1APR7	Q0P685;Q99504;B4E151;B1APR7	Eyes absent homolog;Eyes absent homolog 3	EYA3	tr|Q0P685|Q0P685_HUMAN Eyes absent homolog OS=Homo sapiens OX=9606 GN=EYA3 PE=2 SV=1;sp|Q99504|EYA3_HUMAN Eyes absent homolog 3 OS=Homo sapiens OX=9606 GN=EYA3 PE=1 SV=3;tr|B4E151|B4E151_HUMAN Eyes absent homolog OS=Homo sapiens OX=9606 PE=2 SV=1;tr|B1APR7	4	2	2	2	0	2	0	2	0	39.252	362	16.792	9.1	96554000
E9PN86;J3KNJ2;Q7L2H7	E9PN86;J3KNJ2;Q7L2H7	Eukaryotic translation initiation factor 3 subunit M	EIF3M	tr|E9PN86|E9PN86_HUMAN Eukaryotic translation initiation factor 3 subunit M (Fragment) OS=Homo sapiens OX=9606 GN=EIF3M PE=1 SV=1;tr|J3KNJ2|J3KNJ2_HUMAN Eukaryotic translation initiation factor 3 subunit M (Fragment) OS=Homo sapiens OX=9606 GN=EIF3M PE=1 S	3	1	1	1	0	1	0	1	0	11.733	102	16.758	18.6	35916000
Q5JPE4;A0A384MR19;F8VXU5;Q9UBQ0	Q5JPE4;A0A384MR19;F8VXU5;Q9UBQ0	Vacuolar protein sorting-associated protein 29	DKFZp667O202;VPS29	tr|Q5JPE4|Q5JPE4_HUMAN Vacuolar protein sorting-associated protein 29 OS=Homo sapiens OX=9606 GN=DKFZp667O202 PE=3 SV=1;tr|A0A384MR19|A0A384MR19_HUMAN Vacuolar protein sorting-associated protein 29 OS=Homo sapiens OX=9606 PE=2 SV=1;tr|F8VXU5|F8VXU5_HUMAN V	4	1	1	1	1	1	1	1	1	20.392	181	16.526	7.2	33163000
B4DMJ7;B4DKL5;Q6P6D7;Q6FHU2;Q6FHK8;Q53G35;Q0D2Q6;P18669	B4DMJ7;B4DKL5;Q6P6D7;Q6FHU2;Q6FHK8;Q53G35;Q0D2Q6;P18669	Phosphoglycerate mutase;Phosphoglycerate mutase 1	hCG_2015269;PGAM1	tr|B4DMJ7|B4DMJ7_HUMAN HCG2015269, isoform CRA_c OS=Homo sapiens OX=9606 GN=hCG_2015269 PE=2 SV=1;tr|B4DKL5|B4DKL5_HUMAN cDNA FLJ51983, highly similar to Phosphoglycerate mutase 1 OS=Homo sapiens OX=9606 PE=2 SV=1;tr|Q6P6D7|Q6P6D7_HUMAN Phosphoglycerate mu	8	1	1	1	0	1	0	1	0	14.526	129	16.519	12.4	39653000
B5MCE2;B4DRG3;B5MDU6;Q9H6V9	B5MCE2;B4DRG3;B5MDU6;Q9H6V9	UPF0554 protein C2orf43	LDAH;FLJ21820;C2orf43	tr|B5MCE2|B5MCE2_HUMAN Lipid droplet-associated hydrolase (Fragment) OS=Homo sapiens OX=9606 GN=LDAH PE=1 SV=2;tr|B4DRG3|B4DRG3_HUMAN Lipid droplet-associated hydrolase OS=Homo sapiens OX=9606 GN=LDAH PE=1 SV=1;tr|B5MDU6|B5MDU6_HUMAN Lipid droplet-associat	4	1	1	1	0	1	0	1	0	16.437	146	16.397	9.6	60480000
A0A090N8Y2;A0A499FI48;P13667	A0A090N8Y2;A0A499FI48;P13667	Protein disulfide-isomerase A4	ERP70;PDIA4	tr|A0A090N8Y2|A0A090N8Y2_HUMAN Protein disulfide-isomerase A4 OS=Homo sapiens OX=9606 GN=ERP70 PE=2 SV=1;tr|A0A499FI48|A0A499FI48_HUMAN Protein disulfide-isomerase OS=Homo sapiens OX=9606 GN=PDIA4 PE=1 SV=1;sp|P13667|PDIA4_HUMAN Protein disulfide-isomerase	3	1	1	1	0	1	0	1	0	72.932	645	16.384	1.9	118480000
H0Y4R1;A0A384N6C2;P12268	H0Y4R1;A0A384N6C2;P12268	Inosine-5-monophosphate dehydrogenase 2	IMPDH2	tr|H0Y4R1|H0Y4R1_HUMAN Inosine-5-monophosphate dehydrogenase 2 (Fragment) OS=Homo sapiens OX=9606 GN=IMPDH2 PE=1 SV=1;tr|A0A384N6C2|A0A384N6C2_HUMAN Inosine-5-monophosphate dehydrogenase OS=Homo sapiens OX=9606 GN=IMPDH PE=2 SV=1;sp|P12268|IMDH2_HUMAN In	3	1	1	1	0	1	0	1	0	50.957	470	16.384	2.6	88483000
P30049	P30049	ATP synthase subunit delta, mitochondrial	ATP5D	sp|P30049|ATPD_HUMAN ATP synthase subunit delta, mitochondrial OS=Homo sapiens OX=9606 GN=ATP5F1D PE=1 SV=2	1	2	2	2	0	2	0	2	0	17.49	168	16.263	13.7	306010000
F5GX71;B4DW50;H3BPB8;P34949;H3BP57	F5GX71;B4DW50;H3BPB8;P34949;H3BP57	Mannose-6-phosphate isomerase	MPI	tr|F5GX71|F5GX71_HUMAN Mannose-6-phosphate isomerase OS=Homo sapiens OX=9606 GN=MPI PE=1 SV=1;tr|B4DW50|B4DW50_HUMAN Mannose-6-phosphate isomerase OS=Homo sapiens OX=9606 PE=2 SV=1;tr|H3BPB8|H3BPB8_HUMAN Mannose-6-phosphate isomerase OS=Homo sapiens OX=960	5	2	2	2	1	2	1	2	1	41.205	373	16.207	7	88683000
A0A024R277;O15269;Q59EQ4;Q6NUL7	A0A024R277;O15269;Q59EQ4;Q6NUL7	Serine palmitoyltransferase 1	SPTLC1	tr|A0A024R277|A0A024R277_HUMAN Serine palmitoyltransferase, long chain base subunit 1, isoform CRA_a OS=Homo sapiens OX=9606 GN=SPTLC1 PE=4 SV=1;sp|O15269|SPTC1_HUMAN Serine palmitoyltransferase 1 OS=Homo sapiens OX=9606 GN=SPTLC1 PE=1 SV=1;tr|Q59EQ4|Q59EQ	4	2	2	2	0	2	0	2	0	52.743	473	16.19	4	114100000
B7Z7I4;Q6IBT3;Q53HV2;Q99832;F8WAM2;B7Z1C9	B7Z7I4;Q6IBT3;Q53HV2;Q99832;F8WAM2;B7Z1C9	T-complex protein 1 subunit eta	CCT7	tr|B7Z7I4|B7Z7I4_HUMAN T-complex protein 1 subunit eta OS=Homo sapiens OX=9606 PE=2 SV=1;tr|Q6IBT3|Q6IBT3_HUMAN T-complex protein 1 subunit eta OS=Homo sapiens OX=9606 GN=CCT7 PE=2 SV=1;tr|Q53HV2|Q53HV2_HUMAN T-complex protein 1 subunit eta (Fragment) OS=H	6	2	2	2	1	2	1	2	1	49.047	443	16.185	4.7	509650000
Q5FWG8;Q05DN7;Q6P1N4;H0YLE8;B4E2M0;A0A0J9YXZ5;A4QPB0;A0A024RC65;P46940	Q5FWG8;Q05DN7;Q6P1N4;H0YLE8;B4E2M0;A0A0J9YXZ5;A4QPB0;A0A024RC65;P46940	Ras GTPase-activating-like protein IQGAP1	IQGAP1;hCG_1991735	tr|Q5FWG8|Q5FWG8_HUMAN IQGAP1 protein (Fragment) OS=Homo sapiens OX=9606 GN=IQGAP1 PE=2 SV=1;tr|Q05DN7|Q05DN7_HUMAN IQGAP1 protein (Fragment) OS=Homo sapiens OX=9606 GN=IQGAP1 PE=2 SV=1;tr|Q6P1N4|Q6P1N4_HUMAN IQGAP1 protein (Fragment) OS=Homo sapiens OX=96	9	1	1	1	0	1	0	1	0	30.925	271	16.155	4.8	20562000
D6RF44;H0YA96;D6RAF8;H0Y8G5;Q12771;B4DTC3;A0A024RDF4;A0A024RDB4;A1LU37;Q14103;D6RD83;D6RBQ9;B4E0W4	D6RF44;H0YA96;D6RAF8;H0Y8G5;Q12771;B4DTC3;A0A024RDF4;A0A024RDB4;A1LU37;Q14103;D6RD83;D6RBQ9;B4E0W4	Heterogeneous nuclear ribonucleoprotein D0	HNRNPD;HNRPD	tr|D6RF44|D6RF44_HUMAN Heterogeneous nuclear ribonucleoprotein D0 (Fragment) OS=Homo sapiens OX=9606 GN=HNRNPD PE=1 SV=8;tr|H0YA96|H0YA96_HUMAN Heterogeneous nuclear ribonucleoprotein D0 (Fragment) OS=Homo sapiens OX=9606 GN=HNRNPD PE=1 SV=1;tr|D6RAF8|D6RA	13	2	2	2	1	2	1	2	1	12.553	111	16.064	21.6	201550000
Q53TX0;A8K132;O94925	Q53TX0;A8K132;O94925	Glutaminase kidney isoform, mitochondrial	GLS	tr|Q53TX0|Q53TX0_HUMAN Glutaminase (Fragment) OS=Homo sapiens OX=9606 GN=GLS PE=3 SV=1;tr|A8K132|A8K132_HUMAN Glutaminase OS=Homo sapiens OX=9606 PE=2 SV=1;sp|O94925|GLSK_HUMAN Glutaminase kidney isoform, mitochondrial OS=Homo sapiens OX=9606 GN=GLS PE=1 S	3	2	2	2	0	2	0	2	0	37.439	346	16.022	10.4	112450000
Q7Z503;B7ZAF6;B4DRV2;A0A2R8YDQ9;E5KS60;E5KS55;Q6N0B1;A0A2R8Y6Y7;Q9P2R7;A0A0U1RQL1;A0A0U1RQU7;A0A2R8Y5P4;A0A0U1RQF8;Q9Y4T0;A0A2R8Y5P6;A0A2R8Y6E6;B7Z9S6;A0A0S2Z511;B4DY87	Q7Z503;B7ZAF6;B4DRV2;A0A2R8YDQ9;E5KS60;E5KS55;Q6N0B1;A0A2R8Y6Y7;Q9P2R7;A0A0U1RQL1;A0A0U1RQU7;A0A2R8Y5P4;A0A0U1RQF8;Q9Y4T0;A0A2R8Y5P6;A0A2R8Y6E6;B7Z9S6;A0A0S2Z511;B4DY87	Succinyl-CoA ligase subunit beta;Succinyl-CoA ligase [ADP-forming] subunit beta, mitochondrial	SUCLA2;DKFZp686D0880;DKFZp564P2062	tr|Q7Z503|Q7Z503_HUMAN Succinate--CoA ligase [ADP-forming] subunit beta, mitochondrial OS=Homo sapiens OX=9606 GN=SUCLA2 PE=2 SV=1;tr|B7ZAF6|B7ZAF6_HUMAN Succinate--CoA ligase [ADP-forming] subunit beta, mitochondrial OS=Homo sapiens OX=9606 GN=SUCLA2 PE=2	19	2	2	2	0	2	0	2	0	43.61	403	15.962	5.5	404700000
B4DHC5;A0A024R458;A0A0S2Z444;A0A0S2Z3Y3;A0A0S2Z3Z1;A0A0S2Z462;P52594;C9J2I0;B8ZZY2	B4DHC5;A0A024R458;A0A0S2Z444;A0A0S2Z3Y3;A0A0S2Z3Z1;A0A0S2Z462;P52594;C9J2I0;B8ZZY2	Arf-GAP domain and FG repeat-containing protein 1	HRB;AGFG1	tr|B4DHC5|B4DHC5_HUMAN cDNA FLJ57927, highly similar to Nucleoporin-like protein RIP OS=Homo sapiens OX=9606 PE=2 SV=1;tr|A0A024R458|A0A024R458_HUMAN HIV-1 Rev binding protein, isoform CRA_a OS=Homo sapiens OX=9606 GN=HRB PE=4 SV=1;tr|A0A0S2Z444|A0A0S2Z444	9	2	2	2	0	2	0	2	0	46.506	453	15.822	6.6	132940000
Q8NB89;B4DE69;B4DQY1;B4DDF7;A8K7B7;A8K3H8;P30153;E9PH38;B4E1Q0;C9J9C1;B3KQV6	Q8NB89;B4DE69;B4DQY1;B4DDF7;A8K7B7;A8K3H8;P30153;E9PH38;B4E1Q0;C9J9C1;B3KQV6	Serine/threonine-protein phosphatase 2A 65 kDa regulatory subunit A alpha isoform	PPP2R1A	tr|Q8NB89|Q8NB89_HUMAN cDNA FLJ34068 fis, clone FCBBF3001918, highly similar to SERINE/THREONINE PROTEIN PHOSPHATASE 2A, 65 kDa REGULATORY SUBUNIT A, ALPHA ISOFORM OS=Homo sapiens OX=9606 PE=2 SV=1;tr|B4DE69|B4DE69_HUMAN cDNA FLJ56053, highly similar to Se	11	2	2	2	0	2	0	2	0	56.802	509	15.795	4.1	409260000
B3KNK4;B3KM95;O95674	B3KNK4;B3KM95;O95674	Phosphatidate cytidylyltransferase;Phosphatidate cytidylyltransferase 2	CDS2	tr|B3KNK4|B3KNK4_HUMAN Phosphatidate cytidylyltransferase OS=Homo sapiens OX=9606 PE=2 SV=1;tr|B3KM95|B3KM95_HUMAN Phosphatidate cytidylyltransferase OS=Homo sapiens OX=9606 PE=2 SV=1;sp|O95674|CDS2_HUMAN Phosphatidate cytidylyltransferase 2 OS=Homo sapien	3	2	2	2	0	2	0	2	0	51.357	445	15.731	7	25665000
H7BZR6;Q05BX4;Q05CW6;B2R6D0;A0A087WW66;Q99460;C9J9M4	H7BZR6;Q05BX4;Q05CW6;B2R6D0;A0A087WW66;Q99460;C9J9M4	26S proteasome non-ATPase regulatory subunit 1	PSMD1	tr|H7BZR6|H7BZR6_HUMAN 26S proteasome non-ATPase regulatory subunit 1 (Fragment) OS=Homo sapiens OX=9606 GN=PSMD1 PE=1 SV=1;tr|Q05BX4|Q05BX4_HUMAN 26S proteasome non-ATPase regulatory subunit 1 (Fragment) OS=Homo sapiens OX=9606 GN=PSMD1 PE=2 SV=1;tr|Q05CW	7	2	2	1	1	1	1	1	1	18.315	164	15.691	7.9	90620000
K7EM38	K7EM38		ACTG1	tr|K7EM38|K7EM38_HUMAN Actin, cytoplasmic 2 (Fragment) OS=Homo sapiens OX=9606 GN=ACTG1 PE=1 SV=1	1	7	1	7	5	1	0	1	0	14.522	133	15.645	64.7	37156000
E5RHS5;E5RGA2;B3KW56;Q6IAX5;B2R806;P60228	E5RHS5;E5RGA2;B3KW56;Q6IAX5;B2R806;P60228	Eukaryotic translation initiation factor 3 subunit E	EIF3E	tr|E5RHS5|E5RHS5_HUMAN Eukaryotic translation initiation factor 3 subunit E (Fragment) OS=Homo sapiens OX=9606 GN=EIF3E PE=1 SV=1;tr|E5RGA2|E5RGA2_HUMAN Eukaryotic translation initiation factor 3 subunit E OS=Homo sapiens OX=9606 GN=EIF3E PE=1 SV=1;tr|B3KW	6	1	1	1	0	1	0	1	0	26.635	226	15.6	4.4	50556000
I3L3H2;A0A024R8W0;P38919;Q59GT8;Q5JWW0;J3QQP0;E9PBH4;F8WE11	I3L3H2;A0A024R8W0;P38919	Eukaryotic initiation factor 4A-III;Eukaryotic initiation factor 4A-III, N-terminally processed	EIF4A3;DDX48	tr|I3L3H2|I3L3H2_HUMAN RNA helicase OS=Homo sapiens OX=9606 GN=EIF4A3 PE=1 SV=2;tr|A0A024R8W0|A0A024R8W0_HUMAN RNA helicase OS=Homo sapiens OX=9606 GN=DDX48 PE=3 SV=1;sp|P38919|IF4A3_HUMAN Eukaryotic initiation factor 4A-III OS=Homo sapiens OX=9606 GN=EIF4	8	3	2	2	1	1	1	1	1	44.511	390	15.298	4.9	32009000
B3KMV8;O75746	B3KMV8;O75746	Calcium-binding mitochondrial carrier protein Aralar1	SLC25A12	tr|B3KMV8|B3KMV8_HUMAN cDNA FLJ12766 fis, clone NT2RP2001520, highly similar to Calcium-binding mitochondrial carrier protein Aralar1 OS=Homo sapiens OX=9606 PE=2 SV=1;sp|O75746|CMC1_HUMAN Calcium-binding mitochondrial carrier protein Aralar1 OS=Homo sapie	2	4	2	4	1	2	0	2	0	74.777	678	14.791	6.2	162760000
B7Z4Y0;B2R7I0;Q9Y320	B7Z4Y0;B2R7I0;Q9Y320	Thioredoxin-related transmembrane protein 2	TMX2	tr|B7Z4Y0|B7Z4Y0_HUMAN Thioredoxin-related transmembrane protein 2 OS=Homo sapiens OX=9606 PE=2 SV=1;tr|B2R7I0|B2R7I0_HUMAN Thioredoxin domain-containing protein 14 OS=Homo sapiens OX=9606 PE=2 SV=1;sp|Q9Y320|TMX2_HUMAN Thioredoxin-related transmembrane pr	3	2	2	2	0	2	0	2	0	23.346	202	14.595	8.9	258330000
A0A140VJK1;O76003	A0A140VJK1;O76003	Glutaredoxin-3	GLRX3	tr|A0A140VJK1|A0A140VJK1_HUMAN Testicular tissue protein Li 75 OS=Homo sapiens OX=9606 PE=2 SV=1;sp|O76003|GLRX3_HUMAN Glutaredoxin-3 OS=Homo sapiens OX=9606 GN=GLRX3 PE=1 SV=2	2	2	2	1	1	1	1	1	1	37.432	335	14.469	3.6	72994000
F8WBE2;C9J8K7;E9PHG5;B4DLN7;Q6UW02;Q658T6;Q567U3	F8WBE2;C9J8K7;E9PHG5;B4DLN7;Q6UW02;Q658T6;Q567U3	Cytochrome P450 20A1	CYP20A1;DKFZp666P073	tr|F8WBE2|F8WBE2_HUMAN Cytochrome P450 20A1 OS=Homo sapiens OX=9606 GN=CYP20A1 PE=1 SV=1;tr|C9J8K7|C9J8K7_HUMAN Cytochrome P450 20A1 (Fragment) OS=Homo sapiens OX=9606 GN=CYP20A1 PE=1 SV=1;tr|E9PHG5|E9PHG5_HUMAN Cytochrome P450 20A1 OS=Homo sapiens OX=9606	7	2	2	2	1	2	1	2	1	23.323	208	14.408	10.6	84347000
A0A220K8H0;Q99808;C8KHU2;C8KHU1;A0A2R8Y567;A0A2R8YEH8;A0A2R8Y801;A0A2R8Y854;A0A2R8YFI6;B7Z1J8;A0A2U3TZM5;A0A2U3TZM6;A0A2U3TZJ7	A0A220K8H0;Q99808;C8KHU2;C8KHU1;A0A2R8Y567;A0A2R8YEH8;A0A2R8Y801;A0A2R8Y854;A0A2R8YFI6;B7Z1J8;A0A2U3TZM5;A0A2U3TZM6;A0A2U3TZJ7	Equilibrative nucleoside transporter 1	SLC29A1	tr|A0A220K8H0|A0A220K8H0_HUMAN Solute carrier family 29 member 1 (Augustine blood group) OS=Homo sapiens OX=9606 GN=SLC29A1 PE=3 SV=1;sp|Q99808|S29A1_HUMAN Equilibrative nucleoside transporter 1 OS=Homo sapiens OX=9606 GN=SLC29A1 PE=1 SV=3;tr|C8KHU2|C8KHU2	13	2	2	2	0	2	0	2	0	50.215	456	14.391	6.6	79548000
A0A0A0MR74;O75907	A0A0A0MR74;O75907	Diacylglycerol O-acyltransferase 1	DGAT1	tr|A0A0A0MR74|A0A0A0MR74_HUMAN Acyl-CoA retinol O-fatty-acyltransferase OS=Homo sapiens OX=9606 GN=DGAT1 PE=1 SV=1;sp|O75907|DGAT1_HUMAN Diacylglycerol O-acyltransferase 1 OS=Homo sapiens OX=9606 GN=DGAT1 PE=1 SV=2	2	1	1	1	0	1	0	1	0	33.529	315	14.37	6.7	31811000
Q13151	Q13151	Heterogeneous nuclear ribonucleoprotein A0	HNRNPA0	sp|Q13151|ROA0_HUMAN Heterogeneous nuclear ribonucleoprotein A0 OS=Homo sapiens OX=9606 GN=HNRNPA0 PE=1 SV=1	1	2	2	2	0	2	0	2	0	30.84	305	14.113	9.2	70300000
A0A6Q8PGG2;A0A1B0GUA3;Q96EK5;A0A6Q8PH08;A0A1B0GTE6;A0A1B0GW21;A0A0D9SFK7;A0A1B0GTX3;A0A1B0GUH6;A0A6Q8PHL8;A0A6Q8PH45	A0A6Q8PGG2;A0A1B0GUA3;Q96EK5;A0A6Q8PH08;A0A1B0GTE6;A0A1B0GW21;A0A0D9SFK7;A0A1B0GTX3;A0A1B0GUH6;A0A6Q8PHL8;A0A6Q8PH45	KIF1-binding protein	KIAA1279;KIF1BP	tr|A0A6Q8PGG2|A0A6Q8PGG2_HUMAN KIF-binding protein OS=Homo sapiens OX=9606 GN=KIFBP PE=4 SV=1;tr|A0A1B0GUA3|A0A1B0GUA3_HUMAN KIF-binding protein OS=Homo sapiens OX=9606 GN=KIFBP PE=1 SV=1;sp|Q96EK5|KBP_HUMAN KIF-binding protein OS=Homo sapiens OX=9606 GN=K	11	2	2	2	0	2	0	2	0	52.619	449	13.799	4.7	520560000
Q5TAL4;Q53G33;A0A0A0MRR7;P09234;Q5TAL2	Q5TAL4;Q53G33;A0A0A0MRR7;P09234;Q5TAL2	U1 small nuclear ribonucleoprotein C	SNRPC	tr|Q5TAL4|Q5TAL4_HUMAN U1 small nuclear ribonucleoprotein C OS=Homo sapiens OX=9606 GN=SNRPC PE=1 SV=1;tr|Q53G33|Q53G33_HUMAN Small nuclear ribonucleoprotein polypeptide C variant (Fragment) OS=Homo sapiens OX=9606 PE=2 SV=1;tr|A0A0A0MRR7|A0A0A0MRR7_HUMAN	5	2	2	2	0	2	0	2	0	17.394	159	13.782	13.2	197520000
B3KY28;A8K968;B7Z627;A0A0J9YWN0;A0A0J9YWE1;A0A0J9YWS4;B7Z5L2;B3KT50;A0A0J9YY18;B7Z2D7;B7Z2G3;B7Z338;B7Z8M8;B2RB02;A0A3B3ITP0;A0A2R8Y7Y3;Q4VB87;Q4VB86;A0A2R8YD30;Q29RX4;Q1WWM3;Q59F12;A0A2U3TZH6;A0A0A0MRA8;A0A0A0MSA4;P11171;Q9Y2J2	B3KY28;A8K968;B7Z627;A0A0J9YWN0;A0A0J9YWE1;A0A0J9YWS4;B7Z5L2;B3KT50;A0A0J9YY18;B7Z2D7;B7Z2G3;B7Z338;B7Z8M8;B2RB02;A0A3B3ITP0;A0A2R8Y7Y3;Q4VB87;Q4VB86;A0A2R8YD30;Q29RX4;Q1WWM3;Q59F12;A0A2U3TZH6;A0A0A0MRA8;A0A0A0MSA4;P11171;Q9Y2J2	Protein 4.1;Band 4.1-like protein 3;Band 4.1-like protein 3, N-terminally processed	EPB41L3;EPB41	tr|B3KY28|B3KY28_HUMAN cDNA FLJ46689 fis, clone TRACH3012106, highly similar to Band 4.1-like protein 3 OS=Homo sapiens OX=9606 PE=2 SV=1;tr|A8K968|A8K968_HUMAN Band 4.1-like protein 3 OS=Homo sapiens OX=9606 GN=EPB41L3 PE=1 SV=1;tr|B7Z627|B7Z627_HUMAN cDN	27	2	2	2	0	2	0	2	0	84.683	756	13.716	3.6	20304000
A0A140VJQ2;A0A0S2Z4G7;A4ZU86;A0A0S2Z491;P06748;E5RGW4;A0A024R3V9;Q9NX34;Q9BTI9	A0A140VJQ2;A0A0S2Z4G7;A4ZU86;A0A0S2Z491;P06748;E5RGW4;A0A024R3V9;Q9NX34;Q9BTI9	Nucleophosmin	NPM1;hCG_37498	tr|A0A140VJQ2|A0A140VJQ2_HUMAN Testicular tissue protein Li 128 OS=Homo sapiens OX=9606 PE=2 SV=1;tr|A0A0S2Z4G7|A0A0S2Z4G7_HUMAN Nucleophosmin (Fragment) OS=Homo sapiens OX=9606 GN=NPM1 PE=2 SV=1;tr|A4ZU86|A4ZU86_HUMAN Nucleophosmin OS=Homo sapiens OX=9606	9	2	2	2	0	2	0	2	0	28.4	259	13.662	6.9	1140300000
Q5U0F4;Q53HU7;Q13347;Q9P1D9	Q5U0F4;Q53HU7;Q13347;Q9P1D9	Eukaryotic translation initiation factor 3 subunit I	EIF3I	tr|Q5U0F4|Q5U0F4_HUMAN Eukaryotic translation initiation factor 3 subunit I OS=Homo sapiens OX=9606 GN=EIF3S2 PE=2 SV=1;tr|Q53HU7|Q53HU7_HUMAN Eukaryotic translation initiation factor 3, subunit 2 beta, 36kDa variant (Fragment) OS=Homo sapiens OX=9606 PE=2	4	2	2	2	0	2	0	2	0	36.501	325	13.649	7.7	360140000
A0A411AGV9;A0A411AGW6;A0A411AGV5;F5ATB8;E5KQF5;H6V745;A0A494C0P1;F1D8N4;B6ZGU6;A0A5B9RIM3;E5KQF6;P04150;H6V744;D6RDA9;Q3MSN4;Q3MSN1	A0A411AGV9;A0A411AGW6;A0A411AGV5;F5ATB8;E5KQF5;H6V745;A0A494C0P1;F1D8N4;B6ZGU6;A0A5B9RIM3;E5KQF6;P04150;H6V744;D6RDA9;Q3MSN4;Q3MSN1	Glucocorticoid receptor	NR3C1	tr|A0A411AGV9|A0A411AGV9_HUMAN Nuclear receptor subfamily 3 group C member 1 variant hGR-B(77) OS=Homo sapiens OX=9606 GN=NR3C1 PE=2 SV=1;tr|A0A411AGW6|A0A411AGW6_HUMAN Nuclear receptor subfamily 3 group C member 1 variant hGR-B(54) OS=Homo sapiens OX=9606	16	2	2	2	0	2	0	2	0	42.413	395	13.647	6.8	57248000
D6RB01;Q9Y6X4	D6RB01;Q9Y6X4	Soluble lamin-associated protein of 75 kDa	FAM169A	tr|D6RB01|D6RB01_HUMAN Soluble lamin-associated protein of 75 kDa OS=Homo sapiens OX=9606 GN=FAM169A PE=1 SV=1;sp|Q9Y6X4|F169A_HUMAN Soluble lamin-associated protein of 75 kDa OS=Homo sapiens OX=9606 GN=FAM169A PE=1 SV=2	2	2	2	2	0	2	0	2	0	68.054	610	13.64	3.8	82005000
A0A3S6H960;A0A3Q8APY3;A0A3Q8BCJ2;A0A3S6H7K8;A0A3Q8AIS2;A0A3S6H950;A0A3S6H824;A0A3Q8B027;A0A3Q8B4M4;A0A3Q8BCI7;A0A3Q8ATF5;A0A3S6H7Y4;A0A3Q8APW9;A0A3Q8AM27;A0A3S6H942;E9PKG1;Q5U8W9;A0A3S6H7G3;A0A3S6H7E9;A0A3Q8B022;A0A3S6H812;A0A3S6H7X4;Q99873;A0A3S6H7Y8;A0A3S6H8W3;A0A3S6H7E4;A0A3S6H767;A0A3S6H761;A0A3Q8ATG4;A0A3Q8AIS5;A0A3Q8AIS8;A0A3Q8B9M1;A0A3S6H765;A0A3Q8B9M7;A0A3Q8AM22;A0A3S6H8B5;A0A3S6H8A6;A0A3…	A0A3S6H960;A0A3Q8APY3;A0A3Q8BCJ2;A0A3S6H7K8;A0A3Q8AIS2;A0A3S6H950;A0A3S6H824;A0A3Q8B027;A0A3Q8B4M4;A0A3Q8BCI7;A0A3Q8ATF5;A0A3S6H7Y4;A0A3Q8APW9;A0A3Q8AM27;A0A3S6H942;E9PKG1;Q5U8W9;A0A3S6H7G3;A0A3S6H7E9;A0A3Q8B022;A0A3S6H812;A0A3S6H7X4;Q99873;A0A3S6H7Y8;A0A3S6H8W3;A0A3S6H7E4;A0A3S6H767;A0A3S6H761;A0A3Q8ATG4;A0A3Q8AIS5;A0A3Q8AIS8;A0A3Q8B9M1;A0A3S6H765;A0A3Q8B9M7;A0A3Q8AM22;A0A3S6H8B5;A0A3S6H8A6;A0A3…	Protein arginine N-methyltransferase 1;Protein arginine N-methyltransferase 8	PRMT1;HRMT1L2;PRMT8	tr|A0A3S6H960|A0A3S6H960_HUMAN Protein arginine N-methyltransferase 1 transcript variant 48 OS=Homo sapiens OX=9606 GN=PRMT1 PE=2 SV=1;tr|A0A3Q8APY3|A0A3Q8APY3_HUMAN Protein arginine N-methyltransferase 1 transcript variant 47 OS=Homo sapiens OX=9606 GN=PR	45	2	2	2	0	2	0	2	0	22.952	198	13.638	10.6	97384000
Q6I9T8;B3KUN1;P67775;H0YBN9;E5RI56;H0YC23;B3KQ51;Q8WZ56;Q5U0I7;B3KRM2;A0A140VJS0;P62714	Q6I9T8;B3KUN1;P67775;H0YBN9;E5RI56;H0YC23;B3KQ51;Q8WZ56;Q5U0I7;B3KRM2;A0A140VJS0;P62714	Serine/threonine-protein phosphatase;Serine/threonine-protein phosphatase 2A catalytic subunit alpha isoform;Serine/threonine-protein phosphatase 2A catalytic subunit beta isoform	PPP2CA;PPP2CB	tr|Q6I9T8|Q6I9T8_HUMAN Serine/threonine-protein phosphatase OS=Homo sapiens OX=9606 GN=PPP2CA PE=2 SV=1;tr|B3KUN1|B3KUN1_HUMAN Serine/threonine-protein phosphatase OS=Homo sapiens OX=9606 GN=PPP2CA PE=1 SV=1;sp|P67775|PP2AA_HUMAN Serine/threonine-protein p	12	2	2	2	0	2	0	2	0	35.55	309	13.537	7.4	486480000
B8ZZU8;A0A384MDL3;Q15370;I3L0M9	B8ZZU8;A0A384MDL3;Q15370;I3L0M9	Transcription elongation factor B polypeptide 2	TCEB2	tr|B8ZZU8|B8ZZU8_HUMAN Elongin-B OS=Homo sapiens OX=9606 GN=ELOB PE=1 SV=1;tr|A0A384MDL3|A0A384MDL3_HUMAN Epididymis secretory sperm binding protein OS=Homo sapiens OX=9606 PE=2 SV=1;sp|Q15370|ELOB_HUMAN Elongin-B OS=Homo sapiens OX=9606 GN=ELOB PE=1 SV=1;	4	2	2	2	0	2	0	2	0	12.527	113	13.433	19.5	230160000
B4DKV8;Q8NFH4;F8VTY2	B4DKV8;Q8NFH4;F8VTY2	Nucleoporin Nup37	NUP37	tr|B4DKV8|B4DKV8_HUMAN cDNA FLJ56665, highly similar to Nucleoporin Nup37 OS=Homo sapiens OX=9606 PE=2 SV=1;sp|Q8NFH4|NUP37_HUMAN Nucleoporin Nup37 OS=Homo sapiens OX=9606 GN=NUP37 PE=1 SV=1;tr|F8VTY2|F8VTY2_HUMAN Nucleoporin Nup37 (Fragment) OS=Homo sapie	3	2	2	2	0	2	0	2	0	20.405	181	13.414	13.3	132470000
Q8NI62;O60249;Q9BSW5;Q6ZNN8;H0YEN5;E9PQD7;Q8N5L9;Q6IPX5;P15880	Q8NI62;O60249;Q9BSW5;Q6ZNN8;H0YEN5;E9PQD7;Q8N5L9;Q6IPX5;P15880	40S ribosomal protein S2	OK/KNS-cl.6;RPS2	tr|Q8NI62|Q8NI62_HUMAN Ribosomal protein S2 OS=Homo sapiens OX=9606 GN=OK/KNS-cl.6 PE=2 SV=1;tr|O60249|O60249_HUMAN Ribosomal protein S2 (Fragment) OS=Homo sapiens OX=9606 PE=4 SV=2;tr|Q9BSW5|Q9BSW5_HUMAN RPS2 protein (Fragment) OS=Homo sapiens OX=9606 GN=	9	2	2	2	0	2	0	2	0	8.7578	79	13.326	25.3	127130000
B1APJ0;O14925	B1APJ0;O14925	Mitochondrial import inner membrane translocase subunit Tim23	TIMM23	tr|B1APJ0|B1APJ0_HUMAN cDNA FLJ57459, highly similar to Mitochondrial import inner membrane translocase subunit Tim23 OS=Homo sapiens OX=9606 PE=2 SV=1;sp|O14925|TIM23_HUMAN Mitochondrial import inner membrane translocase subunit Tim23 OS=Homo sapiens OX=9	2	1	1	1	1	1	1	1	1	17.858	172	13.298	4.7	105960000
D6REM1;Q9H4A6;B3KQ71;B4DWL6	D6REM1;Q9H4A6;B3KQ71;B4DWL6	Golgi phosphoprotein 3	GOLPH3	tr|D6REM1|D6REM1_HUMAN Golgi phosphoprotein 3 OS=Homo sapiens OX=9606 GN=GOLPH3 PE=1 SV=1;sp|Q9H4A6|GOLP3_HUMAN Golgi phosphoprotein 3 OS=Homo sapiens OX=9606 GN=GOLPH3 PE=1 SV=1;tr|B3KQ71|B3KQ71_HUMAN cDNA FLJ32982 fis, clone THYMU1000002, highly similar	4	2	2	2	0	2	0	2	0	9.9998	93	13.288	24.7	291650000
B2R7B5;Q07666;A0A6Q8PGH5;B3KTS3;B4E043;B4DDX2;Q5VWX1	B2R7B5;Q07666;A0A6Q8PGH5;B3KTS3;B4E043;B4DDX2;Q5VWX1	KH domain-containing, RNA-binding, signal transduction-associated protein 1;KH domain-containing, RNA-binding, signal transduction-associated protein 2	KHDRBS1;KHDRBS2	tr|B2R7B5|B2R7B5_HUMAN cDNA, FLJ93365, highly similar to Homo sapiens KH domain containing, RNA binding, signal transduction associated 1 (KHDRBS1), mRNA OS=Homo sapiens OX=9606 PE=2 SV=1;sp|Q07666|KHDR1_HUMAN KH domain-containing, RNA-binding, signal tran	7	2	2	1	1	1	1	1	1	48.225	443	13.286	1.8	69882000
B2RBJ8;Q9H0R6;X6R772	B2RBJ8;Q9H0R6;X6R772	Glutamyl-tRNA(Gln) amidotransferase subunit A, mitochondrial	QRSL1	tr|B2RBJ8|B2RBJ8_HUMAN Glutamyl-tRNA(Gln) amidotransferase subunit A, mitochondrial OS=Homo sapiens OX=9606 GN=QRSL1 PE=2 SV=1;sp|Q9H0R6|GATA_HUMAN Glutamyl-tRNA(Gln) amidotransferase subunit A, mitochondrial OS=Homo sapiens OX=9606 GN=QRSL1 PE=1 SV=2;tr|X	3	2	2	1	1	1	1	1	1	57.432	528	13.253	2.1	68659000
B7Z8K4;Q6FI03;Q5U0Q1;Q53HH4;Q32P45;Q13283	B7Z8K4;Q6FI03;Q5U0Q1;Q53HH4;Q32P45;Q13283	Ras GTPase-activating protein-binding protein 1	G3BP;DKFZp686L1159;G3BP1	tr|B7Z8K4|B7Z8K4_HUMAN cDNA FLJ51772, highly similar to Ras-GTPase-activating protein-binding protein 1 OS=Homo sapiens OX=9606 PE=2 SV=1;tr|Q6FI03|Q6FI03_HUMAN G3BP protein OS=Homo sapiens OX=9606 GN=G3BP PE=2 SV=1;tr|Q5U0Q1|Q5U0Q1_HUMAN Ras-GTPase-activa	6	1	1	1	0	1	0	1	0	31.511	284	13.225	6.3	50387000
B4DLN6;B4DUA5;H7BZ94;B4DNL5;A0A024R8S5;P07237;I3L0S0;I3NI03;B3KTQ9;I3L3U6;B4DNP9;B4DJS0;Q96C96;H0Y3Z3	B4DLN6;B4DUA5;H7BZ94;B4DNL5;A0A024R8S5;P07237;I3L0S0;I3NI03;B3KTQ9;I3L3U6;B4DNP9;B4DJS0;Q96C96;H0Y3Z3	Protein disulfide-isomerase	P4HB	tr|B4DLN6|B4DLN6_HUMAN cDNA FLJ59033, highly similar to Protein disulfide-isomerase OS=Homo sapiens OX=9606 PE=2 SV=1;tr|B4DUA5|B4DUA5_HUMAN cDNA FLJ59430, highly similar to Protein disulfide-isomerase OS=Homo sapiens OX=9606 PE=2 SV=1;tr|H7BZ94|H7BZ94_HUM	14	2	2	2	0	2	0	2	0	51.187	451	13.21	6.2	197490000
K7EP07;K7EK42;A0A494C0X0;Q99426	K7EP07;K7EK42;A0A494C0X0;Q99426	Tubulin-folding cofactor B	TBCB	tr|K7EP07|K7EP07_HUMAN Tubulin-folding cofactor B (Fragment) OS=Homo sapiens OX=9606 GN=TBCB PE=1 SV=8;tr|K7EK42|K7EK42_HUMAN Tubulin-folding cofactor B OS=Homo sapiens OX=9606 GN=TBCB PE=1 SV=1;tr|A0A494C0X0|A0A494C0X0_HUMAN Tubulin-folding cofactor B OS=	4	2	2	2	0	2	0	2	0	19.251	169	13.15	12.4	113180000
B4E1L0;A0A024R5Q7;P30520	B4E1L0;A0A024R5Q7;P30520	Adenylosuccinate synthetase isozyme 2	ADSS	tr|B4E1L0|B4E1L0_HUMAN Adenylosuccinate synthetase isozyme 2 OS=Homo sapiens OX=9606 GN=ADSS PE=2 SV=1;tr|A0A024R5Q7|A0A024R5Q7_HUMAN Adenylosuccinate synthetase isozyme 2 OS=Homo sapiens OX=9606 GN=ADSS PE=2 SV=1;sp|P30520|PURA2_HUMAN Adenylosuccinate syn	3	2	2	2	0	2	0	2	0	47.938	435	13.144	5.5	68593000
B7Z4W0;A0A1W2PRL9;A0A384MTX4;A0A1W2PPZ5;P23193	B7Z4W0;A0A1W2PRL9;A0A384MTX4;A0A1W2PPZ5;P23193	Transcription elongation factor A protein 1	TCEA1	tr|B7Z4W0|B7Z4W0_HUMAN cDNA FLJ51911, highly similar to Transcription elongation factor A protein 1 OS=Homo sapiens OX=9606 PE=2 SV=1;tr|A0A1W2PRL9|A0A1W2PRL9_HUMAN Transcription elongation factor A protein 1 OS=Homo sapiens OX=9606 GN=TCEA1 PE=1 SV=1;tr|A	5	2	2	2	0	2	0	2	0	31.674	280	13.129	7.5	101800000
B3KVY9;Q8TB61	B3KVY9;Q8TB61	Adenosine 3-phospho 5-phosphosulfate transporter 1	SLC35B2	tr|B3KVY9|B3KVY9_HUMAN cDNA FLJ41755 fis, clone HSYRA2009102, highly similar to Adenosine 3-phospho 5-phosphosulfate transporter 1 OS=Homo sapiens OX=9606 PE=2 SV=1;sp|Q8TB61|S35B2_HUMAN Adenosine 3-phospho 5-phosphosulfate transporter 1 OS=Homo sapien	2	2	2	2	0	2	0	2	0	45.071	412	13.103	5.3	424060000
Q96G03;Q4W5D6;E9PD70;E7ENQ8;B4DN40	Q96G03;Q4W5D6;E9PD70;E7ENQ8;B4DN40	Phosphoglucomutase-2	PGM2;FLJ10983	sp|Q96G03|PGM2_HUMAN Phosphoglucomutase-2 OS=Homo sapiens OX=9606 GN=PGM2 PE=1 SV=4;tr|Q4W5D6|Q4W5D6_HUMAN Uncharacterized protein FLJ10983 (Fragment) OS=Homo sapiens OX=9606 GN=FLJ10983 PE=4 SV=1;tr|E9PD70|E9PD70_HUMAN Phosphoglucomutase-2 OS=Homo sapiens	5	2	2	1	1	1	1	1	1	68.283	612	13.1	1.6	37012000
A8K5W7;Q9NSE4	A8K5W7;Q9NSE4	Isoleucine--tRNA ligase, mitochondrial	IARS2	tr|A8K5W7|A8K5W7_HUMAN Isoleucyl-tRNA synthetase OS=Homo sapiens OX=9606 PE=2 SV=1;sp|Q9NSE4|SYIM_HUMAN Isoleucine--tRNA ligase, mitochondrial OS=Homo sapiens OX=9606 GN=IARS2 PE=1 SV=2	2	2	2	2	1	2	1	2	1	105.94	940	13.059	2.1	196660000
A0A140VK39;Q9Y570	A0A140VK39;Q9Y570	Protein phosphatase methylesterase 1	PPME1	tr|A0A140VK39|A0A140VK39_HUMAN Protein phosphatase methylesterase 1 OS=Homo sapiens OX=9606 PE=2 SV=1;sp|Q9Y570|PPME1_HUMAN Protein phosphatase methylesterase 1 OS=Homo sapiens OX=9606 GN=PPME1 PE=1 SV=3	2	2	2	2	0	2	0	2	0	42.315	386	13.002	3.6	114220000
Q6I9V5;P12236	Q6I9V5;P12236	ADP/ATP translocase 3;ADP/ATP translocase 3, N-terminally processed	SLC25A6	tr|Q6I9V5|Q6I9V5_HUMAN Epididymis secretory sperm binding protein OS=Homo sapiens OX=9606 GN=SLC25A6 PE=2 SV=1;sp|P12236|ADT3_HUMAN ADP/ATP translocase 3 OS=Homo sapiens OX=9606 GN=SLC25A6 PE=1 SV=4	2	8	2	6	4	1	2	1	2	32.866	298	12.942	16.4	1467400000
G3V457;G3V3I9;A0A0C4DGK1;G3XAH6;A0A024R6M3;P51003;B4DHB8;B4DYF4	G3V457;G3V3I9;A0A0C4DGK1;G3XAH6;A0A024R6M3;P51003;B4DHB8;B4DYF4	Poly(A) polymerase alpha	PAPOLA	tr|G3V457|G3V457_HUMAN Polynucleotide adenylyltransferase OS=Homo sapiens OX=9606 GN=PAPOLA PE=1 SV=1;tr|G3V3I9|G3V3I9_HUMAN Polynucleotide adenylyltransferase (Fragment) OS=Homo sapiens OX=9606 GN=PAPOLA PE=1 SV=1;tr|A0A0C4DGK1|A0A0C4DGK1_HUMAN Polynucleo	8	2	2	1	1	1	1	1	1	12.537	111	12.893	8.1	202750000
B4DXT5;B3KML8;A8K6Q9;A0A024RDV9;Q8N0X7;B3KMI3	B4DXT5;B3KML8;A8K6Q9;A0A024RDV9;Q8N0X7;B3KMI3	Spartin	SPG20	tr|B4DXT5|B4DXT5_HUMAN cDNA FLJ53483, highly similar to Spartin OS=Homo sapiens OX=9606 PE=2 SV=1;tr|B3KML8|B3KML8_HUMAN cDNA FLJ11345 fis, clone PLACE1010877, highly similar to Spartin OS=Homo sapiens OX=9606 PE=2 SV=1;tr|A8K6Q9|A8K6Q9_HUMAN cDNA FLJ75882	6	2	2	2	0	2	0	2	0	39.495	363	12.874	6.6	120480000
C9JVN9;A8K9B2;Q9H9P8;G3V5S1;G3V272	C9JVN9;A8K9B2;Q9H9P8;G3V5S1;G3V272	L-2-hydroxyglutarate dehydrogenase, mitochondrial	L2HGDH	tr|C9JVN9|C9JVN9_HUMAN L-2-hydroxyglutarate dehydrogenase, mitochondrial OS=Homo sapiens OX=9606 GN=L2HGDH PE=1 SV=1;tr|A8K9B2|A8K9B2_HUMAN cDNA FLJ76725, highly similar to Homo sapiens L-2-hydroxyglutarate dehydrogenase (L2HGDH), mRNA OS=Homo sapiens OX=9	5	2	2	2	0	2	0	2	0	48.475	441	12.787	4.5	411160000
G5E9Z2;Q96KA5;B3KY18	G5E9Z2;Q96KA5;B3KY18	Cleft lip and palate transmembrane protein 1-like protein	CLPTM1L	tr|G5E9Z2|G5E9Z2_HUMAN Cleft lip and palate transmembrane protein 1-like protein OS=Homo sapiens OX=9606 GN=CLPTM1L PE=1 SV=1;sp|Q96KA5|CLP1L_HUMAN Cleft lip and palate transmembrane protein 1-like protein OS=Homo sapiens OX=9606 GN=CLPTM1L PE=1 SV=1;tr|B3	3	2	2	2	0	2	0	2	0	43.28	369	12.714	6	40970000
A0A024R0L6;Q15102;M0QXS6;M0R323;M0QZT2;M0R389;M0R1K3	A0A024R0L6;Q15102;M0QXS6;M0R323;M0QZT2;M0R389;M0R1K3	Platelet-activating factor acetylhydrolase IB subunit gamma	PAFAH1B3	tr|A0A024R0L6|A0A024R0L6_HUMAN Epididymis secretory sperm binding protein OS=Homo sapiens OX=9606 GN=PAFAH1B3 PE=2 SV=1;sp|Q15102|PA1B3_HUMAN Platelet-activating factor acetylhydrolase IB subunit alpha1 OS=Homo sapiens OX=9606 GN=PAFAH1B3 PE=1 SV=1;tr|M0QX	7	2	2	2	0	2	0	2	0	25.734	231	12.684	16.5	115580000
D6RBD7;C9J1V9;O43324;H0YAL7	D6RBD7;C9J1V9;O43324;H0YAL7	Eukaryotic translation elongation factor 1 epsilon-1	EEF1E1;EEF1E1-BLOC1S5	tr|D6RBD7|D6RBD7_HUMAN Eukaryotic translation elongation factor 1 epsilon-1 OS=Homo sapiens OX=9606 GN=EEF1E1 PE=1 SV=1;tr|C9J1V9|C9J1V9_HUMAN EEF1E1-BLOC1S5 readthrough (NMD candidate) OS=Homo sapiens OX=9606 GN=EEF1E1-BLOC1S5 PE=4 SV=2;sp|O43324|MCA3_HUM	4	2	2	2	1	2	1	2	1	16.686	150	12.672	14	235050000
A0A2R8YDT8;A0A2R8YF45;E7ER27;A0A2R8YD50;B4DSD0;B4DDM5;B2R659;A0A0S2Z4J1;P51659	A0A2R8YDT8;A0A2R8YF45;E7ER27;A0A2R8YD50;B4DSD0;B4DDM5;B2R659;A0A0S2Z4J1;P51659	Peroxisomal multifunctional enzyme type 2;(3R)-hydroxyacyl-CoA dehydrogenase;Enoyl-CoA hydratase 2	HSD17B4	tr|A0A2R8YDT8|A0A2R8YDT8_HUMAN Peroxisomal multifunctional enzyme type 2 (Fragment) OS=Homo sapiens OX=9606 GN=HSD17B4 PE=1 SV=1;tr|A0A2R8YF45|A0A2R8YF45_HUMAN Peroxisomal multifunctional enzyme type 2 OS=Homo sapiens OX=9606 GN=HSD17B4 PE=1 SV=1;tr|E7ER27	9	1	1	1	0	1	0	1	0	17.825	166	12.659	7.8	125840000
B4DM67;B4DPS6;B4DUC5;B4DM31;A0A384NKW7;P55060;B4DS32	B4DM67;B4DPS6;B4DUC5;B4DM31;A0A384NKW7;P55060;B4DS32	Exportin-2	CSE1L	tr|B4DM67|B4DM67_HUMAN cDNA FLJ59343, highly similar to Exportin-2 OS=Homo sapiens OX=9606 PE=2 SV=1;tr|B4DPS6|B4DPS6_HUMAN cDNA FLJ59371, highly similar to Exportin-2 OS=Homo sapiens OX=9606 PE=2 SV=1;tr|B4DUC5|B4DUC5_HUMAN cDNA FLJ53202, highly similar t	7	2	2	2	0	2	0	2	0	68.685	599	12.654	4.2	201170000
Q86W42	Q86W42	THO complex subunit 6 homolog	THOC6	sp|Q86W42|THOC6_HUMAN THO complex subunit 6 homolog OS=Homo sapiens OX=9606 GN=THOC6 PE=1 SV=1	1	1	1	1	0	1	0	1	0	37.535	341	12.652	4.1	27199000
B4YAH7;Q53FB6;A0A384NPN7;P05091;S4R3S4;Q59EJ0;B4DXX3;H0Y2X5;Q7Z3A2;B4DDF8;B4DYU3;H0YMG7;B4DH89;V9HW83;V9HVX6;B2R5T2;A0A024RC95;P00352;P47895;O94788	B4YAH7;Q53FB6;A0A384NPN7;P05091	Aldehyde dehydrogenase, mitochondrial	ALDH2	tr|B4YAH7|B4YAH7_HUMAN ALDH2 (Fragment) OS=Homo sapiens OX=9606 GN=ALDH2 PE=3 SV=1;tr|Q53FB6|Q53FB6_HUMAN Mitochondrial aldehyde dehydrogenase 2 variant (Fragment) OS=Homo sapiens OX=9606 PE=2 SV=1;tr|A0A384NPN7|A0A384NPN7_HUMAN Aldehyde dehydrogenase 2 fa	20	3	2	3	0	2	0	2	0	26.576	247	12.649	13	487930000
B4DDM6;J3QT28;A0A140VJF3;O43684	B4DDM6;J3QT28;A0A140VJF3;O43684	Mitotic checkpoint protein BUB3	BUB3	tr|B4DDM6|B4DDM6_HUMAN cDNA FLJ57899, highly similar to Mitotic checkpoint protein BUB3 OS=Homo sapiens OX=9606 PE=2 SV=1;tr|J3QT28|J3QT28_HUMAN Mitotic checkpoint protein BUB3 (Fragment) OS=Homo sapiens OX=9606 GN=BUB3 PE=1 SV=1;tr|A0A140VJF3|A0A140VJF3_H	4	1	1	1	1	1	1	1	1	28.239	248	12.608	5.6	26139000
Q0D2M2;B2R4S9;A8K9J7;A0A024RCL8;A0A024RCJ9;A0A024RCJ2;A0A024QZZ7;I6L9F7;U3KQK0;B4DR52;Q99880;Q99879;Q99877;Q93079;Q8N257;Q5QNW6;Q16778;P62807;P58876;P57053;P33778;P23527;P06899;O60814;Q96A08;L0R4T3;A0A2R8Y619	Q0D2M2;B2R4S9;A8K9J7;A0A024RCL8;A0A024RCJ9;A0A024RCJ2;A0A024QZZ7;I6L9F7;U3KQK0;B4DR52;Q99880;Q99879;Q99877;Q93079;Q8N257;Q5QNW6;Q16778;P62807;P58876;P57053;P33778;P23527;P06899;O60814;Q96A08;L0R4T3;A0A2R8Y619	Histone H2B;Histone H2B type 1-L;Histone H2B type 1-M;Histone H2B type 1-N;Histone H2B type 1-H;Histone H2B type 3-B;Histone H2B type 2-F;Histone H2B type 2-E;Histone H2B type 1-C/E/F/G/I;Histone H2B type 1-D;Histone H2B type F-S;Histone H2B type 1-B;Histone H2B type 1-O;Histone H2B type 1-J;Histone H2B type 1-K;Histone H2B type 1-A	HIST1H2BC;HIST1H2BI;HIST1H2BK;HIST1H2BN;HIST1H2BJ;HIST1H2BD;HIST1H2BM;HIST1H2BL;HIST1H2BH;HIST3H2BB;HIST2H2BF;HIST2H2BE;H2BFS;HIST1H2BB;HIST1H2BO;HIST1H2BA;ABCF2	tr|Q0D2M2|Q0D2M2_HUMAN HIST1H2BC protein OS=Homo sapiens OX=9606 GN=HIST1H2BC PE=2 SV=1;tr|B2R4S9|B2R4S9_HUMAN Histone H2B OS=Homo sapiens OX=9606 GN=HIST1H2BC PE=2 SV=1;tr|A8K9J7|A8K9J7_HUMAN Histone H2B OS=Homo sapiens OX=9606 PE=2 SV=1;tr|A0A024RCL8|A0A	27	2	2	2	1	2	1	2	1	13.834	126	12.581	15.9	2509200000
H0Y4E7;H0Y7I9;C9IZ08;B4DK42;F8W9S7;A0A024R875;A0A024R862;A0A024R8A2;Q14C86;B0QZ65;A0A0A0MQV8;B4DGD8;B3KN67	H0Y4E7;H0Y7I9;C9IZ08;B4DK42;F8W9S7;A0A024R875;A0A024R862;A0A024R8A2;Q14C86;B0QZ65;A0A0A0MQV8;B4DGD8;B3KN67	GTPase-activating protein and VPS9 domain-containing protein 1	GAPVD1	tr|H0Y4E7|H0Y4E7_HUMAN GTPase-activating protein and VPS9 domain-containing protein 1 (Fragment) OS=Homo sapiens OX=9606 GN=GAPVD1 PE=1 SV=1;tr|H0Y7I9|H0Y7I9_HUMAN GTPase-activating protein and VPS9 domain-containing protein 1 (Fragment) OS=Homo sapiens OX	13	2	2	2	0	2	0	2	0	90.471	830	12.565	2.5	78872000
A0A024R4M8;Q8NBN7;G8JLA1;B3KVA3;A8K6B4;B2RDH1	A0A024R4M8;Q8NBN7;G8JLA1;B3KVA3;A8K6B4;B2RDH1	Retinol dehydrogenase 13	RDH13	tr|A0A024R4M8|A0A024R4M8_HUMAN Retinol dehydrogenase 13 (All-trans and 9-cis), isoform CRA_a OS=Homo sapiens OX=9606 GN=RDH13 PE=3 SV=1;sp|Q8NBN7|RDH13_HUMAN Retinol dehydrogenase 13 OS=Homo sapiens OX=9606 GN=RDH13 PE=1 SV=2;tr|G8JLA1|G8JLA1_HUMAN Retinol	6	2	2	2	0	2	0	2	0	35.932	331	12.564	7.9	76324000
A0A0G2JQM1;A0A0G2JS82;B7Z5S9;O94973;E9PQP4;A0A0G2JRS3;Q59FN8;A0A0G2JS17;A0A0G2JQT9;H0YDE9;H0YEG0;B3KMI7;A0A0G2JRF9;A0A0G2JQA4;E9PR62;Q8N2F8	A0A0G2JQM1;A0A0G2JS82;B7Z5S9;O94973;E9PQP4;A0A0G2JRS3;Q59FN8;A0A0G2JS17;A0A0G2JQT9;H0YDE9;H0YEG0;B3KMI7;A0A0G2JRF9;A0A0G2JQA4;E9PR62;Q8N2F8	AP-2 complex subunit alpha-2	AP2A2	tr|A0A0G2JQM1|A0A0G2JQM1_HUMAN AP-2 complex subunit alpha-2 (Fragment) OS=Homo sapiens OX=9606 GN=AP2A2 PE=1 SV=1;tr|A0A0G2JS82|A0A0G2JS82_HUMAN AP-2 complex subunit alpha-2 (Fragment) OS=Homo sapiens OX=9606 GN=AP2A2 PE=1 SV=1;tr|B7Z5S9|B7Z5S9_HUMAN AP-2	16	2	1	2	0	2	0	1	0	70.708	634	12.525	3.3	277450000
A0A024R1I3;Q96GD0	A0A024R1I3;Q96GD0	Pyridoxal phosphate phosphatase	PDXP	tr|A0A024R1I3|A0A024R1I3_HUMAN Pyridoxal (Pyridoxine, vitamin B6) phosphatase, isoform CRA_a OS=Homo sapiens OX=9606 GN=PDXP PE=2 SV=1;sp|Q96GD0|PLPP_HUMAN Pyridoxal phosphate phosphatase OS=Homo sapiens OX=9606 GN=PDXP PE=1 SV=2	2	2	2	2	1	2	1	2	1	31.698	296	12.521	8.4	525990000
A0A024R3J7;P46977	A0A024R3J7;P46977	Dolichyl-diphosphooligosaccharide--protein glycosyltransferase subunit STT3A	hCG_2032701;STT3A	tr|A0A024R3J7|A0A024R3J7_HUMAN Dolichyl-diphosphooligosaccharide--protein glycotransferase OS=Homo sapiens OX=9606 GN=hCG_2032701 PE=3 SV=1;sp|P46977|STT3A_HUMAN Dolichyl-diphosphooligosaccharide--protein glycosyltransferase subunit STT3A OS=Homo sapiens O	2	2	2	2	0	2	0	2	0	80.428	703	12.519	3.3	119520000
C9JTS3;Q59EM1;C9JG97;C9JEH3;Q13685	C9JTS3;Q59EM1;C9JG97;C9JEH3;Q13685	Angio-associated migratory cell protein	AAMP	tr|C9JTS3|C9JTS3_HUMAN Angio-associated migratory cell protein (Fragment) OS=Homo sapiens OX=9606 GN=AAMP PE=1 SV=8;tr|Q59EM1|Q59EM1_HUMAN Angio-associated, migratory cell protein variant (Fragment) OS=Homo sapiens OX=9606 PE=2 SV=1;tr|C9JG97|C9JG97_HUMAN	5	2	2	2	0	2	0	2	0	21.992	200	12.488	13	299040000
O75555;O15439;A0A5C0NTB8	O75555;O15439;A0A5C0NTB8	Multidrug resistance-associated protein 4	MOAT-B;ABCC4	tr|O75555|O75555_HUMAN ABC transporter MOAT-B isoform (Fragment) OS=Homo sapiens OX=9606 GN=MOAT-B PE=2 SV=1;sp|O15439|MRP4_HUMAN Multidrug resistance-associated protein 4 OS=Homo sapiens OX=9606 GN=ABCC4 PE=1 SV=3;tr|A0A5C0NTB8|A0A5C0NTB8_HUMAN Multidrug	3	2	2	2	0	2	0	2	0	100.37	893	12.486	2	35168000
E9PLH9;B3KU96;B4DZW9;E9PP14;A0A0J9YX13;E9PKL9;A0A140VKC8;Q13630;E9PP60	E9PLH9;B3KU96;B4DZW9;E9PP14;A0A0J9YX13;E9PKL9;A0A140VKC8;Q13630;E9PP60	GDP-L-fucose synthase	TSTA3	tr|E9PLH9|E9PLH9_HUMAN GDP-L-fucose synthase (Fragment) OS=Homo sapiens OX=9606 GN=GFUS PE=1 SV=8;tr|B3KU96|B3KU96_HUMAN cDNA FLJ39433 fis, clone PROST2004142, highly similar to GDP-L-fucose synthetase OS=Homo sapiens OX=9606 PE=2 SV=1;tr|B4DZW9|B4DZW9_HUM	9	2	2	2	0	2	0	2	0	12.788	118	12.42	19.5	471260000
B2R8R5;Q13263;M0R2I3;M0R3C0;M0R0K9	B2R8R5;Q13263;M0R2I3;M0R3C0;M0R0K9	Transcription intermediary factor 1-beta	TRIM28	tr|B2R8R5|B2R8R5_HUMAN cDNA, FLJ94025, highly similar to Homo sapiens tripartite motif-containing 28 (TRIM28), mRNA OS=Homo sapiens OX=9606 PE=2 SV=1;sp|Q13263|TIF1B_HUMAN Transcription intermediary factor 1-beta OS=Homo sapiens OX=9606 GN=TRIM28 PE=1 SV=5	5	2	2	2	1	2	1	2	1	88.559	835	12.416	2.8	161970000
A0A384N647;P27144	A0A384N647;P27144	Adenylate kinase 4, mitochondrial	AK4	tr|A0A384N647|A0A384N647_HUMAN Adenylate kinase 4, mitochondrial OS=Homo sapiens OX=9606 GN=AK4 PE=2 SV=1;sp|P27144|KAD4_HUMAN Adenylate kinase 4, mitochondrial OS=Homo sapiens OX=9606 GN=AK4 PE=1 SV=1	2	2	2	1	2	1	2	1	2	25.252	223	12.413	4.9	135750000
A0A024R872;Q96TA1	A0A024R872;Q96TA1	Niban-like protein 1	C9orf88;FAM129B	tr|A0A024R872|A0A024R872_HUMAN Chromosome 9 open reading frame 88, isoform CRA_a OS=Homo sapiens OX=9606 GN=C9orf88 PE=3 SV=1;sp|Q96TA1|NIBA2_HUMAN Protein Niban 2 OS=Homo sapiens OX=9606 GN=NIBAN2 PE=1 SV=3	2	2	2	2	0	2	0	2	0	82.682	733	12.344	3	45887000
A0A0S2Z4R1;P54577;A0A0S2Z4P3;A0A6Q8PFC1;A0A6Q8PF15;A0A0C4DGZ5;A0A6Q8PFX4;A0A6Q8PFX2	A0A0S2Z4R1;P54577;A0A0S2Z4P3;A0A6Q8PFC1;A0A6Q8PF15;A0A0C4DGZ5;A0A6Q8PFX4;A0A6Q8PFX2	Tyrosine--tRNA ligase, cytoplasmic;Tyrosine--tRNA ligase, cytoplasmic, N-terminally processed;Tyrosine--tRNA ligase	YARS	tr|A0A0S2Z4R1|A0A0S2Z4R1_HUMAN Tyrosine--tRNA ligase (Fragment) OS=Homo sapiens OX=9606 GN=YARS PE=2 SV=1;sp|P54577|SYYC_HUMAN Tyrosine--tRNA ligase, cytoplasmic OS=Homo sapiens OX=9606 GN=YARS1 PE=1 SV=4;tr|A0A0S2Z4P3|A0A0S2Z4P3_HUMAN Tyrosyl-tRNA synthet	8	2	2	2	0	2	0	2	0	59.143	528	12.344	4	99318000
Q96T76;H7C1W5;H0Y746	Q96T76;H7C1W5;H0Y746	MMS19 nucleotide excision repair protein homolog	MMS19	sp|Q96T76|MMS19_HUMAN MMS19 nucleotide excision repair protein homolog OS=Homo sapiens OX=9606 GN=MMS19 PE=1 SV=2;tr|H7C1W5|H7C1W5_HUMAN MMS19 nucleotide excision repair protein (Fragment) OS=Homo sapiens OX=9606 GN=MMS19 PE=1 SV=1;tr|H0Y746|H0Y746_HUMAN M	3	2	2	2	0	2	0	2	0	113.29	1030	12.344	1.9	173730000
E9PF10;B4DLT2;A0A024R071;O75694	E9PF10;B4DLT2;A0A024R071;O75694	Nuclear pore complex protein Nup155	NUP155	tr|E9PF10|E9PF10_HUMAN Nuclear pore complex protein Nup155 OS=Homo sapiens OX=9606 GN=NUP155 PE=1 SV=1;tr|B4DLT2|B4DLT2_HUMAN cDNA FLJ56637, highly similar to Nuclear pore complex protein Nup155 OS=Homo sapiens OX=9606 PE=2 SV=1;tr|A0A024R071|A0A024R071_HU	4	2	2	2	0	2	0	2	0	148.09	1327	12.343	2.4	134790000
Q59EF5;A8K644;Q08170	Q59EF5;A8K644;Q08170	Serine/arginine-rich splicing factor 4	SFRS4;SRSF4	tr|Q59EF5|Q59EF5_HUMAN Splicing factor, arginine/serine-rich 4 variant (Fragment) OS=Homo sapiens OX=9606 PE=2 SV=1;tr|A8K644|A8K644_HUMAN Splicing factor, arginine/serine-rich 4, isoform CRA_b OS=Homo sapiens OX=9606 GN=SFRS4 PE=2 SV=1;sp|Q08170|SRSF4_HUM	3	1	1	1	0	1	0	1	0	48.084	419	12.342	3.1	31551000
Q5JTZ9	Q5JTZ9	Alanine--tRNA ligase, mitochondrial	AARS2	sp|Q5JTZ9|SYAM_HUMAN Alanine--tRNA ligase, mitochondrial OS=Homo sapiens OX=9606 GN=AARS2 PE=1 SV=1	1	2	2	2	0	2	0	2	0	107.34	985	12.34	2.1	29620000
A0A024R1N1;P35579;Q2PS10;B4E3S1;Q86XU5;A0A0U4BW16	A0A024R1N1;P35579;Q2PS10;B4E3S1;Q86XU5;A0A0U4BW16	Myosin-9	MYH9	tr|A0A024R1N1|A0A024R1N1_HUMAN Myosin, heavy polypeptide 9, non-muscle, isoform CRA_a OS=Homo sapiens OX=9606 GN=MYH9 PE=3 SV=1;sp|P35579|MYH9_HUMAN Myosin-9 OS=Homo sapiens OX=9606 GN=MYH9 PE=1 SV=4;tr|Q2PS10|Q2PS10_HUMAN Non-muscle myosin heavy chain (Fr	6	2	2	2	0	2	0	2	0	226.53	1960	12.325	1	40544000
K7EJE8;K7EKE6;B3KU28;Q2VPA0;B4DPX0;B3KXS5;E5KMI6;P36776;A4VCH6	K7EJE8;K7EKE6;B3KU28;Q2VPA0;B4DPX0;B3KXS5;E5KMI6;P36776;A4VCH6	Lon protease homolog, mitochondrial;Lon protease homolog	LONP1	tr|K7EJE8|K7EJE8_HUMAN Lon protease homolog, mitochondrial OS=Homo sapiens OX=9606 GN=LONP1 PE=1 SV=1;tr|K7EKE6|K7EKE6_HUMAN Lon protease homolog, mitochondrial OS=Homo sapiens OX=9606 GN=LONP1 PE=1 SV=1;tr|B3KU28|B3KU28_HUMAN Lon protease homolog, mitocho	9	2	2	2	0	2	0	2	0	93.296	829	12.322	2.8	48225000
D6RAC2;E9KL35;D6REE5;P63244;D6RGK8;H0Y9P0;D6RHJ5;D6RF23;D6R909;D6RAU2;E9PD14;B4E0C3;D6RBD0;B4DWC6;D6RFX4;D6RFZ9;H0YAF8;B4DVD2;D6RHH4;D6R9Z1;H0YAM7;J3KPE3;H0Y8W2;D6R9L0	D6RAC2;E9KL35;D6REE5;P63244;D6RGK8;H0Y9P0;D6RHJ5;D6RF23;D6R909;D6RAU2;E9PD14;B4E0C3;D6RBD0;B4DWC6;D6RFX4;D6RFZ9;H0YAF8;B4DVD2;D6RHH4;D6R9Z1;H0YAM7;J3KPE3;H0Y8W2;D6R9L0	Guanine nucleotide-binding protein subunit beta-2-like 1;Guanine nucleotide-binding protein subunit beta-2-like 1, N-terminally processed	GNB2L1	tr|D6RAC2|D6RAC2_HUMAN Receptor of-activated protein C kinase 1 OS=Homo sapiens OX=9606 GN=RACK1 PE=1 SV=1;tr|E9KL35|E9KL35_HUMAN Epididymis tissue sperm binding protein Li 3a OS=Homo sapiens OX=9606 PE=1 SV=1;tr|D6REE5|D6REE5_HUMAN Receptor of-activated p	24	2	2	1	1	1	1	1	1	29.75	269	12.315	3.3	252040000
K7ER44;A0A6I8PRZ0;B7Z9W6;A0A6I8PR89;A0A6I8PIK4;A0A6I8PS32;A0A6I8PUD4;Q59EH7;A8K4T2;A0A6I8PU73;Q99615;K7EQ73;A0A6I8PR93;K7EJE9;K7EJL5;K7EN19;K7EJV7;K7ELJ8;K7ESP1;K7EK03;K7EPP7;K7EIH8;A0A6I8PUC2;A0A6I8PU89;A0A6I8PLE7;B4DKK3	K7ER44;A0A6I8PRZ0;B7Z9W6;A0A6I8PR89;A0A6I8PIK4;A0A6I8PS32;A0A6I8PUD4;Q59EH7;A8K4T2;A0A6I8PU73;Q99615;K7EQ73;A0A6I8PR93;K7EJE9;K7EJL5;K7EN19;K7EJV7;K7ELJ8;K7ESP1;K7EK03;K7EPP7;K7EIH8;A0A6I8PUC2;A0A6I8PU89;A0A6I8PLE7;B4DKK3	DnaJ homolog subfamily C member 7	DNAJC7	tr|K7ER44|K7ER44_HUMAN DnaJ homolog subfamily C member 7 OS=Homo sapiens OX=9606 GN=DNAJC7 PE=1 SV=2;tr|A0A6I8PRZ0|A0A6I8PRZ0_HUMAN DnaJ homolog subfamily C member 7 (Fragment) OS=Homo sapiens OX=9606 GN=DNAJC7 PE=1 SV=1;tr|B7Z9W6|B7Z9W6_HUMAN cDNA, FLJ789	26	2	2	2	0	2	0	2	0	45.731	401	12.31	5	124380000
A0A024R0H7;Q9BQA1;B4DJP0;H0Y711	A0A024R0H7;Q9BQA1;B4DJP0;H0Y711	Methylosome protein 50	WDR77	tr|A0A024R0H7|A0A024R0H7_HUMAN Testis tissue sperm-binding protein Li 44a OS=Homo sapiens OX=9606 GN=WDR77 PE=2 SV=1;sp|Q9BQA1|MEP50_HUMAN Methylosome protein 50 OS=Homo sapiens OX=9606 GN=WDR77 PE=1 SV=1;tr|B4DJP0|B4DJP0_HUMAN cDNA FLJ60601, highly simila	4	2	2	2	0	2	0	2	0	36.724	342	12.294	7	83256000
B4DHR1;Q53G71;V9HW88;P27797	B4DHR1;Q53G71;V9HW88;P27797	Calreticulin	HEL-S-99n;CALR	tr|B4DHR1|B4DHR1_HUMAN cDNA FLJ53009, highly similar to Calreticulin OS=Homo sapiens OX=9606 PE=2 SV=1;tr|Q53G71|Q53G71_HUMAN Calreticulin variant (Fragment) OS=Homo sapiens OX=9606 PE=2 SV=1;tr|V9HW88|V9HW88_HUMAN Calreticulin OS=Homo sapiens OX=9606 GN=H	4	2	2	2	0	2	0	2	0	24.287	212	12.277	10.4	600820000
P54886	P54886	Delta-1-pyrroline-5-carboxylate synthase;Glutamate 5-kinase;Gamma-glutamyl phosphate reductase	ALDH18A1	sp|P54886|P5CS_HUMAN Delta-1-pyrroline-5-carboxylate synthase OS=Homo sapiens OX=9606 GN=ALDH18A1 PE=1 SV=2	1	2	2	2	0	2	0	2	0	87.301	795	12.257	2.5	50197000
B4DE59;C9JTX4;C9J826;C9JK18;C9JKY1;A0A0S2Z487;A0A024R1X8;P14923;C9JPI2;K7ERP3	B4DE59;C9JTX4;C9J826;C9JK18;C9JKY1;A0A0S2Z487;A0A024R1X8;P14923	Junction plakoglobin	JUP	tr|B4DE59|B4DE59_HUMAN Junction plakoglobin OS=Homo sapiens OX=9606 PE=2 SV=1;tr|C9JTX4|C9JTX4_HUMAN Junction plakoglobin (Fragment) OS=Homo sapiens OX=9606 GN=JUP PE=1 SV=1;tr|C9J826|C9J826_HUMAN Junction plakoglobin (Fragment) OS=Homo sapiens OX=9606 GN=	10	3	2	3	0	2	0	2	0	62.615	563	12.233	5.7	51314000
E7ETU9;B4DHG3;O00469;C9JXZ0	E7ETU9;B4DHG3;O00469;C9JXZ0	Procollagen-lysine,2-oxoglutarate 5-dioxygenase 2	PLOD2	tr|E7ETU9|E7ETU9_HUMAN Procollagen-lysine 5-dioxygenase OS=Homo sapiens OX=9606 GN=PLOD2 PE=1 SV=1;tr|B4DHG3|B4DHG3_HUMAN Procollagen-lysine 5-dioxygenase OS=Homo sapiens OX=9606 PE=2 SV=1;sp|O00469|PLOD2_HUMAN Procollagen-lysine,2-oxoglutarate 5-dioxygena	4	2	2	2	0	2	0	2	0	81.169	703	12.232	3.8	42314000
F5GY68;F5H0F9;Q9UJX4	F5GY68;F5H0F9;Q9UJX4	Anaphase-promoting complex subunit 5	ANAPC5	tr|F5GY68|F5GY68_HUMAN Anaphase-promoting complex subunit 5 (Fragment) OS=Homo sapiens OX=9606 GN=ANAPC5 PE=1 SV=1;tr|F5H0F9|F5H0F9_HUMAN Anaphase-promoting complex subunit 5 OS=Homo sapiens OX=9606 GN=ANAPC5 PE=1 SV=1;sp|Q9UJX4|APC5_HUMAN Anaphase-promoti	3	2	2	2	0	2	0	2	0	24.713	217	12.204	11.5	25301000
Q96HX3;B4DL99;Q6IBR0;Q53EP4;P04843;F8WF32;B4DNJ5;B7Z4L4	Q96HX3;B4DL99;Q6IBR0;Q53EP4;P04843;F8WF32;B4DNJ5;B7Z4L4	Dolichyl-diphosphooligosaccharide--protein glycosyltransferase subunit 1	RPN1	tr|Q96HX3|Q96HX3_HUMAN Dolichyl-diphosphooligosaccharide--protein glycosyltransferase subunit 1 (Fragment) OS=Homo sapiens OX=9606 PE=2 SV=1;tr|B4DL99|B4DL99_HUMAN Dolichyl-diphosphooligosaccharide--protein glycosyltransferase subunit 1 OS=Homo sapiens OX=	8	2	2	2	0	2	0	2	0	64.581	568	12.145	3.7	341350000
Q08J23;A0A140T9Y7	Q08J23;A0A140T9Y7	tRNA (cytosine(34)-C(5))-methyltransferase	NSUN2	sp|Q08J23|NSUN2_HUMAN RNA cytosine C(5)-methyltransferase NSUN2 OS=Homo sapiens OX=9606 GN=NSUN2 PE=1 SV=2;tr|A0A140T9Y7|A0A140T9Y7_HUMAN RNA cytosine C(5)-methyltransferase NSUN2 OS=Homo sapiens OX=9606 GN=NSUN2 PE=1 SV=1	2	2	2	2	0	2	0	2	0	86.47	767	12.112	3.8	66099000
C9K0P5;C9JFA7;Q8N335	C9K0P5;C9JFA7;Q8N335	Glycerol-3-phosphate dehydrogenase 1-like protein	GPD1L	tr|C9K0P5|C9K0P5_HUMAN Glycerol-3-phosphate dehydrogenase 1-like protein (Fragment) OS=Homo sapiens OX=9606 GN=GPD1L PE=1 SV=8;tr|C9JFA7|C9JFA7_HUMAN Glycerol-3-phosphate dehydrogenase 1-like protein (Fragment) OS=Homo sapiens OX=9606 GN=GPD1L PE=1 SV=1;sp	3	2	2	2	0	2	0	2	0	14.107	127	12.1	14.2	190440000
A8K7W3;A8K5T7;Q9Y2Z0;B4DYC6	A8K7W3;A8K5T7;Q9Y2Z0;B4DYC6	Suppressor of G2 allele of SKP1 homolog	SUGT1	tr|A8K7W3|A8K7W3_HUMAN cDNA FLJ75780, highly similar to Homo sapiens SGT1, suppressor of G2 allele of SKP1 (SUGT1), mRNA OS=Homo sapiens OX=9606 PE=2 SV=1;tr|A8K5T7|A8K5T7_HUMAN cDNA FLJ75365, highly similar to Homo sapiens SUGT1B (SUGT1) mRNA OS=Homo sapi	4	2	2	1	1	1	1	1	1	37.833	333	12.082	3.3	38277000
H0YC04;Q59HF3;A0A140VK65;P21281;C9JNS9;Q71UA2;B4DWH7;C9JL73;P15313	H0YC04;Q59HF3;A0A140VK65;P21281;C9JNS9;Q71UA2;B4DWH7;C9JL73;P15313	V-type proton ATPase subunit B, brain isoform;V-type proton ATPase subunit B, kidney isoform	ATP6V1B2;ATP6V1B1;ATP6B1	tr|H0YC04|H0YC04_HUMAN V-type proton ATPase subunit B, brain isoform (Fragment) OS=Homo sapiens OX=9606 GN=ATP6V1B2 PE=1 SV=1;tr|Q59HF3|Q59HF3_HUMAN ATPase, H+ transporting, lysosomal 56/58kD, V1 subunit B, isoform 2 variant (Fragment) OS=Homo sapiens OX=9	9	2	2	1	1	1	1	1	1	21.003	199	12.072	5	61052000
B7Z591;Q9UM00;J3KTQ7;J3QQY2;J3KS45;A0A0D9SEL8	B7Z591;Q9UM00;J3KTQ7;J3QQY2;J3KS45;A0A0D9SEL8	Transmembrane and coiled-coil domain-containing protein 1	TMCO1	tr|B7Z591|B7Z591_HUMAN Calcium load-activated calcium channel OS=Homo sapiens OX=9606 GN=TMCO1 PE=2 SV=1;sp|Q9UM00|TMCO1_HUMAN Calcium load-activated calcium channel OS=Homo sapiens OX=9606 GN=TMCO1 PE=1 SV=2;tr|J3KTQ7|J3KTQ7_HUMAN Calcium load-activated c	6	2	2	2	0	2	0	2	0	19.897	176	12.068	13.1	488470000
Q6NZ55;A8K4C8;P26373;J3KS98	Q6NZ55;A8K4C8;P26373;J3KS98	60S ribosomal protein L13	RPL13	tr|Q6NZ55|Q6NZ55_HUMAN 60S ribosomal protein L13 OS=Homo sapiens OX=9606 GN=RPL13 PE=1 SV=1;tr|A8K4C8|A8K4C8_HUMAN 60S ribosomal protein L13 OS=Homo sapiens OX=9606 GN=RPL13 PE=2 SV=1;sp|P26373|RL13_HUMAN 60S ribosomal protein L13 OS=Homo sapiens OX=9606 G	4	2	2	2	0	2	0	2	0	24.265	211	12.061	9	385390000
A0A024R179;Q09161	A0A024R179;Q09161	Nuclear cap-binding protein subunit 1	NCBP1	tr|A0A024R179|A0A024R179_HUMAN Nuclear cap binding protein subunit 1, 80kDa, isoform CRA_a OS=Homo sapiens OX=9606 GN=NCBP1 PE=3 SV=1;sp|Q09161|NCBP1_HUMAN Nuclear cap-binding protein subunit 1 OS=Homo sapiens OX=9606 GN=NCBP1 PE=1 SV=1	2	1	1	1	0	1	0	1	0	91.838	790	12.019	1.4	38136000
Q68CW0;B4DNM8;Q32P28	Q68CW0;B4DNM8;Q32P28	Prolyl 3-hydroxylase 1	DKFZp547C166;LEPRE1	tr|Q68CW0|Q68CW0_HUMAN Procollagen-proline 3-dioxygenase OS=Homo sapiens OX=9606 GN=DKFZp547C166 PE=3 SV=2;tr|B4DNM8|B4DNM8_HUMAN Procollagen-proline 3-dioxygenase OS=Homo sapiens OX=9606 PE=2 SV=1;sp|Q32P28|P3H1_HUMAN Prolyl 3-hydroxylase 1 OS=Homo sapien	3	2	2	1	1	1	1	1	1	24.008	213	11.988	5.6	137590000
B0YIW5;Q6MZV5;B0YIW6;P48444;E9PK34;Q6P1Q5	B0YIW5;Q6MZV5;B0YIW6;P48444;E9PK34;Q6P1Q5	Coatomer subunit delta	ARCN1;DKFZp686M09245	tr|B0YIW5|B0YIW5_HUMAN Coatomer subunit delta OS=Homo sapiens OX=9606 GN=ARCN1 PE=2 SV=1;tr|Q6MZV5|Q6MZV5_HUMAN Coatomer subunit delta OS=Homo sapiens OX=9606 GN=DKFZp686M09245 PE=2 SV=1;tr|B0YIW6|B0YIW6_HUMAN Coatomer subunit delta OS=Homo sapiens OX=9606	6	2	2	2	0	2	0	2	0	57.21	511	11.966	3.3	743030000
D6RBS5;Q8IZ81;V9GY58	D6RBS5;Q8IZ81;V9GY58	ELMO domain-containing protein 2	ELMOD2	tr|D6RBS5|D6RBS5_HUMAN ELMO domain-containing protein 2 (Fragment) OS=Homo sapiens OX=9606 GN=ELMOD2 PE=1 SV=8;sp|Q8IZ81|ELMD2_HUMAN ELMO domain-containing protein 2 OS=Homo sapiens OX=9606 GN=ELMOD2 PE=1 SV=1;tr|V9GY58|V9GY58_HUMAN ELMO domain-containing	3	2	2	2	0	2	0	2	0	20.147	167	11.965	12	209800000
B4DDL1;B4DS96;Q8IY97;A0A140VJE7;B3KXW5;O43747	B4DDL1;B4DS96;Q8IY97;A0A140VJE7;B3KXW5;O43747	AP-1 complex subunit gamma-1	AP1G1	tr|B4DDL1|B4DDL1_HUMAN GAE domain-containing protein OS=Homo sapiens OX=9606 PE=2 SV=1;tr|B4DS96|B4DS96_HUMAN Adaptin_N domain-containing protein OS=Homo sapiens OX=9606 PE=2 SV=1;tr|Q8IY97|Q8IY97_HUMAN AP-1 complex subunit gamma OS=Homo sapiens OX=9606 GN	6	1	1	1	0	1	0	1	0	39.561	351	11.963	3.1	72921000
A0A5F9ZHN7;Q9NTJ5;Q68D59;F8WCQ2;C9JV50;B3KX17;E9PGZ4;B4DVV3	A0A5F9ZHN7;Q9NTJ5;Q68D59;F8WCQ2;C9JV50;B3KX17;E9PGZ4;B4DVV3	Phosphatidylinositide phosphatase SAC1	SACM1L;DKFZp686A0231	tr|A0A5F9ZHN7|A0A5F9ZHN7_HUMAN Phosphatidylinositol-3-phosphatase SAC1 OS=Homo sapiens OX=9606 GN=SACM1L PE=1 SV=1;sp|Q9NTJ5|SAC1_HUMAN Phosphatidylinositol-3-phosphatase SAC1 OS=Homo sapiens OX=9606 GN=SACM1L PE=1 SV=2;tr|Q68D59|Q68D59_HUMAN Uncharacteriz	8	2	2	2	0	2	0	2	0	69.359	609	11.948	3.4	126440000
B3KUZ8;A8K482;A0A024R6W0;P00505;B4DY39	B3KUZ8;A8K482;A0A024R6W0;P00505;B4DY39	Aspartate aminotransferase;Aspartate aminotransferase, mitochondrial	GOT2	tr|B3KUZ8|B3KUZ8_HUMAN Aspartate aminotransferase OS=Homo sapiens OX=9606 PE=2 SV=1;tr|A8K482|A8K482_HUMAN Aspartate aminotransferase OS=Homo sapiens OX=9606 PE=2 SV=1;tr|A0A024R6W0|A0A024R6W0_HUMAN Aspartate aminotransferase OS=Homo sapiens OX=9606 GN=GOT	5	2	2	2	0	2	0	2	0	41.326	371	11.895	5.1	150710000
A0A6Q8PHK0;A0A6Q8PGG9;Q14669	A0A6Q8PHK0;A0A6Q8PGG9;Q14669	E3 ubiquitin-protein ligase TRIP12	TRIP12	tr|A0A6Q8PHK0|A0A6Q8PHK0_HUMAN E3 ubiquitin-protein ligase TRIP12 OS=Homo sapiens OX=9606 GN=TRIP12 PE=4 SV=1;tr|A0A6Q8PGG9|A0A6Q8PGG9_HUMAN E3 ubiquitin-protein ligase TRIP12 OS=Homo sapiens OX=9606 GN=TRIP12 PE=4 SV=1;sp|Q14669|TRIPC_HUMAN E3 ubiquitin-p	3	2	2	2	0	2	0	2	0	228.48	2067	11.877	1.2	52474000
B1ANM7;A8K9X5;Q9UNN5;B4DEJ6;B3KT28	B1ANM7;A8K9X5;Q9UNN5;B4DEJ6;B3KT28	FAS-associated factor 1	FAF1	tr|B1ANM7|B1ANM7_HUMAN FAS-associated factor 1 OS=Homo sapiens OX=9606 GN=FAF1 PE=1 SV=1;tr|A8K9X5|A8K9X5_HUMAN cDNA FLJ76472, highly similar to Homo sapiens Fas (TNFRSF6) associated factor 1 (FAF1), transcript variant 1, mRNA OS=Homo sapiens OX=9606 PE=2	5	2	2	2	0	2	0	2	0	55.998	490	11.873	4.1	302250000
Q9UG64;B3KQ85;B4DM90;Q96CP5;B3KM34;G3V0E4;O75439;A8K1E9	Q9UG64;B3KQ85;B4DM90;Q96CP5;B3KM34;G3V0E4;O75439;A8K1E9	Mitochondrial-processing peptidase subunit beta	DKFZp586I1223;PMPCB	tr|Q9UG64|Q9UG64_HUMAN Uncharacterized protein DKFZp586I1223 (Fragment) OS=Homo sapiens OX=9606 GN=DKFZp586I1223 PE=2 SV=1;tr|B3KQ85|B3KQ85_HUMAN cDNA FLJ33094 fis, clone TRACH2000703, highly similar to Mitochondrial-processing peptidase subunit beta, mito	8	2	2	2	0	2	0	2	0	35.188	316	11.853	7	366340000
C9JDR0;A0A7D5Q2L7;A0A384NPZ7;Q15738	C9JDR0;A0A7D5Q2L7;A0A384NPZ7;Q15738	Sterol-4-alpha-carboxylate 3-dehydrogenase, decarboxylating	NSDHL	tr|C9JDR0|C9JDR0_HUMAN Sterol-4-alpha-carboxylate 3-dehydrogenase, decarboxylating (Fragment) OS=Homo sapiens OX=9606 GN=NSDHL PE=1 SV=1;tr|A0A7D5Q2L7|A0A7D5Q2L7_HUMAN NAD(P) dependent steroid dehydrogenase-like protein transcript variant OS=Homo sapiens O	4	2	2	2	1	2	1	2	1	28.146	254	11.833	6.7	715190000
B7ZB41;B4E290;Q6NUK1;J3KN42;A0A3B3IU96	B7ZB41;B4E290;Q6NUK1;J3KN42;A0A3B3IU96	Calcium-binding mitochondrial carrier protein SCaMC-1	SLC25A24	tr|B7ZB41|B7ZB41_HUMAN cDNA, FLJ79405, highly similar to Homo sapiens solute carrier family 25, member 24, transcript variant 1, mRNA OS=Homo sapiens OX=9606 PE=2 SV=1;tr|B4E290|B4E290_HUMAN cDNA FLJ50039, highly similar to Homo sapiens solute carrier fami	5	2	2	2	0	2	0	2	0	53.382	477	11.818	4.4	96952000
Q6IAW5;B3KQF5;B3KNG6;A0A024R755;O43852;H0Y875	Q6IAW5;B3KQF5;B3KNG6;A0A024R755;O43852;H0Y875	Calumenin	CALU	tr|Q6IAW5|Q6IAW5_HUMAN Calumenin OS=Homo sapiens OX=9606 GN=CALU PE=2 SV=1;tr|B3KQF5|B3KQF5_HUMAN Calumenin OS=Homo sapiens OX=9606 PE=2 SV=1;tr|B3KNG6|B3KNG6_HUMAN Calumenin OS=Homo sapiens OX=9606 PE=2 SV=1;tr|A0A024R755|A0A024R755_HUMAN Calumenin OS=Hom	6	2	2	2	0	2	0	2	0	37.106	315	11.815	7.6	199960000
B2RD27;P51665;H3BQV2;H3BNT7;H3BTM8;B4DXI8	B2RD27;P51665;H3BQV2;H3BNT7;H3BTM8;B4DXI8	26S proteasome non-ATPase regulatory subunit 7	PSMD7	tr|B2RD27|B2RD27_HUMAN cDNA, FLJ96428, highly similar to Homo sapiens proteasome (prosome, macropain) 26S subunit, non-ATPase, 7 (Mov34 homolog) (PSMD7), mRNA OS=Homo sapiens OX=9606 PE=2 SV=1;sp|P51665|PSMD7_HUMAN 26S proteasome non-ATPase regulatory subu	6	2	2	2	0	2	0	2	0	37.011	324	11.803	5.2	134590000
A0A087WU93;A0A087WZQ6;H0UID5;H0UID4;H0UID3;Q68DI0;A8K916;A8K0G3;A0A140VJE8;P63010;K7EN71;K7ERB2;Q96EL6;C9J1E7;A0A087WYD1;B4E261;B4DWG4;A0A087X253;Q10567	A0A087WU93;A0A087WZQ6;H0UID5;H0UID4;H0UID3;Q68DI0;A8K916;A8K0G3;A0A140VJE8;P63010;K7EN71;K7ERB2;Q96EL6;C9J1E7;A0A087WYD1;B4E261;B4DWG4;A0A087X253;Q10567	AP complex subunit beta;AP-2 complex subunit beta;AP-1 complex subunit beta-1	AP2B1;DKFZp781K0743;AP1B1	tr|A0A087WU93|A0A087WU93_HUMAN AP-2 complex subunit beta (Fragment) OS=Homo sapiens OX=9606 GN=AP2B1 PE=1 SV=1;tr|A0A087WZQ6|A0A087WZQ6_HUMAN AP-2 complex subunit beta (Fragment) OS=Homo sapiens OX=9606 GN=AP2B1 PE=1 SV=1;tr|H0UID5|H0UID5_HUMAN AP complex	19	2	2	2	0	2	0	2	0	74.136	663	11.802	3	181200000
Q53ET2;Q59GB4;A0A1C7CYX9;Q16555;B4DLZ4;Q8NAN9;H0YBT4;Q96I11;B3KT07;B3KV96;Q8IXW6;E9PD68;B3KXQ5;Q86U75;X5DQV1;Q6DEN2;A0A140VK07;X5DNI1;Q14195;Q14194	Q53ET2;Q59GB4;A0A1C7CYX9;Q16555;B4DLZ4;Q8NAN9;H0YBT4;Q96I11;B3KT07;B3KV96;Q8IXW6;E9PD68;B3KXQ5;Q86U75;X5DQV1;Q6DEN2;A0A140VK07;X5DNI1;Q14195;Q14194	Dihydropyrimidinase-related protein 2;Dihydropyrimidinase-related protein 3;Dihydropyrimidinase-related protein 1	DPYSL2;DPYSL3;CRMP1	tr|Q53ET2|Q53ET2_HUMAN Dihydropyrimidinase-related protein 2 (Fragment) OS=Homo sapiens OX=9606 PE=2 SV=1;tr|Q59GB4|Q59GB4_HUMAN Dihydropyrimidinase-related protein 2 (Fragment) OS=Homo sapiens OX=9606 PE=2 SV=1;tr|A0A1C7CYX9|A0A1C7CYX9_HUMAN Dihydropyrimi	20	2	2	2	0	2	0	2	0	62.27	572	11.771	3.1	284220000
C9JPE1;O43772;F8WEF6;B4DWZ5	C9JPE1;O43772;F8WEF6;B4DWZ5	Mitochondrial carnitine/acylcarnitine carrier protein	SLC25A20	tr|C9JPE1|C9JPE1_HUMAN Mitochondrial carnitine/acylcarnitine carrier protein OS=Homo sapiens OX=9606 GN=SLC25A20 PE=1 SV=1;sp|O43772|MCAT_HUMAN Mitochondrial carnitine/acylcarnitine carrier protein OS=Homo sapiens OX=9606 GN=SLC25A20 PE=1 SV=1;tr|F8WEF6|F8	4	2	2	2	0	2	0	2	0	25.139	228	11.755	8.8	411290000
M0R0Y3;B3KNL2;Q9Y230	M0R0Y3;B3KNL2;Q9Y230	RuvB-like 2	RUVBL2	tr|M0R0Y3|M0R0Y3_HUMAN RuvB-like helicase OS=Homo sapiens OX=9606 GN=RUVBL2 PE=1 SV=1;tr|B3KNL2|B3KNL2_HUMAN RuvB-like helicase OS=Homo sapiens OX=9606 GN=RUVBL2 PE=2 SV=1;sp|Q9Y230|RUVB2_HUMAN RuvB-like 2 OS=Homo sapiens OX=9606 GN=RUVBL2 PE=1 SV=3	3	1	1	1	0	1	0	1	0	38.755	354	11.749	3.1	199870000
B2RB06;A0A140VK76;A0A0A0MSE2;B3KTT6;A0A0D9SFP2;E9PF18;Q16836;A0A1W2PQ55;A0A1W2PP40;A0A1W2PQC2;A0A1W2PQ78;A0A1W2PRT2;A0A1W2PQV5;A0A1W2PNM1	B2RB06;A0A140VK76;A0A0A0MSE2;B3KTT6;A0A0D9SFP2;E9PF18;Q16836;A0A1W2PQ55;A0A1W2PP40;A0A1W2PQC2;A0A1W2PQ78;A0A1W2PRT2;A0A1W2PQV5;A0A1W2PNM1	Hydroxyacyl-coenzyme A dehydrogenase, mitochondrial	HADH	tr|B2RB06|B2RB06_HUMAN cDNA, FLJ95242, highly similar to Homo sapiens L-3-hydroxyacyl-Coenzyme A dehydrogenase, short chain (HADHSC), mRNA OS=Homo sapiens OX=9606 PE=2 SV=1;tr|A0A140VK76|A0A140VK76_HUMAN Testis secretory sperm-binding protein Li 203a OS=Ho	14	2	2	2	0	2	0	2	0	34.261	314	11.742	5.1	1128100000
Q6IBU0;A0A024R6Q1;P55010;H0YK29;H0YK11;H0YMJ8;H0YM54;H0YLZ1;Q32Q19;Q05DF3;H0YN40	Q6IBU0;A0A024R6Q1;P55010;H0YK29;H0YK11;H0YMJ8;H0YM54;H0YLZ1;Q32Q19;Q05DF3;H0YN40	Eukaryotic translation initiation factor 5	EIF5	tr|Q6IBU0|Q6IBU0_HUMAN Eukaryotic translation initiation factor 5 OS=Homo sapiens OX=9606 GN=EIF5 PE=2 SV=1;tr|A0A024R6Q1|A0A024R6Q1_HUMAN Eukaryotic translation initiation factor 5 OS=Homo sapiens OX=9606 GN=EIF5 PE=3 SV=1;sp|P55010|IF5_HUMAN Eukaryotic t	11	2	2	2	0	2	0	2	0	49.151	431	11.739	3.9	116440000
Q6FGU2;Q53F55;P23919;H7C312;H7BZ20	Q6FGU2;Q53F55;P23919;H7C312;H7BZ20	Thymidylate kinase	DTYMK	tr|Q6FGU2|Q6FGU2_HUMAN dTMP kinase (Fragment) OS=Homo sapiens OX=9606 GN=DTYMK PE=2 SV=1;tr|Q53F55|Q53F55_HUMAN dTMP kinase (Fragment) OS=Homo sapiens OX=9606 PE=2 SV=1;sp|P23919|KTHY_HUMAN Thymidylate kinase OS=Homo sapiens OX=9606 GN=DTYMK PE=1 SV=4;tr|H	5	2	2	2	0	2	0	2	0	23.819	212	11.738	8	84826000
Q8NCC4;Q8WUB5;Q96JZ5;A0A024QYS2;Q9HD45;Q5TB53;B4DN13;Q96K55	Q8NCC4;Q8WUB5;Q96JZ5;A0A024QYS2;Q9HD45;Q5TB53;B4DN13;Q96K55	Transmembrane 9 superfamily member 3	TM9SF3;SMBP	tr|Q8NCC4|Q8NCC4_HUMAN Transmembrane 9 superfamily member OS=Homo sapiens OX=9606 PE=2 SV=1;tr|Q8WUB5|Q8WUB5_HUMAN Transmembrane 9 superfamily member (Fragment) OS=Homo sapiens OX=9606 GN=TM9SF3 PE=2 SV=2;tr|Q96JZ5|Q96JZ5_HUMAN Transmembrane 9 superfamily	8	2	2	2	0	2	0	2	0	45.923	399	11.73	5	66301000
B3KN10;B4DWG1;B3KM47;Q9Y6Y8	B3KN10;B4DWG1;B3KM47;Q9Y6Y8	SEC23-interacting protein	SEC23IP	tr|B3KN10|B3KN10_HUMAN cDNA FLJ13176 fis, clone NT2RP3003846, highly similar to SEC23-interacting protein OS=Homo sapiens OX=9606 PE=2 SV=1;tr|B4DWG1|B4DWG1_HUMAN cDNA FLJ55643, highly similar to SEC23-interacting protein OS=Homo sapiens OX=9606 PE=2 SV=1;	4	2	2	2	0	2	0	2	0	42.557	376	11.7	6.4	115830000
A0A1S5UZ07;Q9Y490	A0A1S5UZ07;Q9Y490	Talin-1	TLN1	tr|A0A1S5UZ07|A0A1S5UZ07_HUMAN Talin-1 OS=Homo sapiens OX=9606 GN=TLN1 PE=2 SV=1;sp|Q9Y490|TLN1_HUMAN Talin-1 OS=Homo sapiens OX=9606 GN=TLN1 PE=1 SV=3	2	2	2	2	0	2	0	2	0	271.42	2558	11.696	0.9	1104900000
Q9Y678;B3KW21;Q8WUI6	Q9Y678;B3KW21;Q8WUI6	Coatomer subunit gamma-1	COPG1;COPG	sp|Q9Y678|COPG1_HUMAN Coatomer subunit gamma-1 OS=Homo sapiens OX=9606 GN=COPG1 PE=1 SV=1;tr|B3KW21|B3KW21_HUMAN cDNA FLJ41945 fis, clone PLACE6019676, highly similar to Coatomer subunit gamma OS=Homo sapiens OX=9606 PE=2 SV=1;tr|Q8WUI6|Q8WUI6_HUMAN COPG p	3	3	2	3	0	2	0	2	0	97.717	874	11.667	3.4	193780000
A0A024R5Y1;Q9NZD8;H0YML6;H0YLD7;H0YLW1;H0YLT5;H0YKM6;H0YMB7;H0YKB0;H3BRR0	A0A024R5Y1;Q9NZD8;H0YML6;H0YLD7;H0YLW1;H0YLT5;H0YKM6;H0YMB7;H0YKB0;H3BRR0	Maspardin	SPG21	tr|A0A024R5Y1|A0A024R5Y1_HUMAN Maspardin OS=Homo sapiens OX=9606 GN=SPG21 PE=4 SV=1;sp|Q9NZD8|SPG21_HUMAN Maspardin OS=Homo sapiens OX=9606 GN=SPG21 PE=1 SV=1;tr|H0YML6|H0YML6_HUMAN Maspardin (Fragment) OS=Homo sapiens OX=9606 GN=SPG21 PE=1 SV=1;tr|H0YLD7|	10	2	2	2	0	2	0	2	0	34.96	308	11.657	6.8	154590000
Q8TF72;Q6ZVL3;B4E244;B3KY47;A0A2R8Y5P9	Q8TF72;Q6ZVL3;B4E244;B3KY47;A0A2R8Y5P9	Protein Shroom3	SHROOM3	sp|Q8TF72|SHRM3_HUMAN Protein Shroom3 OS=Homo sapiens OX=9606 GN=SHROOM3 PE=1 SV=2;tr|Q6ZVL3|Q6ZVL3_HUMAN cDNA FLJ42424 fis, clone BLADE2004089, moderately similar to Mus musculus PDZ domain actin binding protein Shroom mRNA (Fragment) OS=Homo sapiens OX=9	5	2	2	1	2	1	2	1	2	216.85	1996	11.655	0.5	3910700000
Q9Y3I0;B4DNA0	Q9Y3I0;B4DNA0	tRNA-splicing ligase RtcB homolog	RTCB	sp|Q9Y3I0|RTCB_HUMAN RNA-splicing ligase RtcB homolog OS=Homo sapiens OX=9606 GN=RTCB PE=1 SV=1;tr|B4DNA0|B4DNA0_HUMAN 3-phosphate/5-hydroxy nucleic acid ligase OS=Homo sapiens OX=9606 PE=2 SV=1	2	2	2	2	0	2	0	2	0	55.21	505	11.651	4.4	167110000
A0A024R534;O94776;Q53SC0;E9PF88;E9PCS8;E7EQY4;E7EV10;E7ESY4;Q9BTC8;Q13330	A0A024R534;O94776;Q53SC0;E9PF88;E9PCS8;E7EQY4;E7EV10;E7ESY4;Q9BTC8;Q13330	Metastasis-associated protein MTA2;Metastasis-associated protein MTA3;Metastasis-associated protein MTA1	MTA2;tmp_locus_6;MTA3;MTA1	tr|A0A024R534|A0A024R534_HUMAN Metastasis associated 1 family, member 2, isoform CRA_a OS=Homo sapiens OX=9606 GN=MTA2 PE=4 SV=1;sp|O94776|MTA2_HUMAN Metastasis-associated protein MTA2 OS=Homo sapiens OX=9606 GN=MTA2 PE=1 SV=1;tr|Q53SC0|Q53SC0_HUMAN Unchar	10	2	2	2	0	2	0	2	0	75.022	668	11.638	2.4	127340000
P35249;H7C1P0;C9J8M3;C9JZI1	P35249;H7C1P0;C9J8M3;C9JZI1	Replication factor C subunit 4	RFC4	sp|P35249|RFC4_HUMAN Replication factor C subunit 4 OS=Homo sapiens OX=9606 GN=RFC4 PE=1 SV=2;tr|H7C1P0|H7C1P0_HUMAN Replication factor C subunit 4 (Fragment) OS=Homo sapiens OX=9606 GN=RFC4 PE=1 SV=1;tr|C9J8M3|C9J8M3_HUMAN Replication factor C subunit 4 (	4	2	2	2	0	2	0	2	0	39.681	363	11.618	5.8	67495000
F8WF69;P09496	F8WF69;P09496	Clathrin light chain A	CLTA	tr|F8WF69|F8WF69_HUMAN Clathrin light chain OS=Homo sapiens OX=9606 GN=CLTA PE=1 SV=1;sp|P09496|CLCA_HUMAN Clathrin light chain A OS=Homo sapiens OX=9606 GN=CLTA PE=1 SV=1	2	2	2	2	1	2	1	2	1	27.818	260	11.598	6.9	1410200000
B4DY32;P08243;C9J057;F8WEJ5	B4DY32;P08243;C9J057;F8WEJ5	Asparagine synthetase [glutamine-hydrolyzing]	ASNS	tr|B4DY32|B4DY32_HUMAN Asparagine synthetase [glutamine-hydrolyzing] OS=Homo sapiens OX=9606 PE=2 SV=1;sp|P08243|ASNS_HUMAN Asparagine synthetase [glutamine-hydrolyzing] OS=Homo sapiens OX=9606 GN=ASNS PE=1 SV=4;tr|C9J057|C9J057_HUMAN Asparagine synthetase	4	2	2	2	0	2	0	2	0	54.861	478	11.578	3.8	297980000
E9PF16;B4DTB9;Q96CM8;D6RF87	E9PF16;B4DTB9;Q96CM8;D6RF87	Acyl-CoA synthetase family member 2, mitochondrial	ACSF2	tr|E9PF16|E9PF16_HUMAN Medium-chain acyl-CoA ligase ACSF2, mitochondrial OS=Homo sapiens OX=9606 GN=ACSF2 PE=1 SV=1;tr|B4DTB9|B4DTB9_HUMAN cDNA FLJ50666, weakly similar to Long-chain-fatty-acid--CoA ligase OS=Homo sapiens OX=9606 PE=2 SV=1;sp|Q96CM8|ACSF2_	4	2	2	2	0	2	0	2	0	63.652	572	11.577	3.8	135280000
Q5SV16;Q96T67;Q9NVI7	Q5SV16;Q96T67;Q9NVI7	ATPase family AAA domain-containing protein 3A	ATAD3A	tr|Q5SV16|Q5SV16_HUMAN ATPase family AAA domain-containing protein 3A (Fragment) OS=Homo sapiens OX=9606 GN=ATAD3A PE=1 SV=2;tr|Q96T67|Q96T67_HUMAN TOB3 OS=Homo sapiens OX=9606 PE=2 SV=1;sp|Q9NVI7|ATD3A_HUMAN ATPase family AAA domain-containing protein 3A	3	1	1	1	0	1	0	1	0	28.403	253	11.575	4.3	79122000
J3KSI4;I3L1D2;A0A0S2Z4T4;I3L4E0;J3QS48;I3L295;Q96N63;Q96K24;J3KT75;B4DMY7;J3QW43;J3QRD5;Q9H3L2;B2RB74;A0A291FGE0;A0A291FGC8;A0A0S2Z4W8;B4DLH7;Q1HDL3;O75352;I3L405;I3L261;J3KTK8;J3QQZ4	J3KSI4;I3L1D2;A0A0S2Z4T4;I3L4E0;J3QS48;I3L295;Q96N63;Q96K24;J3KT75;B4DMY7;J3QW43;J3QRD5;Q9H3L2;B2RB74;A0A291FGE0;A0A291FGC8;A0A0S2Z4W8;B4DLH7;Q1HDL3;O75352;I3L405;I3L261;J3KTK8;J3QQZ4	Mannose-P-dolichol utilization defect 1 protein	MPDU1;HBEBP2BPA	tr|J3KSI4|J3KSI4_HUMAN Mannose-P-dolichol utilization defect 1 protein OS=Homo sapiens OX=9606 GN=MPDU1 PE=1 SV=1;tr|I3L1D2|I3L1D2_HUMAN Mannose-P-dolichol utilization defect 1 protein OS=Homo sapiens OX=9606 GN=MPDU1 PE=1 SV=1;tr|A0A0S2Z4T4|A0A0S2Z4T4_HUM	24	2	2	2	0	2	0	2	0	5.7856	52	11.568	38.5	135940000
Q8NAK7;Q9H9J5;B3KNC3;Q9Y3T9	Q8NAK7;Q9H9J5;B3KNC3;Q9Y3T9	Nucleolar complex protein 2 homolog	NOC2L	tr|Q8NAK7|Q8NAK7_HUMAN cDNA FLJ35172 fis, clone PLACE6013232 OS=Homo sapiens OX=9606 PE=2 SV=1;tr|Q9H9J5|Q9H9J5_HUMAN Nucleolar complex protein 2 homolog OS=Homo sapiens OX=9606 PE=2 SV=1;tr|B3KNC3|B3KNC3_HUMAN Nucleolar complex protein 2 homolog OS=Homo s	4	1	1	1	0	1	0	1	0	25.032	216	11.567	5.1	39929000
A0A0U1RRI0;A0A3G1LBG2;Q06124	A0A0U1RRI0;A0A3G1LBG2;Q06124	Tyrosine-protein phosphatase non-receptor type 11	PTPN11	tr|A0A0U1RRI0|A0A0U1RRI0_HUMAN Tyrosine-protein phosphatase non-receptor type 11 (Fragment) OS=Homo sapiens OX=9606 GN=PTPN11 PE=1 SV=1;tr|A0A3G1LBG2|A0A3G1LBG2_HUMAN Tyrosine-protein phosphatase non-receptor type OS=Homo sapiens OX=9606 GN=PTPN11 PE=3 SV=	3	1	1	1	0	1	0	1	0	22.686	196	11.563	5.6	65650000
B3KMA6;B3KN05;B2RBE0;A0A024R487;O95573;Q6PIM8	B3KMA6;B3KN05;B2RBE0;A0A024R487;O95573;Q6PIM8	Long-chain-fatty-acid--CoA ligase 3	ACSL3	tr|B3KMA6|B3KMA6_HUMAN cDNA FLJ10609 fis, clone NT2RP2005276, highly similar to Long-chain-fatty-acid--CoA ligase 3 OS=Homo sapiens OX=9606 PE=2 SV=1;tr|B3KN05|B3KN05_HUMAN cDNA FLJ13129 fis, clone NT2RP3002969, highly similar to Long-chain-fatty-acid--CoA	6	2	2	2	0	2	0	2	0	51.306	465	11.559	3.9	64170000
A0A0U1RRC2;A0A384MDS7;Q96IJ6;A0A087WUI8	A0A0U1RRC2;A0A384MDS7;Q96IJ6;A0A087WUI8	Mannose-1-phosphate guanyltransferase alpha	GMPPA	tr|A0A0U1RRC2|A0A0U1RRC2_HUMAN Mannose-1-phosphate guanyltransferase alpha (Fragment) OS=Homo sapiens OX=9606 GN=GMPPA PE=1 SV=1;tr|A0A384MDS7|A0A384MDS7_HUMAN Epididymis secretory sperm binding protein OS=Homo sapiens OX=9606 GN=GMPPA PE=2 SV=1;sp|Q96IJ6|	4	2	2	2	0	2	0	2	0	11.781	114	11.516	25.4	198080000
Q6LAP8;D9HTE9;P53007;B4DP62	Q6LAP8;D9HTE9;P53007;B4DP62	Tricarboxylate transport protein, mitochondrial	SLC25A1	tr|Q6LAP8|Q6LAP8_HUMAN Mitochondrial citrate transport protein (Fragment) OS=Homo sapiens OX=9606 PE=3 SV=1;tr|D9HTE9|D9HTE9_HUMAN Plasma membrane citrate carrier OS=Homo sapiens OX=9606 GN=SLC25A1 PE=2 SV=1;sp|P53007|TXTP_HUMAN Tricarboxylate transport pr	4	2	2	2	0	2	0	2	0	34.787	318	11.492	6.3	728130000
A0A024R1Y2;A0A024R1T9;Q4LE36;P53396;K7ESG8	A0A024R1Y2;A0A024R1T9;Q4LE36;P53396;K7ESG8	ATP-citrate synthase	ACLY;ACLY variant protein	tr|A0A024R1Y2|A0A024R1Y2_HUMAN ATP-citrate synthase OS=Homo sapiens OX=9606 GN=ACLY PE=3 SV=1;tr|A0A024R1T9|A0A024R1T9_HUMAN ATP-citrate synthase OS=Homo sapiens OX=9606 GN=ACLY PE=3 SV=1;tr|Q4LE36|Q4LE36_HUMAN ATP-citrate (pro-S-)-lyase (Fragment) OS=Homo	5	2	2	2	0	2	0	2	0	119.77	1091	11.457	1.7	195510000
B7Z601;Q53T76;A8K1Z2;A0A140VJK2;P43304	B7Z601;Q53T76;A8K1Z2;A0A140VJK2;P43304	Glycerol-3-phosphate dehydrogenase;Glycerol-3-phosphate dehydrogenase, mitochondrial	GPD2	tr|B7Z601|B7Z601_HUMAN Glycerol-3-phosphate dehydrogenase, mitochondrial OS=Homo sapiens OX=9606 PE=2 SV=1;tr|Q53T76|Q53T76_HUMAN Glycerol-3-phosphate dehydrogenase (Fragment) OS=Homo sapiens OX=9606 GN=GPD2 PE=3 SV=1;tr|A8K1Z2|A8K1Z2_HUMAN Glycerol-3-phos	5	2	2	2	0	2	0	2	0	55.739	500	11.441	4.2	121860000
B5BUB5;P05455;E9PGX9;E9PFL9;E7ERC4;Q14730	B5BUB5;P05455;E9PGX9;E9PFL9;E7ERC4;Q14730	Lupus La protein	SSB	tr|B5BUB5|B5BUB5_HUMAN Autoantigen La (Fragment) OS=Homo sapiens OX=9606 GN=SSB PE=2 SV=1;sp|P05455|LA_HUMAN Lupus La protein OS=Homo sapiens OX=9606 GN=SSB PE=1 SV=2;tr|E9PGX9|E9PGX9_HUMAN Lupus La protein (Fragment) OS=Homo sapiens OX=9606 GN=SSB PE=1 SV	6	2	2	2	0	2	0	2	0	46.867	408	11.434	5.1	65567000
Q9BTX1;B4DZG6	Q9BTX1;B4DZG6	Nucleoporin NDC1	NDC1	sp|Q9BTX1|NDC1_HUMAN Nucleoporin NDC1 OS=Homo sapiens OX=9606 GN=NDC1 PE=1 SV=2;tr|B4DZG6|B4DZG6_HUMAN Nucleoporin NDC1 OS=Homo sapiens OX=9606 PE=2 SV=1	2	2	2	2	0	2	0	2	0	76.304	674	11.432	3.3	141930000
C0JYZ2;D3DPG0;A0A0A0MTS7;Q8WZ42;REV__B3KSC5;REV__H0YAE8;REV__E7EUV9;REV__B4DUW7;REV__Q53XR2;REV__Q14493;REV__B3KST9;REV__F8W8D3;D3DPF9;A0A0A0MRA3	C0JYZ2;D3DPG0;A0A0A0MTS7;Q8WZ42;REV__B3KSC5;REV__H0YAE8;REV__E7EUV9;REV__B4DUW7;REV__Q53XR2;REV__Q14493;REV__B3KST9;REV__F8W8D3;D3DPF9;A0A0A0MRA3	Titin	TTN	tr|C0JYZ2|C0JYZ2_HUMAN Titin OS=Homo sapiens OX=9606 GN=TTN PE=3 SV=1;tr|D3DPG0|D3DPG0_HUMAN Titin, isoform CRA_a OS=Homo sapiens OX=9606 GN=TTN PE=3 SV=1;tr|A0A0A0MTS7|A0A0A0MTS7_HUMAN Titin OS=Homo sapiens OX=9606 GN=TTN PE=1 SV=1;sp|Q8WZ42|TITIN_HUMAN T	14	2	2	2	0	2	0	2	0	3713.7	33423	11.415	0	88430000
C9JAG1;G1UI38;Q8WU57;C9J9I1;A0A087WW58;Q9C0D9	C9JAG1;G1UI38;Q8WU57;C9J9I1;A0A087WW58;Q9C0D9	Ethanolaminephosphotransferase 1	EPT1;SELI	tr|C9JAG1|C9JAG1_HUMAN Ethanolaminephosphotransferase 1 (Fragment) OS=Homo sapiens OX=9606 GN=SELENOI PE=1 SV=1;tr|G1UI38|G1UI38_HUMAN Ethanolaminephosphotransferase 1 (Fragment) OS=Homo sapiens OX=9606 GN=EPT1 PE=2 SV=1;tr|Q8WU57|Q8WU57_HUMAN SELI protein	6	1	1	1	0	1	0	1	0	20.557	180	11.408	8.9	30478000
Q68CP7;A0A0A0MS99;I3L4X2;P33527;G0ZCM6;G0ZCM5;Q9UQ98	Q68CP7;A0A0A0MS99;I3L4X2;P33527;G0ZCM6;G0ZCM5;Q9UQ98	Multidrug resistance-associated protein 1	DKFZp781G125;ABCC1;MRP	tr|Q68CP7|Q68CP7_HUMAN Uncharacterized protein DKFZp781G125 OS=Homo sapiens OX=9606 GN=DKFZp781G125 PE=2 SV=1;tr|A0A0A0MS99|A0A0A0MS99_HUMAN Multidrug resistance-associated protein 1 OS=Homo sapiens OX=9606 GN=ABCC1 PE=1 SV=1;tr|I3L4X2|I3L4X2_HUMAN Multidr	7	2	2	2	0	2	0	2	0	134.93	1215	11.398	1.3	24581000
B4DNR3;B4DQI4;F8W9U3;V9HW87;Q96IU4;B4DKK0	B4DNR3;B4DQI4;F8W9U3;V9HW87;Q96IU4;B4DKK0	Alpha/beta hydrolase domain-containing protein 14B	ABHD14B;HEL-S-299	tr|B4DNR3|B4DNR3_HUMAN cDNA FLJ52710, highly similar to Abhydrolase domain-containing protein 14B OS=Homo sapiens OX=9606 PE=2 SV=1;tr|B4DQI4|B4DQI4_HUMAN Protein ABHD14B OS=Homo sapiens OX=9606 GN=ABHD14B PE=1 SV=1;tr|F8W9U3|F8W9U3_HUMAN Protein ABHD14B O	6	2	2	2	0	2	0	2	0	19.796	185	11.361	10.8	619050000
Q9NR50;H0Y580;Q9HA31	Q9NR50;H0Y580;Q9HA31	Translation initiation factor eIF-2B subunit gamma	EIF2B3	sp|Q9NR50|EI2BG_HUMAN Translation initiation factor eIF-2B subunit gamma OS=Homo sapiens OX=9606 GN=EIF2B3 PE=1 SV=1;tr|H0Y580|H0Y580_HUMAN Translation initiation factor eIF-2B subunit gamma (Fragment) OS=Homo sapiens OX=9606 GN=EIF2B3 PE=1 SV=1;tr|Q9HA31|	3	2	2	2	0	2	0	2	0	50.24	452	11.361	7.1	58467000
B8XPJ7;B8XPJ8;A0A140VJG8;P21964;F2WW53;A0A4D6GL81;A0A4D6GKX6;A0A4D6GKQ6;A0A4D6GIW7;A0A4D6GIL3;A0A4D6GIK3;A0A4D6GIA3;A0A4D6GI63;A0A4D6GI48;A0A4D6GI41;H7BZ45;F8WBW9;E7EMS6;E7EUU8	B8XPJ7;B8XPJ8;A0A140VJG8;P21964;F2WW53;A0A4D6GL81;A0A4D6GKX6;A0A4D6GKQ6;A0A4D6GIW7;A0A4D6GIL3;A0A4D6GIK3;A0A4D6GIA3;A0A4D6GI63;A0A4D6GI48;A0A4D6GI41;H7BZ45;F8WBW9;E7EMS6;E7EUU8	Catechol O-methyltransferase	COMT	tr|B8XPJ7|B8XPJ7_HUMAN Catechol O-methyltransferase OS=Homo sapiens OX=9606 GN=COMT PE=2 SV=1;tr|B8XPJ8|B8XPJ8_HUMAN Catechol O-methyltransferase OS=Homo sapiens OX=9606 GN=COMT PE=2 SV=1;tr|A0A140VJG8|A0A140VJG8_HUMAN Catechol O-methyltransferase OS=Homo	19	2	2	1	1	1	1	1	1	24.479	221	11.354	3.6	41554000
B3KS97;Q7Z370;G5E9C7;P36507;M0R1B6;H3BRW9;B4DFY5;A4QPA9;A0A1B0GUL7;Q02750	B3KS97;Q7Z370;G5E9C7;P36507;M0R1B6;H3BRW9;B4DFY5;A4QPA9;A0A1B0GUL7;Q02750	Dual specificity mitogen-activated protein kinase kinase 2;Dual specificity mitogen-activated protein kinase kinase 1	MAP2K2;DKFZp686L02273;MAP2K1	tr|B3KS97|B3KS97_HUMAN Mitogen-activated protein kinase kinase 2, isoform CRA_d OS=Homo sapiens OX=9606 GN=MAP2K2 PE=2 SV=1;tr|Q7Z370|Q7Z370_HUMAN Uncharacterized protein DKFZp686L02273 OS=Homo sapiens OX=9606 GN=DKFZp686L02273 PE=2 SV=1;tr|G5E9C7|G5E9C7_H	10	2	2	2	0	2	0	2	0	23.293	210	11.342	8.6	135550000
D3DQ38;Q9NWV4	D3DQ38;Q9NWV4	UPF0587 protein C1orf123	C1orf123	tr|D3DQ38|D3DQ38_HUMAN CXXC motif containing zinc binding protein OS=Homo sapiens OX=9606 GN=C1orf123 PE=3 SV=1;sp|Q9NWV4|CZIB_HUMAN CXXC motif containing zinc binding protein OS=Homo sapiens OX=9606 GN=CZIB PE=1 SV=1	2	2	2	2	0	2	0	2	0	14.547	130	11.268	13.8	55027000
O43719;Q5H919;Q5H918	O43719;Q5H919;Q5H918	HIV Tat-specific factor 1	HTATSF1	sp|O43719|HTSF1_HUMAN HIV Tat-specific factor 1 OS=Homo sapiens OX=9606 GN=HTATSF1 PE=1 SV=1;tr|Q5H919|Q5H919_HUMAN HIV Tat-specific factor 1 (Fragment) OS=Homo sapiens OX=9606 GN=HTATSF1 PE=1 SV=1;tr|Q5H918|Q5H918_HUMAN HIV Tat-specific factor 1 (Fragment	3	2	2	2	0	2	0	2	0	85.852	755	11.253	3.2	34859000
A8MZF9;P55039;J3QLF3;J3QL90;J3KRL5;B4DIG2;J3QR71;J3QKV7;J3QRI9;J3QKW7;Q59FW9	A8MZF9;P55039;J3QLF3;J3QL90;J3KRL5;B4DIG2;J3QR71;J3QKV7;J3QRI9;J3QKW7;Q59FW9	Developmentally-regulated GTP-binding protein 2	DRG2	tr|A8MZF9|A8MZF9_HUMAN Developmentally-regulated GTP-binding protein 2 OS=Homo sapiens OX=9606 GN=DRG2 PE=1 SV=1;sp|P55039|DRG2_HUMAN Developmentally-regulated GTP-binding protein 2 OS=Homo sapiens OX=9606 GN=DRG2 PE=1 SV=1;tr|J3QLF3|J3QLF3_HUMAN Developme	11	2	2	2	0	2	0	2	0	38.129	343	11.248	5.5	59965000
Q4VCS5	Q4VCS5	Angiomotin	AMOT	sp|Q4VCS5|AMOT_HUMAN Angiomotin OS=Homo sapiens OX=9606 GN=AMOT PE=1 SV=1	1	2	2	1	1	1	1	1	1	118.08	1084	11.244	0.9	43700000
A0A0J9YWI5;A0A0J9YVR1;J3KR97;Q9BTW9;A0A0J9YY08;A0A0J9YYG2;A0A1J1DRW2;A0A0J9YVU1;I3L163;I3L500;I3L439;B4DE53	A0A0J9YWI5;A0A0J9YVR1;J3KR97;Q9BTW9;A0A0J9YY08;A0A0J9YYG2;A0A1J1DRW2;A0A0J9YVU1;I3L163;I3L500;I3L439;B4DE53	Tubulin-specific chaperone D	TBCD	tr|A0A0J9YWI5|A0A0J9YWI5_HUMAN Tubulin-specific chaperone D (Fragment) OS=Homo sapiens OX=9606 GN=TBCD PE=1 SV=1;tr|A0A0J9YVR1|A0A0J9YVR1_HUMAN Tubulin-specific chaperone D (Fragment) OS=Homo sapiens OX=9606 GN=TBCD PE=1 SV=1;tr|J3KR97|J3KR97_HUMAN Tubulin	12	2	2	2	0	2	0	2	0	51.267	466	11.229	4.1	109730000
Q53FA5;P60468;S4R3B5	Q53FA5;P60468;S4R3B5	Protein transport protein Sec61 subunit beta	SEC61B	tr|Q53FA5|Q53FA5_HUMAN Protein translocation complex beta variant (Fragment) OS=Homo sapiens OX=9606 PE=2 SV=1;sp|P60468|SC61B_HUMAN Protein transport protein Sec61 subunit beta OS=Homo sapiens OX=9606 GN=SEC61B PE=1 SV=2;tr|S4R3B5|S4R3B5_HUMAN Protein tra	3	2	2	2	0	2	0	2	0	10.043	96	11.201	26	306940000
A0A5F9ZHJ0	A0A5F9ZHJ0			tr|A0A5F9ZHJ0|A0A5F9ZHJ0_HUMAN Acetyl-CoA acetyltransferase, mitochondrial OS=Homo sapiens OX=9606 GN=ACAT1 PE=1 SV=1	1	7	1	7	3	1	1	1	1	35.496	337	11.198	24.3	165260000
B4E069;H0YLH3;Q6FHF7;Q92696;D3DS70	B4E069;H0YLH3;Q6FHF7;Q92696;D3DS70	Geranylgeranyl transferase type-2 subunit alpha	RABGGTA	tr|B4E069|B4E069_HUMAN Geranylgeranyl transferase type-2 subunit alpha OS=Homo sapiens OX=9606 PE=2 SV=1;tr|H0YLH3|H0YLH3_HUMAN Geranylgeranyl transferase type-2 subunit alpha OS=Homo sapiens OX=9606 GN=RABGGTA PE=1 SV=1;tr|Q6FHF7|Q6FHF7_HUMAN Geranylgeran	5	2	2	2	0	2	0	2	0	36.798	317	11.198	6.3	117860000
B4DL87;A0A6Q8PFK8;V9HW43;P04792;C9J3N8;A0A6Q8PHJ6;A0A6Q8PGK1	B4DL87;A0A6Q8PFK8;V9HW43;P04792;C9J3N8;A0A6Q8PHJ6;A0A6Q8PGK1	Heat shock protein beta-1	HEL-S-102;HSPB1	tr|B4DL87|B4DL87_HUMAN Heat shock 27 kDa protein OS=Homo sapiens OX=9606 PE=2 SV=1;tr|A0A6Q8PFK8|A0A6Q8PFK8_HUMAN Heat shock protein beta-1 OS=Homo sapiens OX=9606 GN=HSPB1 PE=4 SV=1;tr|V9HW43|V9HW43_HUMAN Heat shock 27 kDa protein OS=Homo sapiens OX=9606	7	2	2	2	0	2	0	2	0	18.536	170	11.158	11.2	232070000
B2RCZ7;A0A0S2Z580;A0A0S2Z5B3;M0QXB5;O95571;M0QY80;A0A0S2Z5N8	B2RCZ7;A0A0S2Z580;A0A0S2Z5B3;M0QXB5;O95571;M0QY80;A0A0S2Z5N8	Persulfide dioxygenase ETHE1, mitochondrial	ETHE1	tr|B2RCZ7|B2RCZ7_HUMAN Ethylmalonic encephalopathy 1, isoform CRA_a OS=Homo sapiens OX=9606 GN=ETHE1 PE=2 SV=1;tr|A0A0S2Z580|A0A0S2Z580_HUMAN Ethylmalonic encephalopathy 1 isoform 2 (Fragment) OS=Homo sapiens OX=9606 GN=ETHE1 PE=2 SV=1;tr|A0A0S2Z5B3|A0A0S2	7	2	2	2	0	2	0	2	0	24.956	227	11.026	14.1	41563000
D6RC06;D6REP8;D6RE99;H0YC49;D6RD60;A0A6Q8PGQ8;A0A384NPU2;P49773	D6RC06;D6REP8;D6RE99;H0YC49;D6RD60;A0A6Q8PGQ8;A0A384NPU2;P49773	Histidine triad nucleotide-binding protein 1	HINT1	tr|D6RC06|D6RC06_HUMAN Histidine triad nucleotide-binding protein 1 OS=Homo sapiens OX=9606 GN=HINT1 PE=1 SV=1;tr|D6REP8|D6REP8_HUMAN Histidine triad nucleotide-binding protein 1 OS=Homo sapiens OX=9606 GN=HINT1 PE=1 SV=1;tr|D6RE99|D6RE99_HUMAN Histidine t	8	2	2	2	0	2	0	2	0	7.3235	65	10.973	23.1	519740000
C9JZ93;C9JEK5;F5H5B9;C9JK83;A0A140VK54;O95630	C9JZ93;C9JEK5;F5H5B9;C9JK83;A0A140VK54;O95630	STAM-binding protein	STAMBP	tr|C9JZ93|C9JZ93_HUMAN STAM-binding protein (Fragment) OS=Homo sapiens OX=9606 GN=STAMBP PE=1 SV=1;tr|C9JEK5|C9JEK5_HUMAN STAM-binding protein (Fragment) OS=Homo sapiens OX=9606 GN=STAMBP PE=1 SV=1;tr|F5H5B9|F5H5B9_HUMAN STAM-binding protein OS=Homo sapien	6	1	1	1	0	1	0	1	0	16.006	137	10.728	9.5	34673000
E9PNR8;Q9NWT6	E9PNR8;Q9NWT6	Hypoxia-inducible factor 1-alpha inhibitor	HIF1AN	tr|E9PNR8|E9PNR8_HUMAN Hypoxia-inducible factor 1-alpha inhibitor OS=Homo sapiens OX=9606 GN=HIF1AN PE=1 SV=1;sp|Q9NWT6|HIF1N_HUMAN Hypoxia-inducible factor 1-alpha inhibitor OS=Homo sapiens OX=9606 GN=HIF1AN PE=1 SV=2	2	1	1	1	0	1	0	1	0	3.5067	35	10.727	45.7	30846000
Q9C0B7	Q9C0B7	Transport and Golgi organization protein 6 homolog	TANGO6	sp|Q9C0B7|TNG6_HUMAN Transport and Golgi organization protein 6 homolog OS=Homo sapiens OX=9606 GN=TANGO6 PE=1 SV=2	1	1	1	1	0	1	0	1	0	120.75	1094	10.498	1.4	23930000
Q5T5I6;Q9H4A5	Q5T5I6;Q9H4A5	Golgi phosphoprotein 3-like	GOLPH3L	tr|Q5T5I6|Q5T5I6_HUMAN Golgi phosphoprotein 3-like (Fragment) OS=Homo sapiens OX=9606 GN=GOLPH3L PE=1 SV=1;sp|Q9H4A5|GLP3L_HUMAN Golgi phosphoprotein 3-like OS=Homo sapiens OX=9606 GN=GOLPH3L PE=1 SV=1	2	1	1	1	0	1	0	1	0	31.128	269	10.454	5.6	30087000
E9PP55;Q96K19	E9PP55;Q96K19	E3 ubiquitin-protein ligase RNF170	RNF170	tr|E9PP55|E9PP55_HUMAN E3 ubiquitin-protein ligase RNF170 (Fragment) OS=Homo sapiens OX=9606 GN=RNF170 PE=1 SV=1;sp|Q96K19|RN170_HUMAN E3 ubiquitin-protein ligase RNF170 OS=Homo sapiens OX=9606 GN=RNF170 PE=1 SV=2	2	1	1	1	0	1	0	1	0	12.976	115	10.404	12.2	27279000
E5RHC7;E5RH59;E5RFW7;B4DJN9;E5RFH0;E5RGU4;Q5BKY2;A0A087WZK9;Q6IB98;Q53HR0;Q53HG0;B3KS98;O15372	E5RHC7;E5RH59;E5RFW7;B4DJN9;E5RFH0;E5RGU4;Q5BKY2;A0A087WZK9;Q6IB98;Q53HR0;Q53HG0;B3KS98;O15372	Eukaryotic translation initiation factor 3 subunit H	EIF3H;EIF3S3	tr|E5RHC7|E5RHC7_HUMAN Eukaryotic translation initiation factor 3 subunit H OS=Homo sapiens OX=9606 GN=EIF3H PE=1 SV=1;tr|E5RH59|E5RH59_HUMAN Eukaryotic translation initiation factor 3 subunit H OS=Homo sapiens OX=9606 GN=EIF3H PE=1 SV=1;tr|E5RFW7|E5RFW7_H	13	1	1	1	1	1	1	1	1	4.3186	46	10.2	41.3	456210000
B4DMW4;A0A024R5B3;E9PN81;Q8TDP1	B4DMW4;A0A024R5B3;E9PN81;Q8TDP1	Ribonuclease H2 subunit C	AYP1;RNASEH2C	tr|B4DMW4|B4DMW4_HUMAN cDNA FLJ57128, highly similar to Homo sapiens AYP1 protein (AYP1), mRNA OS=Homo sapiens OX=9606 PE=2 SV=1;tr|A0A024R5B3|A0A024R5B3_HUMAN AYP1 protein, isoform CRA_b OS=Homo sapiens OX=9606 GN=AYP1 PE=4 SV=1;tr|E9PN81|E9PN81_HUMAN Rib	4	1	1	1	0	1	0	1	0	14.522	134	10.106	10.4	25632000
E9PK85;P62070	E9PK85;P62070	Ras-related protein R-Ras2	RRAS2	tr|E9PK85|E9PK85_HUMAN Ras-related protein R-Ras2 (Fragment) OS=Homo sapiens OX=9606 GN=RRAS2 PE=1 SV=1;sp|P62070|RRAS2_HUMAN Ras-related protein R-Ras2 OS=Homo sapiens OX=9606 GN=RRAS2 PE=1 SV=1	2	1	1	1	0	1	0	1	0	19.569	166	10.086	7.2	48634000
M0R2K9;B2R8G6;A0A024R7P2;B7Z6M0;Q14318	M0R2K9;B2R8G6;A0A024R7P2;B7Z6M0;Q14318	Peptidyl-prolyl cis-trans isomerase;Peptidyl-prolyl cis-trans isomerase FKBP8	FKBP8	tr|M0R2K9|M0R2K9_HUMAN Peptidylprolyl isomerase (Fragment) OS=Homo sapiens OX=9606 GN=FKBP8 PE=1 SV=2;tr|B2R8G6|B2R8G6_HUMAN Peptidylprolyl isomerase OS=Homo sapiens OX=9606 PE=2 SV=1;tr|A0A024R7P2|A0A024R7P2_HUMAN Peptidylprolyl isomerase OS=Homo sapiens	5	1	1	1	0	1	0	1	0	27.527	257	10.055	6.2	31339000
Q53Y97;Q53FB7;A8K9A5;P04818	Q53Y97;Q53FB7;A8K9A5;P04818	Thymidylate synthase	TYMS	tr|Q53Y97|Q53Y97_HUMAN Thymidylate synthase OS=Homo sapiens OX=9606 GN=TYMS PE=2 SV=1;tr|Q53FB7|Q53FB7_HUMAN Thymidylate synthase (Fragment) OS=Homo sapiens OX=9606 PE=2 SV=1;tr|A8K9A5|A8K9A5_HUMAN Thymidylate synthase OS=Homo sapiens OX=9606 PE=2 SV=1;sp|	4	1	1	1	0	1	0	1	0	35.716	313	10.023	5.1	41790000
F5H7F6;F5H6X2;Q6LET6;A0A024RAX2;P10620	F5H7F6;F5H6X2;Q6LET6;A0A024RAX2;P10620	Microsomal glutathione S-transferase 1	MGST1	tr|F5H7F6|F5H7F6_HUMAN Microsomal glutathione S-transferase 1 (Fragment) OS=Homo sapiens OX=9606 GN=MGST1 PE=1 SV=1;tr|F5H6X2|F5H6X2_HUMAN Microsomal glutathione S-transferase 1 (Fragment) OS=Homo sapiens OX=9606 GN=MGST1 PE=1 SV=1;tr|Q6LET6|Q6LET6_HUMAN G	5	1	1	1	0	1	0	1	0	8.8863	77	9.9387	16.9	71194000
Q7L5D6	Q7L5D6	Golgi to ER traffic protein 4 homolog	GET4	sp|Q7L5D6|GET4_HUMAN Golgi to ER traffic protein 4 homolog OS=Homo sapiens OX=9606 GN=GET4 PE=1 SV=1	1	1	1	1	1	1	1	1	1	36.504	327	9.9359	4	92236000
B4E0Q9;B4DF60;F5H365;B4DSQ5;Q15436	B4E0Q9;B4DF60;F5H365;B4DSQ5;Q15436	Protein transport protein Sec23A	SEC23A	tr|B4E0Q9|B4E0Q9_HUMAN Protein transport protein SEC23 OS=Homo sapiens OX=9606 PE=2 SV=1;tr|B4DF60|B4DF60_HUMAN Protein transport protein SEC23 OS=Homo sapiens OX=9606 PE=2 SV=1;tr|F5H365|F5H365_HUMAN Protein transport protein SEC23 OS=Homo sapiens OX=9606	5	1	1	1	0	1	0	1	0	45.021	409	9.8597	2.9	55049000
H7C488;Q9NQ48	H7C488;Q9NQ48	Leucine zipper transcription factor-like protein 1	LZTFL1	tr|H7C488|H7C488_HUMAN Leucine zipper transcription factor-like protein 1 (Fragment) OS=Homo sapiens OX=9606 GN=LZTFL1 PE=1 SV=1;sp|Q9NQ48|LZTL1_HUMAN Leucine zipper transcription factor-like protein 1 OS=Homo sapiens OX=9606 GN=LZTFL1 PE=1 SV=1	2	1	1	1	0	1	0	1	0	26.795	235	9.7092	5.5	51504000
A0A6Q8PG13;A0A6Q8PGX9;A0A6Q8PHI4;A0A6Q8PGP2;B1ALA9;Q53FW2;A0A2R8Y7H4;P60891	A0A6Q8PG13;A0A6Q8PGX9;A0A6Q8PHI4;A0A6Q8PGP2;B1ALA9;Q53FW2;A0A2R8Y7H4;P60891	Ribose-phosphate pyrophosphokinase 1	PRPS1	tr|A0A6Q8PG13|A0A6Q8PG13_HUMAN Ribose-phosphate pyrophosphokinase 1 (Fragment) OS=Homo sapiens OX=9606 GN=PRPS1 PE=4 SV=1;tr|A0A6Q8PGX9|A0A6Q8PGX9_HUMAN Ribose-phosphate pyrophosphokinase 1 (Fragment) OS=Homo sapiens OX=9606 GN=PRPS1 PE=4 SV=1;tr|A0A6Q8PHI	8	1	1	1	0	1	0	1	0	5.9266	52	9.5954	25	112690000
P0DN76;B5BU08;Q01081	P0DN76;B5BU08;Q01081	Splicing factor U2AF 35 kDa subunit	U2AF1	sp|P0DN76|U2AF5_HUMAN Splicing factor U2AF 35 kDa subunit-like protein OS=Homo sapiens OX=9606 GN=U2AF1L5 PE=1 SV=1;tr|B5BU08|B5BU08_HUMAN U2 small nuclear RNA auxillary factor 1 isoform a OS=Homo sapiens OX=9606 GN=U2AF1 PE=2 SV=1;sp|Q01081|U2AF1_HUMAN Sp	3	1	1	1	0	1	0	1	0	27.872	240	9.5595	5.4	38191000
E9PIX0;Q9BTY7	E9PIX0;Q9BTY7	Protein HGH1 homolog	HGH1	tr|E9PIX0|E9PIX0_HUMAN Protein HGH1 homolog OS=Homo sapiens OX=9606 GN=HGH1 PE=1 SV=1;sp|Q9BTY7|HGH1_HUMAN Protein HGH1 homolog OS=Homo sapiens OX=9606 GN=HGH1 PE=1 SV=1	2	1	1	1	0	1	0	1	0	8.3805	85	9.5373	27.1	9468500
A0A024R3U8;Q8WWC4	A0A024R3U8;Q8WWC4	Uncharacterized protein C2orf47, mitochondrial	FLJ22555;C2orf47	tr|A0A024R3U8|A0A024R3U8_HUMAN Uncharacterized protein OS=Homo sapiens OX=9606 GN=FLJ22555 PE=4 SV=1;sp|Q8WWC4|MAIP1_HUMAN m-AAA protease-interacting protein 1, mitochondrial OS=Homo sapiens OX=9606 GN=MAIP1 PE=1 SV=1	2	1	1	1	0	1	0	1	0	32.544	291	9.4008	3.1	207710000
J3KND1;G1UCX3;B3KVU5;E9PRZ1;Q96ER3	J3KND1;G1UCX3;B3KVU5;E9PRZ1;Q96ER3	Protein SAAL1	SAAL1;SPACIA1	tr|J3KND1|J3KND1_HUMAN Protein SAAL1 OS=Homo sapiens OX=9606 GN=SAAL1 PE=1 SV=1;tr|G1UCX3|G1UCX3_HUMAN Synoviocyte proliferation-associated in collagen-induced arthritis 1 OS=Homo sapiens OX=9606 GN=SPACIA1 PE=2 SV=1;tr|B3KVU5|B3KVU5_HUMAN cDNA FLJ41463 fi	5	1	1	1	0	1	0	1	0	53.458	473	9.1845	2.1	79005000
B7ZB72;Q5SZG1;A0A3B3ITN0;Q86TP1	B7ZB72;Q5SZG1;A0A3B3ITN0;Q86TP1	Protein prune homolog	PRUNE	tr|B7ZB72|B7ZB72_HUMAN cDNA, FLJ79436, highly similar to Homo sapiens prune homolog (PRUNE), mRNA OS=Homo sapiens OX=9606 PE=2 SV=1;tr|Q5SZG1|Q5SZG1_HUMAN Exopolyphosphatase PRUNE1 (Fragment) OS=Homo sapiens OX=9606 GN=PRUNE1 PE=1 SV=1;tr|A0A3B3ITN0|A0A3B3	4	1	1	1	0	1	0	1	0	18.537	169	8.7769	7.7	45327000
A0A5F9ZH31;A0A5K1VW54;P55263	A0A5F9ZH31;A0A5K1VW54;P55263	Adenosine kinase	ADK	tr|A0A5F9ZH31|A0A5F9ZH31_HUMAN Adenosine kinase OS=Homo sapiens OX=9606 GN=ADK PE=1 SV=1;tr|A0A5K1VW54|A0A5K1VW54_HUMAN Adenosine kinase OS=Homo sapiens OX=9606 GN=ADK PE=1 SV=1;sp|P55263|ADK_HUMAN Adenosine kinase OS=Homo sapiens OX=9606 GN=ADK PE=1 SV=2	3	1	1	1	1	1	1	1	1	33.357	294	8.7634	3.4	45290000
E9PH05;B4DF97;F8W7Q4;Q9H2P1;Q96A26	E9PH05;B4DF97;F8W7Q4;Q9H2P1;Q96A26	Protein FAM162A	FAM162A	tr|E9PH05|E9PH05_HUMAN Protein FAM162A OS=Homo sapiens OX=9606 GN=FAM162A PE=1 SV=1;tr|B4DF97|B4DF97_HUMAN cDNA FLJ59673, highly similar to Homo sapiens growth and transformation-dependent protein (E2IG5), mRNA OS=Homo sapiens OX=9606 PE=2 SV=1;tr|F8W7Q4|F	5	1	1	1	0	1	0	1	0	15.959	141	8.7275	12.1	34766000
V9HW35;P30044	V9HW35;P30044	Peroxiredoxin-5, mitochondrial	HEL-S-55;PRDX5	tr|V9HW35|V9HW35_HUMAN Peroxiredoxin-5 OS=Homo sapiens OX=9606 GN=HEL-S-55 PE=2 SV=1;sp|P30044|PRDX5_HUMAN Peroxiredoxin-5, mitochondrial OS=Homo sapiens OX=9606 GN=PRDX5 PE=1 SV=4	2	1	1	1	0	1	0	1	0	17.031	162	8.7129	11.1	44134000
B3KTG4;A6NJA2;D3DUG9;B2RD79;P54578	B3KTG4;A6NJA2;D3DUG9;B2RD79;P54578	Ubiquitin carboxyl-terminal hydrolase;Ubiquitin carboxyl-terminal hydrolase 14	USP14	tr|B3KTG4|B3KTG4_HUMAN Deubiquitinating enzyme 14 OS=Homo sapiens OX=9606 PE=2 SV=1;tr|A6NJA2|A6NJA2_HUMAN Ubiquitin carboxyl-terminal hydrolase OS=Homo sapiens OX=9606 GN=USP14 PE=1 SV=2;tr|D3DUG9|D3DUG9_HUMAN Ubiquitin carboxyl-terminal hydrolase OS=Homo	5	1	1	1	0	1	0	1	0	42.714	375	8.6521	3.7	33012000
A0A0U1RRM8;H0YJ34;A8K6S3;A0A024R687;Q96AC1	A0A0U1RRM8;H0YJ34;A8K6S3;A0A024R687;Q96AC1	Fermitin family homolog 2	FERMT2;PLEKHC1	tr|A0A0U1RRM8|A0A0U1RRM8_HUMAN Fermitin family homolog 2 (Fragment) OS=Homo sapiens OX=9606 GN=FERMT2 PE=1 SV=1;tr|H0YJ34|H0YJ34_HUMAN Fermitin family homolog 2 (Fragment) OS=Homo sapiens OX=9606 GN=FERMT2 PE=1 SV=1;tr|A8K6S3|A8K6S3_HUMAN cDNA FLJ77570, hi	5	1	1	1	0	1	0	1	0	61.796	545	8.644	2.6	82991000
K7EQ77;K7EK78;K7EP35;K7EMT4;Q86Y39	K7EQ77;K7EK78;K7EP35;K7EMT4;Q86Y39	NADH dehydrogenase [ubiquinone] 1 alpha subcomplex subunit 11	NDUFA11	tr|K7EQ77|K7EQ77_HUMAN Complex I-B14.7 OS=Homo sapiens OX=9606 GN=NDUFA11 PE=3 SV=1;tr|K7EK78|K7EK78_HUMAN Complex I-B14.7 OS=Homo sapiens OX=9606 PE=3 SV=1;tr|K7EP35|K7EP35_HUMAN Complex I-B14.7 (Fragment) OS=Homo sapiens OX=9606 PE=3 SV=1;tr|K7EMT4|K7EMT	5	1	1	1	0	1	0	1	0	12.671	120	8.5458	12.5	111140000
B7Z920;A0A494C1B8;A0A494C0U1;Q5VZU9;P29144	B7Z920;A0A494C1B8;A0A494C0U1;Q5VZU9;P29144	Tripeptidyl-peptidase 2	TPP2	tr|B7Z920|B7Z920_HUMAN Tripeptidyl-peptidase 2 (Fragment) OS=Homo sapiens OX=9606 PE=2 SV=1;tr|A0A494C1B8|A0A494C1B8_HUMAN Tripeptidyl-peptidase 2 OS=Homo sapiens OX=9606 GN=TPP2 PE=1 SV=1;tr|A0A494C0U1|A0A494C0U1_HUMAN Tripeptidyl-peptidase 2 (Fragment) O	5	1	1	1	0	1	0	1	0	117.96	1069	8.4871	1.2	50767000
U3KPR7;U3KQE2;K7EM73;K7EIV0;A0A075B7C0;K7EKD8;A0A0C4DGQ5;P04632	U3KPR7;U3KQE2;K7EM73;K7EIV0;A0A075B7C0;K7EKD8;A0A0C4DGQ5;P04632	Calpain small subunit 1	CAPNS1	tr|U3KPR7|U3KPR7_HUMAN Calpain small subunit 1 (Fragment) OS=Homo sapiens OX=9606 GN=CAPNS1 PE=1 SV=1;tr|U3KQE2|U3KQE2_HUMAN Calcium-activated neutral proteinase small subunit (Fragment) OS=Homo sapiens OX=9606 GN=CAPNS1 PE=1 SV=1;tr|K7EM73|K7EM73_HUMAN Ca	8	1	1	1	0	1	0	1	0	11.399	100	8.4521	13	60232000
E5RHT6;E5RHC5;F8W1U7;F8VWH9;Q53F62;Q8N6T3	E5RHT6;E5RHC5;F8W1U7;F8VWH9;Q53F62;Q8N6T3	ADP-ribosylation factor GTPase-activating protein 1	ARFGAP1	tr|E5RHT6|E5RHT6_HUMAN ADP-ribosylation factor GTPase-activating protein 1 (Fragment) OS=Homo sapiens OX=9606 GN=ARFGAP1 PE=1 SV=2;tr|E5RHC5|E5RHC5_HUMAN ADP-ribosylation factor GTPase-activating protein 1 (Fragment) OS=Homo sapiens OX=9606 GN=ARFGAP1 PE=1	6	1	1	1	0	1	0	1	0	26.555	244	8.3191	5.7	140530000
H9ZYJ2;P10599	H9ZYJ2;P10599	Thioredoxin	TXN	tr|H9ZYJ2|H9ZYJ2_HUMAN Thioredoxin OS=Homo sapiens OX=9606 GN=TXN PE=2 SV=1;sp|P10599|THIO_HUMAN Thioredoxin OS=Homo sapiens OX=9606 GN=TXN PE=1 SV=3	2	1	1	1	0	1	0	1	0	11.737	105	8.2714	12.4	184140000
P36021	P36021	Monocarboxylate transporter 8	SLC16A2	sp|P36021|MOT8_HUMAN Monocarboxylate transporter 8 OS=Homo sapiens OX=9606 GN=SLC16A2 PE=1 SV=2	1	1	1	1	0	1	0	1	0	59.511	539	8.2022	2	61499000
A0A3B3ITF0;Q53G42;A0A384MTI8;Q96C86	A0A3B3ITF0;Q53G42;A0A384MTI8;Q96C86	m7GpppX diphosphatase	DCPS	tr|A0A3B3ITF0|A0A3B3ITF0_HUMAN DCS-1 OS=Homo sapiens OX=9606 GN=DCPS PE=1 SV=1;tr|Q53G42|Q53G42_HUMAN DCS-1 (Fragment) OS=Homo sapiens OX=9606 PE=2 SV=1;tr|A0A384MTI8|A0A384MTI8_HUMAN m7GpppX diphosphatase OS=Homo sapiens OX=9606 GN=DCPS PE=2 SV=1;sp|Q96C8	4	1	1	1	0	1	0	1	0	28.597	244	8.1289	4.1	121040000
E5RJ41;E5RIB1;B4DKT9;B4DU00;G3XAM7;B4E2G8;A0A384MDY0;P35221	E5RJ41;E5RIB1;B4DKT9;B4DU00;G3XAM7;B4E2G8;A0A384MDY0;P35221	Catenin alpha-1	CTNNA1	tr|E5RJ41|E5RJ41_HUMAN Catenin alpha-1 (Fragment) OS=Homo sapiens OX=9606 GN=CTNNA1 PE=1 SV=1;tr|E5RIB1|E5RIB1_HUMAN Catenin alpha-1 (Fragment) OS=Homo sapiens OX=9606 GN=CTNNA1 PE=1 SV=1;tr|B4DKT9|B4DKT9_HUMAN cDNA FLJ54052, highly similar to Alpha-1 cate	8	1	1	1	0	1	0	1	0	17.501	161	8.0896	8.1	22425000
H0Y525;J3KP84;E9PPG7;E9PRU6;F2Z2D6;E9PJS8;E9PLY6;H0Y5L2;Q9NTX5	H0Y525;J3KP84;E9PPG7;E9PRU6;F2Z2D6;E9PJS8;E9PLY6;H0Y5L2;Q9NTX5	Ethylmalonyl-CoA decarboxylase	ECHDC1	tr|H0Y525|H0Y525_HUMAN Ethylmalonyl-CoA decarboxylase (Fragment) OS=Homo sapiens OX=9606 GN=ECHDC1 PE=1 SV=1;tr|J3KP84|J3KP84_HUMAN Ethylmalonyl-CoA decarboxylase OS=Homo sapiens OX=9606 GN=ECHDC1 PE=1 SV=1;tr|E9PPG7|E9PPG7_HUMAN Ethylmalonyl-CoA decarboxy	9	1	1	1	1	1	1	1	1	8.3718	76	8.0722	17.1	229660000
A0A0D9SG77;A0A6Q8PHE5;A0A1B0GVL3;Q9H2G0;Q9BUI6;Q05086	A0A0D9SG77;A0A6Q8PHE5;A0A1B0GVL3;Q9H2G0;Q9BUI6;Q05086	Ubiquitin-protein ligase E3A	UBE3A	tr|A0A0D9SG77|A0A0D9SG77_HUMAN Ubiquitin-protein ligase E3A OS=Homo sapiens OX=9606 GN=UBE3A PE=1 SV=1;tr|A0A6Q8PHE5|A0A6Q8PHE5_HUMAN Ubiquitin-protein ligase E3A OS=Homo sapiens OX=9606 GN=UBE3A PE=4 SV=1;tr|A0A1B0GVL3|A0A1B0GVL3_HUMAN Ubiquitin-protein l	6	1	1	1	0	1	0	1	0	88.082	765	8.0437	2.4	36519000
Q53EV1;P47224	Q53EV1;P47224	Guanine nucleotide exchange factor MSS4	RABIF	tr|Q53EV1|Q53EV1_HUMAN RAB-interacting factor variant (Fragment) OS=Homo sapiens OX=9606 PE=2 SV=1;sp|P47224|MSS4_HUMAN Guanine nucleotide exchange factor MSS4 OS=Homo sapiens OX=9606 GN=RABIF PE=1 SV=2	2	1	1	1	0	1	0	1	0	13.869	123	8.0184	13	41998000
B7Z4M5;Q6U7G8;B7Z2V8;B3KNU0;P52306	B7Z4M5;Q6U7G8;B7Z2V8;B3KNU0;P52306	Rap1 GTPase-GDP dissociation stimulator 1	RAP1GDS1	tr|B7Z4M5|B7Z4M5_HUMAN cDNA FLJ56114, highly similar to Rap1 GTPase-GDP dissociation stimulator 1 OS=Homo sapiens OX=9606 PE=2 SV=1;tr|Q6U7G8|Q6U7G8_HUMAN GTP-GDP dissociation stimulator 1 isoform A OS=Homo sapiens OX=9606 PE=2 SV=1;tr|B7Z2V8|B7Z2V8_HUMAN	5	1	1	1	0	1	0	1	0	52.426	478	7.9981	2.5	31750000
Q6PK21;A0A0A0MRN5;Q05BV5;B3KMQ6;Q9NZT2	Q6PK21;A0A0A0MRN5;Q05BV5;B3KMQ6;Q9NZT2	Opioid growth factor receptor	OGFR	tr|Q6PK21|Q6PK21_HUMAN OGFR protein OS=Homo sapiens OX=9606 PE=2 SV=1;tr|A0A0A0MRN5|A0A0A0MRN5_HUMAN Opioid growth factor receptor OS=Homo sapiens OX=9606 GN=OGFR PE=1 SV=1;tr|Q05BV5|Q05BV5_HUMAN OGFR protein OS=Homo sapiens OX=9606 GN=OGFR PE=2 SV=1;tr|B3	5	1	1	1	0	1	0	1	0	54.097	513	7.9645	7.8	18021000
Q6XYC5;J3KPT4;Q9H4I3	Q6XYC5;J3KPT4;Q9H4I3	TraB domain-containing protein	TRABD	tr|Q6XYC5|Q6XYC5_HUMAN LP6054 OS=Homo sapiens OX=9606 GN=RP3-402G11.12 PE=2 SV=1;tr|J3KPT4|J3KPT4_HUMAN TraB domain-containing protein OS=Homo sapiens OX=9606 GN=TRABD PE=1 SV=1;sp|Q9H4I3|TRABD_HUMAN TraB domain-containing protein OS=Homo sapiens OX=9606 G	3	1	1	1	0	1	0	1	0	33.181	292	7.9633	4.1	64826000
V9GYS0;O60830	V9GYS0;O60830	Mitochondrial import inner membrane translocase subunit Tim17-B	TIMM17B	tr|V9GYS0|V9GYS0_HUMAN Mitochondrial import inner membrane translocase subunit Tim17-B OS=Homo sapiens OX=9606 GN=TIMM17B PE=1 SV=1;sp|O60830|TI17B_HUMAN Mitochondrial import inner membrane translocase subunit Tim17-B OS=Homo sapiens OX=9606 GN=TIMM17B PE=	2	1	1	1	0	1	0	1	0	20.437	192	7.9394	7.8	36485000
P62877	P62877	E3 ubiquitin-protein ligase RBX1;E3 ubiquitin-protein ligase RBX1, N-terminally processed	RBX1	sp|P62877|RBX1_HUMAN E3 ubiquitin-protein ligase RBX1 OS=Homo sapiens OX=9606 GN=RBX1 PE=1 SV=1	1	1	1	1	0	1	0	1	0	12.274	108	7.9251	16.7	265580000
D6R997;B4E2C9;P35606	D6R997;B4E2C9;P35606	Coatomer subunit beta	COPB2	tr|D6R997|D6R997_HUMAN Coatomer subunit beta (Fragment) OS=Homo sapiens OX=9606 GN=COPB2 PE=1 SV=8;tr|B4E2C9|B4E2C9_HUMAN cDNA FLJ61545, highly similar to Coatomer subunit beta OS=Homo sapiens OX=9606 PE=2 SV=1;sp|P35606|COPB2_HUMAN Coatomer subunit beta	3	1	1	1	0	1	0	1	0	17.538	152	7.8867	7.9	36830000
U3KQ26;B3KV39;B4DY33;A4D1Z4;P85037	U3KQ26;B3KV39;B4DY33;A4D1Z4;P85037	Forkhead box protein K1	FOXK1;KIAA0415	tr|U3KQ26|U3KQ26_HUMAN Forkhead box protein K1 (Fragment) OS=Homo sapiens OX=9606 GN=FOXK1 PE=1 SV=1;tr|B3KV39|B3KV39_HUMAN cDNA FLJ16099 fis, clone TESTI2008278, highly similar to Homo sapiens forkhead box K1 (FOXK1), mRNA OS=Homo sapiens OX=9606 PE=2 SV=	5	1	1	1	0	1	0	1	0	11.39	109	7.8435	14.7	19934000
P20290	P20290	Transcription factor BTF3	BTF3	sp|P20290|BTF3_HUMAN Transcription factor BTF3 OS=Homo sapiens OX=9606 GN=BTF3 PE=1 SV=1	1	1	1	1	0	1	0	1	0	22.168	206	7.8268	7.8	19129000
A0A024QYZ0;P60059	A0A024QYZ0;P60059	Protein transport protein Sec61 subunit gamma	SEC61G	tr|A0A024QYZ0|A0A024QYZ0_HUMAN Protein transport protein Sec61 subunit gamma OS=Homo sapiens OX=9606 GN=SEC61G PE=3 SV=1;sp|P60059|SC61G_HUMAN Protein transport protein Sec61 subunit gamma OS=Homo sapiens OX=9606 GN=SEC61G PE=1 SV=1	2	1	1	1	0	1	0	1	0	7.7412	68	7.7817	17.6	22646000
B2R4V2;H0Y5B4;H7BZ11;J3KQN4;Q969Q0;P83881	B2R4V2;H0Y5B4;H7BZ11;J3KQN4;Q969Q0;P83881	60S ribosomal protein L36a-like;60S ribosomal protein L36a	RPL36A;RPL36A-HNRNPH2;RPL36AL	tr|B2R4V2|B2R4V2_HUMAN cDNA, FLJ92227, highly similar to Homo sapiens ribosomal protein L36a-like (RPL36AL), mRNA OS=Homo sapiens OX=9606 PE=2 SV=1;tr|H0Y5B4|H0Y5B4_HUMAN 60S ribosomal protein L36a OS=Homo sapiens OX=9606 GN=RPL36A PE=1 SV=2;tr|H7BZ11|H7BZ	6	1	1	1	0	1	0	1	0	12.527	106	7.7102	8.5	76412000
E7ESU0;A0A024R2T9;A5PL36;O94966	E7ESU0;A0A024R2T9;A5PL36;O94966	Ubiquitin carboxyl-terminal hydrolase;Ubiquitin carboxyl-terminal hydrolase 19	USP19	tr|E7ESU0|E7ESU0_HUMAN Ubiquitin carboxyl-terminal hydrolase 19 (Fragment) OS=Homo sapiens OX=9606 GN=USP19 PE=1 SV=2;tr|A0A024R2T9|A0A024R2T9_HUMAN Ubiquitin specific peptidase 19, isoform CRA_a OS=Homo sapiens OX=9606 GN=USP19 PE=4 SV=1;tr|A5PL36|A5PL36_	4	1	1	1	0	1	0	1	0	130.91	1180	7.6794	1.4	55673000
B4DL69	B4DL69		hCG_1998531	tr|B4DL69|B4DL69_HUMAN HCG1998531, isoform CRA_d OS=Homo sapiens OX=9606 GN=hCG_1998531 PE=2 SV=1	1	1	1	1	0	1	0	1	0	37.356	328	7.6495	2.7	22542000
O95747	O95747	Serine/threonine-protein kinase OSR1	OXSR1	sp|O95747|OXSR1_HUMAN Serine/threonine-protein kinase OSR1 OS=Homo sapiens OX=9606 GN=OXSR1 PE=1 SV=1	1	1	1	1	0	1	0	1	0	58.022	527	7.609	2.8	53063000
U3KQ93	U3KQ93		UBA2	tr|U3KQ93|U3KQ93_HUMAN SUMO-activating enzyme subunit 2 OS=Homo sapiens OX=9606 GN=UBA2 PE=1 SV=1	1	2	1	2	0	1	0	1	0	18.26	166	7.5686	14.5	100800000
J3QLW1;E9PRT5;H3BSD2;H3BMV9;A2VCL3;Q8N8L9;Q6PIW8;A0A6I8PIQ6;A0A0A0MS45;J3KNI1;A0A024QZ89;Q9H9E3	J3QLW1;E9PRT5;H3BSD2;H3BMV9;A2VCL3;Q8N8L9;Q6PIW8;A0A6I8PIQ6;A0A0A0MS45;J3KNI1;A0A024QZ89;Q9H9E3	Conserved oligomeric Golgi complex subunit 4	COG4	tr|J3QLW1|J3QLW1_HUMAN Conserved oligomeric Golgi complex subunit 4 (Fragment) OS=Homo sapiens OX=9606 GN=COG4 PE=1 SV=1;tr|E9PRT5|E9PRT5_HUMAN Conserved oligomeric Golgi complex subunit 4 OS=Homo sapiens OX=9606 GN=COG4 PE=1 SV=2;tr|H3BSD2|H3BSD2_HUMAN Co	12	1	1	1	0	1	0	1	0	7.7717	72	7.5459	20.8	19354000
E9PPH5;Q53F20;Q9BTT0	E9PPH5;Q53F20;Q9BTT0	Acidic leucine-rich nuclear phosphoprotein 32 family member E	ANP32E	tr|E9PPH5|E9PPH5_HUMAN Acidic leucine-rich nuclear phosphoprotein 32 family member E (Fragment) OS=Homo sapiens OX=9606 GN=ANP32E PE=1 SV=1;tr|Q53F20|Q53F20_HUMAN Acidic (Leucine-rich) nuclear phosphoprotein 32 family, member E variant (Fragment) OS=Homo s	3	1	1	1	0	1	0	1	0	13.128	114	7.5304	10.5	33715000
A0A024RB32;A0A087WYT3;B3KUY2;Q15185	A0A024RB32;A0A087WYT3;B3KUY2;Q15185	Prostaglandin E synthase 3	PTGES3	tr|A0A024RB32|A0A024RB32_HUMAN Prostaglandin E synthase 3 (Cytosolic), isoform CRA_a OS=Homo sapiens OX=9606 GN=PTGES3 PE=4 SV=1;tr|A0A087WYT3|A0A087WYT3_HUMAN Prostaglandin E synthase 3 OS=Homo sapiens OX=9606 GN=PTGES3 PE=1 SV=1;tr|B3KUY2|B3KUY2_HUMAN Pr	4	1	1	1	0	1	0	1	0	18.697	160	7.4711	8.1	64947000
B7ZAY6;B4DSN3;G5EA31;A0A024QZM6;P53992	B7ZAY6;B4DSN3;G5EA31;A0A024QZM6;P53992	Protein transport protein Sec24C	SEC24C	tr|B7ZAY6|B7ZAY6_HUMAN cDNA, FLJ79350, highly similar to Protein transport protein Sec24C OS=Homo sapiens OX=9606 PE=2 SV=1;tr|B4DSN3|B4DSN3_HUMAN cDNA FLJ60345, highly similar to Protein transport protein Sec24C OS=Homo sapiens OX=9606 PE=2 SV=1;tr|G5EA31	5	1	1	1	0	1	0	1	0	38.154	342	7.4648	4.4	42718000
Q499G7;Q1HBJ4;P28482	Q499G7;Q1HBJ4;P28482	Mitogen-activated protein kinase;Mitogen-activated protein kinase 1	MAPK1	tr|Q499G7|Q499G7_HUMAN Mitogen-activated protein kinase OS=Homo sapiens OX=9606 GN=MAPK1 PE=2 SV=1;tr|Q1HBJ4|Q1HBJ4_HUMAN Mitogen-activated protein kinase OS=Homo sapiens OX=9606 GN=MAPK1 PE=3 SV=1;sp|P28482|MK01_HUMAN Mitogen-activated protein kinase 1 OS	3	1	1	1	1	1	1	1	1	41.33	360	7.4356	3.9	30392000
Q5VVC8;Q08ES8;Q5VVD0;P62913	Q5VVC8;Q08ES8;Q5VVD0;P62913	60S ribosomal protein L11	RPL11	tr|Q5VVC8|Q5VVC8_HUMAN 60S ribosomal protein L11 OS=Homo sapiens OX=9606 GN=RPL11 PE=1 SV=2;tr|Q08ES8|Q08ES8_HUMAN 60S ribosomal protein L11 OS=Homo sapiens OX=9606 PE=2 SV=1;tr|Q5VVD0|Q5VVD0_HUMAN 60S ribosomal protein L11 OS=Homo sapiens OX=9606 GN=RPL11	4	1	1	1	0	1	0	1	0	19.024	167	7.434	8.4	29795000
H3BRK5;H3BMW1;H3BNF0;B2RDN3;Q9Y5Y2	H3BRK5;H3BMW1;H3BNF0;B2RDN3;Q9Y5Y2	Cytosolic Fe-S cluster assembly factor NUBP2	NUBP2	tr|H3BRK5|H3BRK5_HUMAN Cytosolic Fe-S cluster assembly factor NUBP2 OS=Homo sapiens OX=9606 GN=NUBP2 PE=1 SV=1;tr|H3BMW1|H3BMW1_HUMAN Cytosolic Fe-S cluster assembly factor NUBP2 (Fragment) OS=Homo sapiens OX=9606 GN=NUBP2 PE=1 SV=1;tr|H3BNF0|H3BNF0_HUMAN	5	1	1	1	1	1	1	1	1	4.6795	46	7.3076	30.4	112470000
Q6PJG6	Q6PJG6	BRCA1-associated ATM activator 1	BRAT1	sp|Q6PJG6|BRAT1_HUMAN BRCA1-associated ATM activator 1 OS=Homo sapiens OX=9606 GN=BRAT1 PE=1 SV=2	1	1	1	1	0	1	0	1	0	88.118	821	7.2612	1.5	106710000
B7Z1Y1;Q5T2B5;A0A140VKB1;A0A0A0MTN0;Q13617	B7Z1Y1;Q5T2B5;A0A140VKB1;A0A0A0MTN0;Q13617	Cullin-2	CUL2	tr|B7Z1Y1|B7Z1Y1_HUMAN cDNA FLJ50125, highly similar to Cullin-2 (Fragment) OS=Homo sapiens OX=9606 PE=2 SV=1;tr|Q5T2B5|Q5T2B5_HUMAN Cullin-2 OS=Homo sapiens OX=9606 GN=CUL2 PE=1 SV=1;tr|A0A140VKB1|A0A140VKB1_HUMAN Testis secretory sperm-binding protein Li	5	1	1	1	0	1	0	1	0	67.865	582	7.2508	1.7	80230000
H3BPV5;H3BM88;A0A0J9YXH6;J3KNK7;Q86XE2;Q6P474;Q6P996	H3BPV5;H3BM88;A0A0J9YXH6;J3KNK7;Q86XE2;Q6P474;Q6P996	Putative pyridoxal-dependent decarboxylase domain-containing protein 2;Pyridoxal-dependent decarboxylase domain-containing protein 1	PDXDC1;PDXDC2P	tr|H3BPV5|H3BPV5_HUMAN Pyridoxal-dependent decarboxylase domain-containing protein 1 OS=Homo sapiens OX=9606 GN=PDXDC1 PE=1 SV=1;tr|H3BM88|H3BM88_HUMAN Pyridoxal-dependent decarboxylase domain-containing protein 1 OS=Homo sapiens OX=9606 GN=PDXDC1 PE=1 SV=	7	1	1	1	0	1	0	1	0	6.9138	64	7.2361	10.9	49994000
E9PJF0;Q8NHX0;E9PQW4;L7RXH5;P27361	E9PJF0;Q8NHX0;E9PQW4;L7RXH5;P27361	Mitogen-activated protein kinase;Mitogen-activated protein kinase 3	MAPK3	tr|E9PJF0|E9PJF0_HUMAN Mitogen-activated protein kinase OS=Homo sapiens OX=9606 GN=MAPK3 PE=1 SV=1;tr|Q8NHX0|Q8NHX0_HUMAN Mitogen-activated protein kinase OS=Homo sapiens OX=9606 PE=2 SV=1;tr|E9PQW4|E9PQW4_HUMAN Mitogen-activated protein kinase OS=Homo sap	5	1	1	1	1	1	1	1	1	35.737	316	7.2307	4.4	275900000
I3L407;I3L3W5;I3L139;Q6FIG5;B4DE94;B2RD19;A0A140VK84;Q9HA64	I3L407;I3L3W5;I3L139;Q6FIG5;B4DE94;B2RD19;A0A140VK84;Q9HA64	Ketosamine-3-kinase	FN3KRP	tr|I3L407|I3L407_HUMAN Ketosamine-3-kinase OS=Homo sapiens OX=9606 GN=FN3KRP PE=1 SV=1;tr|I3L3W5|I3L3W5_HUMAN Protein-ribulosamine 3-kinase (Fragment) OS=Homo sapiens OX=9606 GN=FN3KRP PE=1 SV=1;tr|I3L139|I3L139_HUMAN Protein-ribulosamine 3-kinase OS=Homo	8	1	1	1	0	1	0	1	0	6.0367	56	7.2168	25	61819000
Q6ZSX8	Q6ZSX8			tr|Q6ZSX8|Q6ZSX8_HUMAN cDNA FLJ45139 fis, clone BRAWH3039623 OS=Homo sapiens OX=9606 PE=2 SV=1	1	1	1	1	0	1	0	1	0	15.475	136	7.2075	4.4	266870000
F5GX39;B4E020;B4DP27;Q6FHT8;Q15363	F5GX39;B4E020;B4DP27;Q6FHT8;Q15363	Transmembrane emp24 domain-containing protein 2	TMED2;RNP24	tr|F5GX39|F5GX39_HUMAN Transmembrane emp24 domain-containing protein 2 OS=Homo sapiens OX=9606 GN=TMED2 PE=1 SV=1;tr|B4E020|B4E020_HUMAN cDNA FLJ52154, moderately similar to Transmembrane emp24 domain-containing protein 2 OS=Homo sapiens OX=9606 PE=2 SV=1;	5	1	1	1	0	1	0	1	0	13.631	116	7.1818	10.3	33495000
E5RIU6;A0A087WZZ9;I6L9I5;A0A024QZP7;Q5H9N4;P06493;B7Z3D6;A0A2R8YEB7;B3KX76;K7ELV5;K7EJ83;Q8IWB3;E7ESI2;B4DDL9;A0A2R8Y644;A0A024QZJ8;H0YAZ9;A0A0S2Z355;A0A024RB10;Q9BWF9;Q6IAW3;A0A090N7W4;A0A024RB77;Q9BVE2;A0A024R8R3;E7EUK8;B4DK59;G3V5T9;B5BU53;B2R9L6;A0A024R880;B4DHU6;B4DER5;E5RGN0;Q96GA5;A0A087X209;Q59G02;Q9BRL4;A0A087WZU2;A0A2R8YD28;F5H6Z0;B4DGP5;A0A024R996;A0A140VK97;A0A024R183;B4DK03;A0A024R98…	E5RIU6;A0A087WZZ9;I6L9I5;A0A024QZP7;Q5H9N4;P06493;B7Z3D6;A0A2R8YEB7;B3KX76;K7ELV5;K7EJ83;Q8IWB3;E7ESI2;B4DDL9;A0A2R8Y644;A0A024QZJ8;H0YAZ9;A0A0S2Z355;A0A024RB10;Q9BWF9;Q6IAW3;A0A090N7W4;A0A024RB77;Q9BVE2;A0A024R8R3;E7EUK8;B4DK59;G3V5T9;B5BU53;B2R9L6;A0A024R880;B4DHU6;B4DER5;E5RGN0;Q96GA5;A0A087X209;Q59G02;Q9BRL4;A0A087WZU2;A0A2R8YD28;F5H6Z0;B4DGP5;A0A024R996;A0A140VK97;A0A024R183;B4DK03;A0A024R98…	Cyclin-dependent kinase 1;Cyclin-dependent-like kinase 5;Cyclin-dependent kinase 2;Cyclin-dependent kinase 3;Cyclin-dependent kinase 6;Cyclin-dependent kinase 9;Cyclin-dependent kinase 15;Cyclin-dependent kinase 14;Cyclin-dependent kinase 18;Cyclin-dependent kinase 16;Cyclin-dependent kinase 17;Cyclin-dependent kinase 12;Cyclin-dependent kinase 13	CDK1;CDC2;DKFZp686L20222;CDK3;PCTK3;CDK2;CDK16;CDK5;CDK13;CDK14;CDK9;PCTK1;CDK17;PCTK2;CDK12;CDC2L5;CDK6;CDK15;CDK18	tr|E5RIU6|E5RIU6_HUMAN Cyclin-dependent kinase 1 (Fragment) OS=Homo sapiens OX=9606 GN=CDK1 PE=1 SV=2;tr|A0A087WZZ9|A0A087WZZ9_HUMAN Cyclin-dependent kinase 1 OS=Homo sapiens OX=9606 GN=CDK1 PE=1 SV=1;tr|I6L9I5|I6L9I5_HUMAN CDC2 protein OS=Homo sapiens OX=	67	2	1	2	0	1	0	1	0	21.738	189	7.1193	11.6	110170000
B7Z1G0;K7EL20;K7ENA8;Q6IAM0;A8K5K5;O75821	B7Z1G0;K7EL20;K7ENA8;Q6IAM0;A8K5K5;O75821	Eukaryotic translation initiation factor 3 subunit G	EIF3G	tr|B7Z1G0|B7Z1G0_HUMAN cDNA FLJ51582, moderately similar to Eukaryotic translation initiation factor 3 subunit 4 OS=Homo sapiens OX=9606 PE=2 SV=1;tr|K7EL20|K7EL20_HUMAN Eukaryotic translation initiation factor 3 subunit G (Fragment) OS=Homo sapiens OX=960	6	1	1	1	0	1	0	1	0	15.577	144	7.112	9.7	88472000
Q8N3E6;Q9H834;Q5T2N8;Q5T9A4	Q8N3E6;Q9H834;Q5T2N8;Q5T9A4	ATPase family AAA domain-containing protein 3C;ATPase family AAA domain-containing protein 3B	DKFZp761L1023;ATAD3C;ATAD3B	tr|Q8N3E6|Q8N3E6_HUMAN Uncharacterized protein DKFZp761L1023 (Fragment) OS=Homo sapiens OX=9606 GN=DKFZp761L1023 PE=2 SV=2;tr|Q9H834|Q9H834_HUMAN cDNA FLJ13966 fis, clone Y79AA1001394, weakly similar to CELL DIVISION PROTEIN FTSH HOMOLOG OS=Homo sapiens OX	4	1	1	1	0	1	0	1	0	45.6	417	7.093	1.7	498340000
B4DFI6;B4DMJ2;H3BM89;Q53G74;Q59GY2;P36578	B4DFI6;B4DMJ2;H3BM89;Q53G74;Q59GY2;P36578	60S ribosomal protein L4	RPL4	tr|B4DFI6|B4DFI6_HUMAN 60S ribosomal protein L4 OS=Homo sapiens OX=9606 PE=2 SV=1;tr|B4DMJ2|B4DMJ2_HUMAN 60S ribosomal protein L4 OS=Homo sapiens OX=9606 PE=2 SV=1;tr|H3BM89|H3BM89_HUMAN 60S ribosomal protein L4 OS=Homo sapiens OX=9606 GN=RPL4 PE=1 SV=1;tr	6	1	1	1	0	1	0	1	0	25.46	227	7.0273	6.2	39806000
A8K5Q1;Q7L2J0	A8K5Q1;Q7L2J0	7SK snRNA methylphosphate capping enzyme	MEPCE	tr|A8K5Q1|A8K5Q1_HUMAN RNA methyltransferase OS=Homo sapiens OX=9606 PE=2 SV=1;sp|Q7L2J0|MEPCE_HUMAN 7SK snRNA methylphosphate capping enzyme OS=Homo sapiens OX=9606 GN=MEPCE PE=1 SV=1	2	1	1	1	0	1	0	1	0	74.326	689	7.0207	1.9	41180000
M0QZH1;M0QX70;M0QYR7;M0R2N0;M0QZC7;A0A024R0Q0;Q9H0W8	M0QZH1;M0QX70;M0QYR7;M0R2N0;M0QZC7;A0A024R0Q0;Q9H0W8	Protein SMG9	SMG9;FLJ12886	tr|M0QZH1|M0QZH1_HUMAN Protein SMG9 (Fragment) OS=Homo sapiens OX=9606 GN=SMG9 PE=1 SV=1;tr|M0QX70|M0QX70_HUMAN Protein SMG9 (Fragment) OS=Homo sapiens OX=9606 GN=SMG9 PE=1 SV=1;tr|M0QYR7|M0QYR7_HUMAN Protein SMG9 (Fragment) OS=Homo sapiens OX=9606 GN=SMG9	7	1	1	1	0	1	0	1	0	12.44	115	6.9764	11.3	30472000
Q96K98;Q96K97;B4DVI7;Q9UHB9	Q96K98;Q96K97;B4DVI7;Q9UHB9	Signal recognition particle subunit SRP68	SRP68	tr|Q96K98|Q96K98_HUMAN cDNA FLJ14414 fis, clone HEMBA1004847, highly similar to SIGNAL RECOGNITION PARTICLE 68 KD PROTEIN OS=Homo sapiens OX=9606 PE=2 SV=1;tr|Q96K97|Q96K97_HUMAN cDNA FLJ14416 fis, clone HEMBA1005202, highly similar to SIGNAL RECOGNITION P	4	1	1	1	0	1	0	1	0	37.216	327	6.9764	4	36455000
I3L245;B7Z5I6;B4DP20;J3KMX1;Q99567	I3L245;B7Z5I6;B4DP20;J3KMX1;Q99567	Nuclear pore complex protein Nup88	NUP88	tr|I3L245|I3L245_HUMAN Nuclear pore complex protein Nup88 (Fragment) OS=Homo sapiens OX=9606 GN=NUP88 PE=1 SV=1;tr|B7Z5I6|B7Z5I6_HUMAN cDNA FLJ56516, highly similar to Nuclear pore complex protein Nup88 OS=Homo sapiens OX=9606 PE=2 SV=1;tr|B4DP20|B4DP20_HU	5	1	1	1	0	1	0	1	0	16.921	153	6.9516	8.5	24265000
E9PN17;A0A3B3ITX4;O75964	E9PN17;A0A3B3ITX4;O75964	ATP synthase subunit g, mitochondrial	ATP5L	tr|E9PN17|E9PN17_HUMAN ATP synthase subunit g, mitochondrial OS=Homo sapiens OX=9606 GN=ATP5MG PE=1 SV=1;tr|A0A3B3ITX4|A0A3B3ITX4_HUMAN Uncharacterized protein OS=Homo sapiens OX=9606 PE=3 SV=1;sp|O75964|ATP5L_HUMAN ATP synthase subunit g, mitochondrial OS	3	1	1	1	0	1	0	1	0	8.4518	76	6.9436	14.5	81843000
B4DVN5;A0A068F7M9;Q9Y613	B4DVN5;A0A068F7M9;Q9Y613	FH1/FH2 domain-containing protein 1	FHOD1	tr|B4DVN5|B4DVN5_HUMAN cDNA FLJ55372, highly similar to FH1/FH2 domain-containing protein OS=Homo sapiens OX=9606 PE=2 SV=1;tr|A0A068F7M9|A0A068F7M9_HUMAN FH1/FH2 domain-containing protein 1 variant OS=Homo sapiens OX=9606 GN=FHOD1 PE=2 SV=1;sp|Q9Y613|FHOD	3	1	1	1	0	1	0	1	0	81.333	743	6.9371	2	36495000
Q59EY1;A0A494C001;A0A499FJY3;A0A087WWP4;Q96T37	Q59EY1;A0A494C001;A0A499FJY3;A0A087WWP4;Q96T37	Putative RNA-binding protein 15	RBM15	tr|Q59EY1|Q59EY1_HUMAN RNA binding motif protein 15 variant (Fragment) OS=Homo sapiens OX=9606 PE=2 SV=1;tr|A0A494C001|A0A494C001_HUMAN RNA-binding protein 15 OS=Homo sapiens OX=9606 GN=RBM15 PE=1 SV=2;tr|A0A499FJY3|A0A499FJY3_HUMAN RNA-binding protein 15	5	1	1	1	0	1	0	1	0	34.274	316	6.9092	4.4	21637000
H7BY36;A0A0D9SFL3;B0QYK0;C9JGE3;Q01844	H7BY36;A0A0D9SFL3;B0QYK0;C9JGE3;Q01844	RNA-binding protein EWS	EWSR1	tr|H7BY36|H7BY36_HUMAN RNA-binding protein EWS (Fragment) OS=Homo sapiens OX=9606 GN=EWSR1 PE=1 SV=1;tr|A0A0D9SFL3|A0A0D9SFL3_HUMAN RNA-binding protein EWS OS=Homo sapiens OX=9606 GN=EWSR1 PE=1 SV=1;tr|B0QYK0|B0QYK0_HUMAN RNA-binding protein EWS OS=Homo sa	5	1	1	1	0	1	0	1	0	32.071	308	6.9075	4.5	174340000
Q9HB00;Q08554	Q9HB00;Q08554	Desmocollin-1	DSC1	tr|Q9HB00|Q9HB00_HUMAN Desmocollin 1, isoform CRA_b OS=Homo sapiens OX=9606 GN=DSC1 PE=4 SV=1;sp|Q08554|DSC1_HUMAN Desmocollin-1 OS=Homo sapiens OX=9606 GN=DSC1 PE=1 SV=2	2	1	1	1	0	1	0	1	0	93.834	840	6.8965	1.5	23814000
H0YD16;A0A0A0MSK5;J3KN66;Q5JTV8	H0YD16;A0A0A0MSK5;J3KN66;Q5JTV8	Torsin-1A-interacting protein 1	TOR1AIP1	tr|H0YD16|H0YD16_HUMAN Torsin-1A-interacting protein 1 (Fragment) OS=Homo sapiens OX=9606 GN=TOR1AIP1 PE=1 SV=1;tr|A0A0A0MSK5|A0A0A0MSK5_HUMAN Torsin-1A-interacting protein 1 OS=Homo sapiens OX=9606 GN=TOR1AIP1 PE=1 SV=1;tr|J3KN66|J3KN66_HUMAN Torsin-1A-in	4	1	1	1	0	1	0	1	0	22.231	198	6.8913	6.6	47003000
A0A024RAL3	A0A024RAL3		ZFYVE16	tr|A0A024RAL3|A0A024RAL3_HUMAN Zinc finger FYVE domain-containing protein OS=Homo sapiens OX=9606 GN=ZFYVE16 PE=4 SV=1	1	1	1	1	0	1	0	1	0	168.85	1539	6.8634	0.8	44690000
Q6PL24	Q6PL24	Protein TMED8	TMED8	sp|Q6PL24|TMED8_HUMAN Protein TMED8 OS=Homo sapiens OX=9606 GN=TMED8 PE=1 SV=1	1	1	1	1	0	1	0	1	0	35.74	325	6.8519	5.2	41998000
J3KNV1;O60281	J3KNV1;O60281	Zinc finger protein 292	ZNF292	tr|J3KNV1|J3KNV1_HUMAN Zinc finger protein 292 OS=Homo sapiens OX=9606 GN=ZNF292 PE=1 SV=1;sp|O60281|ZN292_HUMAN Zinc finger protein 292 OS=Homo sapiens OX=9606 GN=ZNF292 PE=1 SV=3	2	1	1	1	0	1	0	1	0	304.21	2718	6.8036	0.2	135150000
C9J5J3;A0A0D9SF32;A0A087WWJ2;B0AZT5;C9J5D1;E7EQ69;Q9GZZ1	C9J5J3;A0A0D9SF32;A0A087WWJ2;B0AZT5;C9J5D1;E7EQ69;Q9GZZ1	N-alpha-acetyltransferase 50	NAA50	tr|C9J5J3|C9J5J3_HUMAN N-alpha-acetyltransferase 50 OS=Homo sapiens OX=9606 GN=NAA50 PE=1 SV=1;tr|A0A0D9SF32|A0A0D9SF32_HUMAN N-alpha-acetyltransferase 50 OS=Homo sapiens OX=9606 GN=NAA50 PE=1 SV=1;tr|A0A087WWJ2|A0A087WWJ2_HUMAN N-alpha-acetyltransferase 5	7	1	1	1	0	1	0	1	0	6.6856	58	6.7975	19	43246000
O75663	O75663	TIP41-like protein	TIPRL	sp|O75663|TIPRL_HUMAN TIP41-like protein OS=Homo sapiens OX=9606 GN=TIPRL PE=1 SV=2	1	1	1	1	0	1	0	1	0	31.444	272	6.7975	4	46129000
Q6IB89;Q6FG42;Q32Q14;O95182	Q6IB89;Q6FG42;Q32Q14;O95182	NADH dehydrogenase [ubiquinone] 1 alpha subcomplex subunit 7	NDUFA7	tr|Q6IB89|Q6IB89_HUMAN Complex I-B14.5a OS=Homo sapiens OX=9606 GN=NDUFA7 PE=2 SV=1;tr|Q6FG42|Q6FG42_HUMAN Complex I-B14.5a (Fragment) OS=Homo sapiens OX=9606 GN=NDUFA7 PE=2 SV=1;tr|Q32Q14|Q32Q14_HUMAN Complex I-B14.5a (Fragment) OS=Homo sapiens OX=9606 GN	4	1	1	1	0	1	0	1	0	13.279	118	6.7932	10.2	273450000
H0Y9A0;B4DH39;Q8TAF6;O60488	H0Y9A0;B4DH39;Q8TAF6;O60488	Long-chain-fatty-acid--CoA ligase 4	ACSL4;FACL4	tr|H0Y9A0|H0Y9A0_HUMAN Long-chain-fatty-acid--CoA ligase 4 (Fragment) OS=Homo sapiens OX=9606 GN=ACSL4 PE=1 SV=1;tr|B4DH39|B4DH39_HUMAN cDNA FLJ57028, highly similar to Long-chain-fatty-acid--CoA ligase 4 OS=Homo sapiens OX=9606 PE=2 SV=1;tr|Q8TAF6|Q8TAF6_	4	1	1	1	0	1	0	1	0	16.987	156	6.792	8.3	21626000
A0A2R8Y811;P62263	A0A2R8Y811;P62263	40S ribosomal protein S14	RPS14	tr|A0A2R8Y811|A0A2R8Y811_HUMAN 40S ribosomal protein S14 (Fragment) OS=Homo sapiens OX=9606 GN=RPS14 PE=1 SV=1;sp|P62263|RS14_HUMAN 40S ribosomal protein S14 OS=Homo sapiens OX=9606 GN=RPS14 PE=1 SV=3	2	1	1	1	0	1	0	1	0	16.159	150	6.7887	8.7	78766000
D6W5Z8;Q9BXK1	D6W5Z8;Q9BXK1	Krueppel-like factor 16	KLF16	tr|D6W5Z8|D6W5Z8_HUMAN Kruppel-like factor 16, isoform CRA_a OS=Homo sapiens OX=9606 GN=KLF16 PE=4 SV=1;sp|Q9BXK1|KLF16_HUMAN Krueppel-like factor 16 OS=Homo sapiens OX=9606 GN=KLF16 PE=1 SV=1	2	1	1	1	0	1	0	1	0	21.569	211	6.7622	12.3	17987000
E9PPU6;H7C286;C9JEV6;H7C3G9;A0A384N6G7;Q9UJ70	E9PPU6;H7C286;C9JEV6;H7C3G9;A0A384N6G7;Q9UJ70	N-acetyl-D-glucosamine kinase	NAGK	tr|E9PPU6|E9PPU6_HUMAN N-acetyl-D-glucosamine kinase (Fragment) OS=Homo sapiens OX=9606 GN=NAGK PE=1 SV=2;tr|H7C286|H7C286_HUMAN N-acetyl-D-glucosamine kinase OS=Homo sapiens OX=9606 GN=NAGK PE=1 SV=2;tr|C9JEV6|C9JEV6_HUMAN GlcNAc kinase OS=Homo sapiens OX	6	1	1	1	0	1	0	1	0	10.788	94	6.7506	13.8	63679000
Q96PD6	Q96PD6	2-acylglycerol O-acyltransferase 1	MOGAT1	sp|Q96PD6|MOGT1_HUMAN 2-acylglycerol O-acyltransferase 1 OS=Homo sapiens OX=9606 GN=MOGAT1 PE=2 SV=2	1	1	1	1	0	1	0	1	0	38.812	335	6.746	2.7	43131000
F8WBL2;Q13895	F8WBL2;Q13895	Bystin	BYSL	tr|F8WBL2|F8WBL2_HUMAN Bystin OS=Homo sapiens OX=9606 GN=BYSL PE=1 SV=1;sp|Q13895|BYST_HUMAN Bystin OS=Homo sapiens OX=9606 GN=BYSL PE=1 SV=3	2	1	1	1	0	1	0	1	0	21.394	194	6.7439	6.7	34876000
A0A0D9SEM9	A0A0D9SEM9		DDX39A	tr|A0A0D9SEM9|A0A0D9SEM9_HUMAN ATP-dependent RNA helicase DDX39A (Fragment) OS=Homo sapiens OX=9606 GN=DDX39A PE=1 SV=1	1	1	1	1	0	1	0	1	0	10.925	96	6.7379	10.4	1220000000
A0A0S2Z4A0;A2VCQ4;A0A0S2Z4D8;A0A0S2Z4W7;A0A024R7F1;K7ELL7;B4DJQ5;P14314	A0A0S2Z4A0;A2VCQ4;A0A0S2Z4D8;A0A0S2Z4W7;A0A024R7F1;K7ELL7;B4DJQ5;P14314	Glucosidase 2 subunit beta	PRKCSH	tr|A0A0S2Z4A0|A0A0S2Z4A0_HUMAN Protein kinase C substrate 80K-H isoform 4 (Fragment) OS=Homo sapiens OX=9606 GN=PRKCSH PE=2 SV=1;tr|A2VCQ4|A2VCQ4_HUMAN PRKCSH protein (Fragment) OS=Homo sapiens OX=9606 GN=PRKCSH PE=2 SV=1;tr|A0A0S2Z4D8|A0A0S2Z4D8_HUMAN Pro	8	1	1	1	0	1	0	1	0	15.523	134	6.7351	9.7	29544000
A0A140TA09;A0A024RCQ4;B4DJS6;Q99942	A0A140TA09;A0A024RCQ4;B4DJS6;Q99942	E3 ubiquitin-protein ligase RNF5	RNF5	tr|A0A140TA09|A0A140TA09_HUMAN E3 ubiquitin-protein ligase RNF5 OS=Homo sapiens OX=9606 GN=RNF5 PE=1 SV=1;tr|A0A024RCQ4|A0A024RCQ4_HUMAN RNF5 OS=Homo sapiens OX=9606 GN=RNF5 PE=4 SV=1;tr|B4DJS6|B4DJS6_HUMAN cDNA FLJ51221, highly similar to Ubiquitin-protei	4	1	1	1	0	1	0	1	0	10.013	91	6.7301	16.5	18928000
E7EWE1;E7EQ61;Q9GZZ9	E7EWE1;E7EQ61;Q9GZZ9	Ubiquitin-like modifier-activating enzyme 5	UBA5	tr|E7EWE1|E7EWE1_HUMAN UFM1-activating enzyme OS=Homo sapiens OX=9606 GN=UBA5 PE=1 SV=1;tr|E7EQ61|E7EQ61_HUMAN UFM1-activating enzyme OS=Homo sapiens OX=9606 GN=UBA5 PE=1 SV=1;sp|Q9GZZ9|UBA5_HUMAN Ubiquitin-like modifier-activating enzyme 5 OS=Homo sapiens	3	1	1	1	0	1	0	1	0	38.753	347	6.7055	3.7	262070000
Q5T093;Q5T092;A0A0A0MR06;Q5T091;Q6IBJ7;Q5T094;Q9P0H9;O15258	Q5T093;Q5T092;A0A0A0MR06;Q5T091;Q6IBJ7;Q5T094;Q9P0H9;O15258	Protein RER1	RER1	tr|Q5T093|Q5T093_HUMAN Protein RER1 OS=Homo sapiens OX=9606 GN=RER1 PE=1 SV=1;tr|Q5T092|Q5T092_HUMAN Protein RER1 (Fragment) OS=Homo sapiens OX=9606 GN=RER1 PE=1 SV=1;tr|A0A0A0MR06|A0A0A0MR06_HUMAN Protein RER1 (Fragment) OS=Homo sapiens OX=9606 GN=RER1 PE	8	1	1	1	0	1	0	1	0	13.439	117	6.6844	11.1	140300000
A0A0B5EEB2;A0A0S2Z5X7;I3L3B4;F8W9H0;A0A0S2Z6I4;E9PLN8;Q9BQB6	A0A0B5EEB2;A0A0S2Z5X7;I3L3B4;F8W9H0;A0A0S2Z6I4;E9PLN8;Q9BQB6	Vitamin K epoxide reductase complex subunit 1	VKORC1	tr|A0A0B5EEB2|A0A0B5EEB2_HUMAN VKORC1 (Fragment) OS=Homo sapiens OX=9606 GN=VKORC1 PE=4 SV=1;tr|A0A0S2Z5X7|A0A0S2Z5X7_HUMAN Vitamin K epoxide reductase complex subunit 1 isoform 2 OS=Homo sapiens OX=9606 GN=VKORC1 PE=2 SV=1;tr|I3L3B4|I3L3B4_HUMAN VKc domai	7	1	1	1	0	1	0	1	0	3.8594	35	6.6844	37.1	28818000
B3KNK3;I1Y8W7;B0QZ35;E9PC49;A8K128;A0A024QZQ1;Q96EB6	B3KNK3;I1Y8W7;B0QZ35;E9PC49;A8K128;A0A024QZQ1;Q96EB6	NAD-dependent protein deacetylase sirtuin-1;SirtT1 75 kDa fragment	SIRT1	tr|B3KNK3|B3KNK3_HUMAN cDNA FLJ14780 fis, clone NT2RP4000449, highly similar to NAD-dependent deacetylase sirtuin-1 OS=Homo sapiens OX=9606 PE=2 SV=1;tr|I1Y8W7|I1Y8W7_HUMAN Sirtuin 1 (Fragment) OS=Homo sapiens OX=9606 GN=SIRT1 PE=2 SV=1;tr|B0QZ35|B0QZ35_HU	7	1	1	1	0	1	0	1	0	37.652	341	6.67	3.2	52654000
Q6IAP9;Q5T1M7;B2R7V4;Q59EL4;O43172	Q6IAP9;Q5T1M7;B2R7V4;Q59EL4;O43172	U4/U6 small nuclear ribonucleoprotein Prp4	PRPF4	tr|Q6IAP9|Q6IAP9_HUMAN PRPF4 protein OS=Homo sapiens OX=9606 GN=PRPF4 PE=2 SV=1;tr|Q5T1M7|Q5T1M7_HUMAN 60 kDa U4/U6 snRNP-specific spliceosomal protein OS=Homo sapiens OX=9606 GN=PRPF4 PE=2 SV=1;tr|B2R7V4|B2R7V4_HUMAN cDNA, FLJ93619, highly similar to Homo	5	1	1	1	0	1	0	1	0	58.306	521	6.6678	2.3	36687000
Q9NVR5	Q9NVR5	Protein kintoun	DNAAF2	sp|Q9NVR5|KTU_HUMAN Protein kintoun OS=Homo sapiens OX=9606 GN=DNAAF2 PE=1 SV=2	1	1	1	1	0	1	0	1	0	91.113	837	6.634	1.6	37055000
F8WBV5;G3XAJ4;F8WCJ3;B8ZZX4;B7Z7A4;O14530	F8WBV5;G3XAJ4;F8WCJ3;B8ZZX4;B7Z7A4;O14530	Thioredoxin domain-containing protein 9	TXNDC9	tr|F8WBV5|F8WBV5_HUMAN Thioredoxin domain-containing protein 9 OS=Homo sapiens OX=9606 GN=TXNDC9 PE=1 SV=1;tr|G3XAJ4|G3XAJ4_HUMAN Thioredoxin domain containing 9, isoform CRA_a OS=Homo sapiens OX=9606 GN=TXNDC9 PE=1 SV=1;tr|F8WCJ3|F8WCJ3_HUMAN Thioredoxin	6	1	1	1	0	1	0	1	0	7.5935	64	6.6284	17.2	24384000
A0A140T907;A0A140T9W4;A0A140T9X0;A2VCL5;A2AB09;A0A140T9R1;Q6IB58;Q5ST80;Q53HQ0;O75955	A0A140T907;A0A140T9W4;A0A140T9X0;A2VCL5;A2AB09;A0A140T9R1;Q6IB58;Q5ST80;Q53HQ0;O75955	Flotillin-1	FLOT1	tr|A0A140T907|A0A140T907_HUMAN Flotillin (Fragment) OS=Homo sapiens OX=9606 GN=FLOT1 PE=1 SV=1;tr|A0A140T9W4|A0A140T9W4_HUMAN Flotillin (Fragment) OS=Homo sapiens OX=9606 GN=FLOT1 PE=1 SV=1;tr|A0A140T9X0|A0A140T9X0_HUMAN Flotillin (Fragment) OS=Homo sapien	10	1	1	1	0	1	0	1	0	7.0999	60	6.6218	21.7	19341000
D6R9W2;Q8NEC7	D6R9W2;Q8NEC7	Glutathione S-transferase C-terminal domain-containing protein	GSTCD	tr|D6R9W2|D6R9W2_HUMAN Glutathione S-transferase C-terminal domain-containing protein OS=Homo sapiens OX=9606 GN=GSTCD PE=1 SV=1;sp|Q8NEC7|GSTCD_HUMAN Glutathione S-transferase C-terminal domain-containing protein OS=Homo sapiens OX=9606 GN=GSTCD PE=1 SV=2	2	1	1	1	0	1	0	1	0	38.198	340	6.5949	4.4	41986000
Q6FHM6;P55769	Q6FHM6;P55769	NHP2-like protein 1;NHP2-like protein 1, N-terminally processed	NHP2L1	tr|Q6FHM6|Q6FHM6_HUMAN Ribonucloprotein OS=Homo sapiens OX=9606 GN=NHP2L1 PE=2 SV=1;sp|P55769|NH2L1_HUMAN NHP2-like protein 1 OS=Homo sapiens OX=9606 GN=SNU13 PE=1 SV=3	2	1	1	1	0	1	0	1	0	14.173	128	6.5747	6.2	25996000
Q9BX95	Q9BX95	Sphingosine-1-phosphate phosphatase 1	SGPP1	sp|Q9BX95|SGPP1_HUMAN Sphingosine-1-phosphate phosphatase 1 OS=Homo sapiens OX=9606 GN=SGPP1 PE=1 SV=2	1	1	1	1	0	1	0	1	0	49.107	441	6.567	3.4	24054000
M0R042;M0QYM7	M0R042;M0QYM7		TUBB4A	tr|M0R042|M0R042_HUMAN Tubulin beta chain (Fragment) OS=Homo sapiens OX=9606 GN=TUBB4A PE=1 SV=1;tr|M0QYM7|M0QYM7_HUMAN Tubulin beta-4A chain (Fragment) OS=Homo sapiens OX=9606 GN=TUBB4A PE=1 SV=8	2	1	1	1	0	1	0	1	0	15.825	144	6.5576	9.7	94466000
H0YG96;G3V1N5;B4E3L3;Q96RU2	H0YG96;G3V1N5;B4E3L3;Q96RU2	Ubiquitin carboxyl-terminal hydrolase;Ubiquitin carboxyl-terminal hydrolase 28	USP28	tr|H0YG96|H0YG96_HUMAN Ubiquitin carboxyl-terminal hydrolase 28 (Fragment) OS=Homo sapiens OX=9606 GN=USP28 PE=1 SV=1;tr|G3V1N5|G3V1N5_HUMAN Ubiquitin carboxyl-terminal hydrolase 28 OS=Homo sapiens OX=9606 GN=USP28 PE=1 SV=1;tr|B4E3L3|B4E3L3_HUMAN Ubiquiti	4	1	1	1	0	1	0	1	0	41.935	360	6.5425	3.3	32924000
B5BTZ8;P08579	B5BTZ8;P08579	U2 small nuclear ribonucleoprotein B	SNRPB2	tr|B5BTZ8|B5BTZ8_HUMAN Small nuclear ribonucleoprotein polypeptide B OS=Homo sapiens OX=9606 GN=SNRPB2 PE=2 SV=1;sp|P08579|RU2B_HUMAN U2 small nuclear ribonucleoprotein B OS=Homo sapiens OX=9606 GN=SNRPB2 PE=1 SV=1	2	1	1	1	0	1	0	1	0	25.458	225	6.5211	4.9	18391000
A0A140VJQ5;A2VCT2;A2VCT3;B4DZ95;B4E3E9;B4DH65;E9PFG7;B4DK55;B4DF00;A0A0D9SFS3;E9PDF2;E9PCR7;Q02218	A0A140VJQ5;A2VCT2;A2VCT3;B4DZ95;B4E3E9;B4DH65;E9PFG7;B4DK55;B4DF00;A0A0D9SFS3;E9PDF2;E9PCR7;Q02218	2-oxoglutarate dehydrogenase, mitochondrial	OGDH	tr|A0A140VJQ5|A0A140VJQ5_HUMAN Testicular tissue protein Li 131 OS=Homo sapiens OX=9606 PE=2 SV=1;tr|A2VCT2|A2VCT2_HUMAN OGDH protein (Fragment) OS=Homo sapiens OX=9606 GN=OGDH PE=2 SV=1;tr|A2VCT3|A2VCT3_HUMAN OGDH protein (Fragment) OS=Homo sapiens OX=960	13	1	1	1	0	1	0	1	0	48.18	427	6.5165	2.8	16874000
A0A087WYB4;Q9UJZ1	A0A087WYB4;Q9UJZ1	Stomatin-like protein 2, mitochondrial	STOML2	tr|A0A087WYB4|A0A087WYB4_HUMAN Stomatin-like protein 2, mitochondrial OS=Homo sapiens OX=9606 GN=STOML2 PE=1 SV=1;sp|Q9UJZ1|STML2_HUMAN Stomatin-like protein 2, mitochondrial OS=Homo sapiens OX=9606 GN=STOML2 PE=1 SV=1	2	1	1	1	0	1	0	1	0	33.409	310	6.5103	5.2	81763000
I3L2E3;I3L537;I3L4A2;Q9UIC8	I3L2E3;I3L537;I3L4A2;Q9UIC8	Leucine carboxyl methyltransferase 1	LCMT1	tr|I3L2E3|I3L2E3_HUMAN [Phosphatase 2A protein]-leucine-carboxy methyltransferase 1 (Fragment) OS=Homo sapiens OX=9606 GN=LCMT1 PE=1 SV=1;tr|I3L537|I3L537_HUMAN Leucine carboxyl methyltransferase 1 (Fragment) OS=Homo sapiens OX=9606 GN=LCMT1 PE=1 SV=1;tr|I	4	1	1	1	0	1	0	1	0	10.484	93	6.5007	11.8	67225000
P27694	P27694	Replication protein A 70 kDa DNA-binding subunit;Replication protein A 70 kDa DNA-binding subunit, N-terminally processed	RPA1	sp|P27694|RFA1_HUMAN Replication protein A 70 kDa DNA-binding subunit OS=Homo sapiens OX=9606 GN=RPA1 PE=1 SV=2	1	1	1	1	0	1	0	1	0	68.137	616	6.4995	2.6	52724000
O95295	O95295	SNARE-associated protein Snapin	SNAPIN	sp|O95295|SNAPN_HUMAN SNARE-associated protein Snapin OS=Homo sapiens OX=9606 GN=SNAPIN PE=1 SV=1	1	1	1	1	0	1	0	1	0	14.874	136	6.4971	15.4	6349100
D6R9T3;E7EMP6;Q96FZ2	D6R9T3;E7EMP6;Q96FZ2	Embryonic stem cell-specific 5-hydroxymethylcytosine-binding protein	HMCES	tr|D6R9T3|D6R9T3_HUMAN Abasic site processing protein HMCES (Fragment) OS=Homo sapiens OX=9606 GN=HMCES PE=1 SV=1;tr|E7EMP6|E7EMP6_HUMAN Abasic site processing protein HMCES OS=Homo sapiens OX=9606 GN=HMCES PE=1 SV=1;sp|Q96FZ2|HMCES_HUMAN Abasic site proce	3	1	1	1	0	1	0	1	0	32.132	282	6.4853	5.3	26257000
B0QYH3;B7Z820;A0A024R1C5;Q8IWD4	B0QYH3;B7Z820;A0A024R1C5;Q8IWD4	Coiled-coil domain-containing protein 117	CCDC117;FLJ33814	tr|B0QYH3|B0QYH3_HUMAN Coiled-coil domain-containing protein 117 (Fragment) OS=Homo sapiens OX=9606 GN=CCDC117 PE=1 SV=1;tr|B7Z820|B7Z820_HUMAN cDNA FLJ59662 OS=Homo sapiens OX=9606 PE=2 SV=1;tr|A0A024R1C5|A0A024R1C5_HUMAN Uncharacterized protein OS=Homo s	4	1	1	1	0	1	0	1	0	8.1561	70	6.4802	17.1	15314000
Q13907	Q13907	Isopentenyl-diphosphate Delta-isomerase 1	IDI1	sp|Q13907|IDI1_HUMAN Isopentenyl-diphosphate Delta-isomerase 1 OS=Homo sapiens OX=9606 GN=IDI1 PE=1 SV=2	1	1	1	1	0	1	0	1	0	26.319	227	6.4802	5.3	75241000
Q53FC7;B3KSM6;B2R6X5;A0A384NKX5;P48741;P17066	Q53FC7;B3KSM6;B2R6X5;A0A384NKX5;P48741;P17066	Putative heat shock 70 kDa protein 7;Heat shock 70 kDa protein 6	HSPA7;HSPA6	tr|Q53FC7|Q53FC7_HUMAN Heat shock 70kDa protein 6 (HSP70B) variant (Fragment) OS=Homo sapiens OX=9606 PE=1 SV=1;tr|B3KSM6|B3KSM6_HUMAN cDNA FLJ36606 fis, clone TRACH2015654, highly similar to HEAT SHOCK 70 kDa PROTEIN 6 OS=Homo sapiens OX=9606 PE=2 SV=1;t	6	3	1	3	2	1	0	1	0	71.003	643	6.4784	5	1182700000
B4DUN7;Q96ID4;B4DE93;G3V0I5;Q53G70;E5KNH5;P49821	B4DUN7;Q96ID4;B4DE93;G3V0I5;Q53G70;E5KNH5;P49821	NADH dehydrogenase [ubiquinone] flavoprotein 1, mitochondrial	NDUFV1	tr|B4DUN7|B4DUN7_HUMAN Complex I-51kD OS=Homo sapiens OX=9606 PE=2 SV=1;tr|Q96ID4|Q96ID4_HUMAN Complex I-51kD (Fragment) OS=Homo sapiens OX=9606 PE=2 SV=1;tr|B4DE93|B4DE93_HUMAN Complex I-51kD OS=Homo sapiens OX=9606 GN=NDUFV1 PE=1 SV=1;tr|G3V0I5|G3V0I5_HU	7	1	1	1	0	1	0	1	0	36.937	335	6.4747	3.3	42894000
D6RC15;Q53GG3;B3KN57;B3KML1;O60749	D6RC15;Q53GG3;B3KN57;B3KML1;O60749	Sorting nexin-2	SNX2	tr|D6RC15|D6RC15_HUMAN Sorting nexin-2 (Fragment) OS=Homo sapiens OX=9606 GN=SNX2 PE=1 SV=8;tr|Q53GG3|Q53GG3_HUMAN Sorting nexin-2 (Fragment) OS=Homo sapiens OX=9606 PE=2 SV=1;tr|B3KN57|B3KN57_HUMAN Sorting nexin-2 OS=Homo sapiens OX=9606 PE=2 SV=1;tr|B3KM	5	1	1	1	0	1	0	1	0	29.127	265	6.4746	4.2	147570000
B3KM21;Q5RI15	B3KM21;Q5RI15	Cytochrome c oxidase protein 20 homolog	FAM36A;COX20	tr|B3KM21|B3KM21_HUMAN Cytochrome c oxidase assembly protein COX20, mitochondrial OS=Homo sapiens OX=9606 GN=FAM36A PE=2 SV=1;sp|Q5RI15|COX20_HUMAN Cytochrome c oxidase assembly protein COX20, mitochondrial OS=Homo sapiens OX=9606 GN=COX20 PE=1 SV=2	2	1	1	1	1	1	1	1	1	13.291	118	6.4734	10.2	20657000
K7EQQ1;A0A0S2Z3H2;A0A0S2Z3H6;O96005	K7EQQ1;A0A0S2Z3H2;A0A0S2Z3H6;O96005	Cleft lip and palate transmembrane protein 1	CLPTM1	tr|K7EQQ1|K7EQQ1_HUMAN Cleft lip and palate transmembrane protein 1 (Fragment) OS=Homo sapiens OX=9606 GN=CLPTM1 PE=1 SV=1;tr|A0A0S2Z3H2|A0A0S2Z3H2_HUMAN Cleft lip and palate associated transmembrane protein 1 isoform 2 OS=Homo sapiens OX=9606 GN=CLPTM1 PE	4	1	1	1	0	1	0	1	0	18.743	171	6.4732	5.8	35156000
Q53TK7;U3KPX1;U3KPX8;E9PF46;F8WA34;A0A140VJD7;U3KQL2;P14621	Q53TK7;U3KPX1;U3KPX8;E9PF46;F8WA34;A0A140VJD7;U3KQL2;P14621	Acylphosphatase;Acylphosphatase-2	ACYP2	tr|Q53TK7|Q53TK7_HUMAN Acylphosphatase (Fragment) OS=Homo sapiens OX=9606 GN=ACYP2 PE=3 SV=1;tr|U3KPX1|U3KPX1_HUMAN Acylphosphatase (Fragment) OS=Homo sapiens OX=9606 GN=ACYP2 PE=1 SV=1;tr|U3KPX8|U3KPX8_HUMAN Acylphosphatase-2 OS=Homo sapiens OX=9606 GN=AC	8	1	1	1	0	1	0	1	0	6.6995	61	6.47	21.3	42814000
A0A384MEE7;Q9BS26	A0A384MEE7;Q9BS26	Endoplasmic reticulum resident protein 44	ERP44	tr|A0A384MEE7|A0A384MEE7_HUMAN Epididymis secretory sperm binding protein OS=Homo sapiens OX=9606 PE=2 SV=1;sp|Q9BS26|ERP44_HUMAN Endoplasmic reticulum resident protein 44 OS=Homo sapiens OX=9606 GN=ERP44 PE=1 SV=1	2	1	1	1	0	1	0	1	0	46.971	406	6.4479	3	50540000
A0PJ80;Q96K76	A0PJ80;Q96K76	Ubiquitin carboxyl-terminal hydrolase 47	USP47	tr|A0PJ80|A0PJ80_HUMAN USP47 protein (Fragment) OS=Homo sapiens OX=9606 GN=USP47 PE=2 SV=1;sp|Q96K76|UBP47_HUMAN Ubiquitin carboxyl-terminal hydrolase 47 OS=Homo sapiens OX=9606 GN=USP47 PE=1 SV=3	2	1	1	1	0	1	0	1	0	38.465	331	6.4479	3.6	33927000
B4DP84;H0YCN4;A0A024R3A2;Q9BTE7	B4DP84;H0YCN4;A0A024R3A2;Q9BTE7	DCN1-like protein;DCN1-like protein 5	DCUN1D5	tr|B4DP84|B4DP84_HUMAN DCN1-like protein OS=Homo sapiens OX=9606 PE=2 SV=1;tr|H0YCN4|H0YCN4_HUMAN DCN1-like protein (Fragment) OS=Homo sapiens OX=9606 GN=DCUN1D5 PE=1 SV=1;tr|A0A024R3A2|A0A024R3A2_HUMAN DCN1-like protein OS=Homo sapiens OX=9606 GN=DCUN1D5	4	1	1	1	0	1	0	1	0	20.055	168	6.4342	7.1	35053000
A8K3Z5;Q8NFH5	A8K3Z5;Q8NFH5	Nucleoporin NUP53	NUP35	tr|A8K3Z5|A8K3Z5_HUMAN Nucleoporin NUP53 OS=Homo sapiens OX=9606 PE=2 SV=1;sp|Q8NFH5|NUP35_HUMAN Nucleoporin NUP35 OS=Homo sapiens OX=9606 GN=NUP35 PE=1 SV=1	2	1	1	1	0	1	0	1	0	34.814	326	6.434	3.7	26351000
B8ZZX6;A1P3F0;Q658P3	B8ZZX6;A1P3F0;Q658P3	Metalloreductase STEAP3	STEAP3	tr|B8ZZX6|B8ZZX6_HUMAN Metalloreductase STEAP3 OS=Homo sapiens OX=9606 GN=STEAP3 PE=1 SV=1;tr|A1P3F0|A1P3F0_HUMAN STEAP family member 3, isoform CRA_b OS=Homo sapiens OX=9606 GN=STEAP3 PE=3 SV=1;sp|Q658P3|STEA3_HUMAN Metalloreductase STEAP3 OS=Homo sapiens	3	1	1	1	0	1	0	1	0	50.628	457	6.4335	2.6	76751000
J3KRW7;J3KS81;Q53EQ5;A8K610;B4DF33;Q8N511	J3KRW7;J3KS81;Q53EQ5;A8K610;B4DF33;Q8N511	Transmembrane protein 199	TMEM199	tr|J3KRW7|J3KRW7_HUMAN Transmembrane protein 199 OS=Homo sapiens OX=9606 GN=TMEM199 PE=1 SV=1;tr|J3KS81|J3KS81_HUMAN Transmembrane protein 199 OS=Homo sapiens OX=9606 GN=TMEM199 PE=1 SV=1;tr|Q53EQ5|Q53EQ5_HUMAN Uncharacterized protein (Fragment) OS=Homo sa	6	1	1	1	0	1	0	1	0	9.743	89	6.4318	13.5	9073400
E5RFR9;A0A590UJJ1;A0A590UJY3;Q59GC6;Q56VW8;A0A140VJT0;Q6ZP32;Q9Y2T4;P63151	E5RFR9;A0A590UJJ1;A0A590UJY3;Q59GC6;Q56VW8;A0A140VJT0;Q6ZP32;Q9Y2T4;P63151	Serine/threonine-protein phosphatase 2A 55 kDa regulatory subunit B;Serine/threonine-protein phosphatase 2A 55 kDa regulatory subunit B gamma isoform;Serine/threonine-protein phosphatase 2A 55 kDa regulatory subunit B alpha isoform	PPP2R2A;PPP2R2C	tr|E5RFR9|E5RFR9_HUMAN Serine/threonine-protein phosphatase 2A 55 kDa regulatory subunit B alpha isoform (Fragment) OS=Homo sapiens OX=9606 GN=PPP2R2A PE=1 SV=1;tr|A0A590UJJ1|A0A590UJJ1_HUMAN Serine/threonine-protein phosphatase 2A 55 kDa regulatory subuni	9	1	1	1	0	1	0	1	0	23.007	197	6.4226	5.6	115020000
A0A087WTU3;Q53GI2;Q9Y6I9	A0A087WTU3;Q53GI2;Q9Y6I9	Testis-expressed sequence 264 protein	TEX264	tr|A0A087WTU3|A0A087WTU3_HUMAN Testis-expressed protein 264 OS=Homo sapiens OX=9606 GN=TEX264 PE=1 SV=1;tr|Q53GI2|Q53GI2_HUMAN Testis expressed sequence 264 variant (Fragment) OS=Homo sapiens OX=9606 PE=2 SV=1;sp|Q9Y6I9|TX264_HUMAN Testis-expressed protein	3	1	1	1	0	1	0	1	0	25.966	239	6.4187	5	38750000
A1L3Z9;Q2TAL8	A1L3Z9;Q2TAL8	Glutamine-rich protein 1	QRICH1	tr|A1L3Z9|A1L3Z9_HUMAN Glutamine-rich 1 OS=Homo sapiens OX=9606 GN=QRICH1 PE=2 SV=1;sp|Q2TAL8|QRIC1_HUMAN Glutamine-rich protein 1 OS=Homo sapiens OX=9606 GN=QRICH1 PE=1 SV=1	2	1	1	1	0	1	0	1	0	86.435	776	6.4103	1.4	82603000
Q6LET3;A0A140VJL3;P00492	Q6LET3;A0A140VJL3;P00492	Hypoxanthine-guanine phosphoribosyltransferase	HPRT1	tr|Q6LET3|Q6LET3_HUMAN Hypoxanthine phosphoribosyltransferase (Fragment) OS=Homo sapiens OX=9606 GN=HPRT1 PE=2 SV=1;tr|A0A140VJL3|A0A140VJL3_HUMAN Hypoxanthine phosphoribosyltransferase OS=Homo sapiens OX=9606 PE=2 SV=1;sp|P00492|HPRT_HUMAN Hypoxanthine-gu	3	1	1	1	0	1	0	1	0	24.588	218	6.4087	5.5	49892000
A2A2S5;Q32NB1;A1A5C4;A0A087WVV2;A7BI36;Q9P2E9	A2A2S5;Q32NB1;A1A5C4;A0A087WVV2;A7BI36;Q9P2E9	Ribosome-binding protein 1	RRBP1	tr|A2A2S5|A2A2S5_HUMAN Ribosome-binding protein 1 (Fragment) OS=Homo sapiens OX=9606 GN=RRBP1 PE=1 SV=1;tr|Q32NB1|Q32NB1_HUMAN RRBP1 protein (Fragment) OS=Homo sapiens OX=9606 GN=RRBP1 PE=2 SV=1;tr|A1A5C4|A1A5C4_HUMAN RRBP1 protein OS=Homo sapiens OX=9606	6	1	1	1	0	1	0	1	0	31.721	300	6.4004	4	17455000
Q5TEJ7;B2R7E8;P15927	Q5TEJ7;B2R7E8;P15927	Replication protein A 32 kDa subunit	RPA2	tr|Q5TEJ7|Q5TEJ7_HUMAN Replication protein A 32 kDa subunit (Fragment) OS=Homo sapiens OX=9606 GN=RPA2 PE=1 SV=1;tr|B2R7E8|B2R7E8_HUMAN cDNA, FLJ93412, highly similar to Homo sapiens replication protein A2, 32kDa (RPA2), mRNA OS=Homo sapiens OX=9606 PE=2 S	3	1	1	1	0	1	0	1	0	19.433	179	6.3991	6.7	159890000
A0A5C2GC97	A0A5C2GC97			tr|A0A5C2GC97|A0A5C2GC97_HUMAN IGH + IGL c213_light_IGKV3-15_IGKJ1 (Fragment) OS=Homo sapiens OX=9606 PE=2 SV=1	1	1	1	1	0	1	0	1	0	11.586	107	6.3882	11.2	111230000
B7Z556;B7Z8Q2;P02765	B7Z556;B7Z8Q2;P02765	Alpha-2-HS-glycoprotein;Alpha-2-HS-glycoprotein chain A;Alpha-2-HS-glycoprotein chain B	AHSG	tr|B7Z556|B7Z556_HUMAN Alpha-2-HS-glycoprotein OS=Homo sapiens OX=9606 PE=2 SV=1;tr|B7Z8Q2|B7Z8Q2_HUMAN Alpha-2-HS-glycoprotein OS=Homo sapiens OX=9606 PE=2 SV=1;sp|P02765|FETUA_HUMAN Alpha-2-HS-glycoprotein OS=Homo sapiens OX=9606 GN=AHSG PE=1 SV=2	3	1	1	1	0	1	0	1	0	27.354	245	6.3784	4.9	20009000
Q9H880;Q7L294;B4DTT7;B4DYU6;H0YEN2;E9PQP7;B4E0C2;A0A024R5F3;H7BXH2;E9PKF6;Q5H9R7	Q9H880;Q7L294;B4DTT7;B4DYU6;H0YEN2;E9PQP7;B4E0C2;A0A024R5F3;H7BXH2;E9PKF6;Q5H9R7	Serine/threonine-protein phosphatase 6 regulatory subunit 3	SAPS3;PPP6R3	tr|Q9H880|Q9H880_HUMAN cDNA FLJ13888 fis, clone THYRO1001584 OS=Homo sapiens OX=9606 PE=2 SV=1;tr|Q7L294|Q7L294_HUMAN SAPS3 protein (Fragment) OS=Homo sapiens OX=9606 GN=SAPS3 PE=2 SV=1;tr|B4DTT7|B4DTT7_HUMAN cDNA FLJ53458, highly similar to SAPS domain fa	11	1	1	1	0	1	0	1	0	20.996	201	6.3769	6	45345000
Q5HY57;P50402	Q5HY57;P50402	Emerin	EMD	tr|Q5HY57|Q5HY57_HUMAN Emerin OS=Homo sapiens OX=9606 GN=EMD PE=1 SV=1;sp|P50402|EMD_HUMAN Emerin OS=Homo sapiens OX=9606 GN=EMD PE=1 SV=1	2	1	1	1	0	1	0	1	0	24.938	219	6.3764	5.5	56964000
Q96HS1	Q96HS1	Serine/threonine-protein phosphatase PGAM5, mitochondrial	PGAM5	sp|Q96HS1|PGAM5_HUMAN Serine/threonine-protein phosphatase PGAM5, mitochondrial OS=Homo sapiens OX=9606 GN=PGAM5 PE=1 SV=2	1	1	1	1	0	1	0	1	0	32.004	289	6.3694	4.2	61102000
Q5S4N1;B4E132;A0A2R8YDT5;A0A2R8Y7T2;A0A2R8YDH3;A0A2R8Y5G6;F6S8Q4;A0A0D9SFB3;A0A2R8YF78;A0A2R8YCW1;A0A0D9SG12;A0A2R8YFR4;A0A024R9A4;A0A2U3TZJ9;A0A2R8YFS5;B5BTY4;A0A2R8Y4A4;Q59GX6;A0A2R8Y645;A0A0D9SF53;O15523;O00571	Q5S4N1;B4E132;A0A2R8YDT5;A0A2R8Y7T2;A0A2R8YDH3;A0A2R8Y5G6;F6S8Q4;A0A0D9SFB3;A0A2R8YF78;A0A2R8YCW1;A0A0D9SG12;A0A2R8YFR4;A0A024R9A4;A0A2U3TZJ9;A0A2R8YFS5;B5BTY4;A0A2R8Y4A4;Q59GX6;A0A2R8Y645;A0A0D9SF53;O15523;O00571	ATP-dependent RNA helicase DDX3Y;ATP-dependent RNA helicase DDX3X	DDX3X;DDX3Y	tr|Q5S4N1|Q5S4N1_HUMAN Uncharacterized protein (Fragment) OS=Homo sapiens OX=9606 PE=2 SV=1;tr|B4E132|B4E132_HUMAN cDNA FLJ53122, highly similar to ATP-dependent RNA helicase DDX3Y OS=Homo sapiens OX=9606 PE=2 SV=1;tr|A0A2R8YDT5|A0A2R8YDT5_HUMAN RNA helica	22	1	1	1	0	1	0	1	0	40.187	362	6.3672	3	63037000
Q9UPU5	Q9UPU5	Ubiquitin carboxyl-terminal hydrolase 24	USP24	sp|Q9UPU5|UBP24_HUMAN Ubiquitin carboxyl-terminal hydrolase 24 OS=Homo sapiens OX=9606 GN=USP24 PE=1 SV=3	1	1	1	1	0	1	0	1	0	294.36	2620	6.3648	0.5	21388000
X6RLT1;H0UI80;Q8IXH7	X6RLT1;H0UI80;Q8IXH7	Negative elongation factor C/D	NELFCD;TH1L	tr|X6RLT1|X6RLT1_HUMAN Negative elongation factor C/D (Fragment) OS=Homo sapiens OX=9606 GN=NELFCD PE=1 SV=1;tr|H0UI80|H0UI80_HUMAN Negative elongation factor C/D OS=Homo sapiens OX=9606 GN=NELFCD PE=1 SV=1;sp|Q8IXH7|NELFD_HUMAN Negative elongation factor	3	1	1	1	0	1	0	1	0	66.432	593	6.3613	2.4	27195000
A0A2R8YE38;A0A2R8Y5M9;A0A2R8YDW2;A0A2R8Y5Z7;A0A2R8YDJ9;A0A2R8YER1;A0A2R8Y8C1;A0A2R8Y445;B3KY63;A0A2R8Y425;A0A2R8Y5J0;A0A2R8YFK9;A0A2U3TZM0;F5GWX5;A0A2R8Y212;A0A2R8Y521;A0A0C4DGG9;Q14839	A0A2R8YE38;A0A2R8Y5M9;A0A2R8YDW2;A0A2R8Y5Z7;A0A2R8YDJ9;A0A2R8YER1;A0A2R8Y8C1;A0A2R8Y445;B3KY63;A0A2R8Y425;A0A2R8Y5J0;A0A2R8YFK9;A0A2U3TZM0;F5GWX5;A0A2R8Y212;A0A2R8Y521;A0A0C4DGG9;Q14839	Chromodomain-helicase-DNA-binding protein 4	CHD4	tr|A0A2R8YE38|A0A2R8YE38_HUMAN Chromodomain-helicase-DNA-binding protein 4 (Fragment) OS=Homo sapiens OX=9606 GN=CHD4 PE=1 SV=1;tr|A0A2R8Y5M9|A0A2R8Y5M9_HUMAN Chromodomain-helicase-DNA-binding protein 4 (Fragment) OS=Homo sapiens OX=9606 GN=CHD4 PE=1 SV=1;	18	1	1	1	0	1	0	1	0	52.145	458	6.3603	2.6	22539000
H7C046;A0A0A0MTJ9;Q6PIU2	H7C046;A0A0A0MTJ9;Q6PIU2	Neutral cholesterol ester hydrolase 1	NCEH1	tr|H7C046|H7C046_HUMAN Neutral cholesterol ester hydrolase 1 (Fragment) OS=Homo sapiens OX=9606 GN=NCEH1 PE=1 SV=2;tr|A0A0A0MTJ9|A0A0A0MTJ9_HUMAN Neutral cholesterol ester hydrolase 1 OS=Homo sapiens OX=9606 GN=NCEH1 PE=1 SV=1;sp|Q6PIU2|NCEH1_HUMAN Neutral	3	1	1	1	0	1	0	1	0	31.737	284	6.3582	4.2	21249000
A0A087WYW6;Q96A33	A0A087WYW6;Q96A33	Coiled-coil domain-containing protein 47	CCDC47	tr|A0A087WYW6|A0A087WYW6_HUMAN Coiled-coil domain-containing protein 47 OS=Homo sapiens OX=9606 GN=CCDC47 PE=1 SV=1;sp|Q96A33|CCD47_HUMAN Coiled-coil domain-containing protein 47 OS=Homo sapiens OX=9606 GN=CCDC47 PE=1 SV=1	2	1	1	1	0	1	0	1	0	22.602	190	6.3574	5.3	37247000
B4E0Z3;C9JXK0;A0A494C1L1;A0A024R3R5;Q14739	B4E0Z3;C9JXK0;A0A494C1L1;A0A024R3R5;Q14739	Lamin-B receptor	LBR	tr|B4E0Z3|B4E0Z3_HUMAN cDNA FLJ52178, highly similar to Lamin-B receptor OS=Homo sapiens OX=9606 PE=2 SV=1;tr|C9JXK0|C9JXK0_HUMAN Delta(14)-sterol reductase LBR (Fragment) OS=Homo sapiens OX=9606 GN=LBR PE=1 SV=1;tr|A0A494C1L1|A0A494C1L1_HUMAN 3-beta-hydro	5	1	1	1	0	1	0	1	0	16.892	150	6.347	7.3	37681000
B4DFX7;Q53EY9;Q8NEZ5	B4DFX7;Q53EY9;Q8NEZ5	F-box only protein 22	FBXO22	tr|B4DFX7|B4DFX7_HUMAN cDNA FLJ50132, highly similar to F-box only protein 22 OS=Homo sapiens OX=9606 PE=2 SV=1;tr|Q53EY9|Q53EY9_HUMAN F-box only protein 22 isoform a variant (Fragment) OS=Homo sapiens OX=9606 PE=2 SV=1;sp|Q8NEZ5|FBX22_HUMAN F-box only pro	3	1	1	1	0	1	0	1	0	32.872	299	6.3297	2.7	32832000
Q9Y5Z9	Q9Y5Z9	UbiA prenyltransferase domain-containing protein 1	UBIAD1	sp|Q9Y5Z9|UBIA1_HUMAN UbiA prenyltransferase domain-containing protein 1 OS=Homo sapiens OX=9606 GN=UBIAD1 PE=1 SV=1	1	1	1	1	0	1	0	1	0	36.831	338	6.3169	3.6	19758000
A0A024R6A0;P78540	A0A024R6A0;P78540	Arginase;Arginase-2, mitochondrial	ARG2	tr|A0A024R6A0|A0A024R6A0_HUMAN Arginase OS=Homo sapiens OX=9606 GN=ARG2 PE=3 SV=1;sp|P78540|ARGI2_HUMAN Arginase-2, mitochondrial OS=Homo sapiens OX=9606 GN=ARG2 PE=1 SV=1	2	1	1	1	0	1	0	1	0	38.577	354	6.305	4.2	51679000
H0YBS3;A0A024R7W0;Q9NX62	H0YBS3;A0A024R7W0;Q9NX62	Inositol monophosphatase 3	IMPAD1	tr|H0YBS3|H0YBS3_HUMAN Golgi-resident adenosine 3,5-bisphosphate 3-phosphatase (Fragment) OS=Homo sapiens OX=9606 GN=BPNT2 PE=1 SV=1;tr|A0A024R7W0|A0A024R7W0_HUMAN Inositol monophosphatase domain containing 1, isoform CRA_a OS=Homo sapiens OX=9606 GN=IM	3	1	1	1	0	1	0	1	0	9.2731	82	6.2987	12.2	69959000
Q4ZG72;Q9NVP1	Q4ZG72;Q9NVP1	ATP-dependent RNA helicase DDX18	DDX18	tr|Q4ZG72|Q4ZG72_HUMAN RNA helicase (Fragment) OS=Homo sapiens OX=9606 GN=DDX18 PE=3 SV=1;sp|Q9NVP1|DDX18_HUMAN ATP-dependent RNA helicase DDX18 OS=Homo sapiens OX=9606 GN=DDX18 PE=1 SV=2	2	1	1	1	0	1	0	1	0	61.594	546	6.2987	1.8	13404000
A0A3B3ITE9;Q8N5M9	A0A3B3ITE9;Q8N5M9	Protein jagunal homolog 1	JAGN1	tr|A0A3B3ITE9|A0A3B3ITE9_HUMAN Protein jagunal homolog 1 OS=Homo sapiens OX=9606 GN=JAGN1 PE=1 SV=1;sp|Q8N5M9|JAGN1_HUMAN Protein jagunal homolog 1 OS=Homo sapiens OX=9606 GN=JAGN1 PE=1 SV=1	2	1	1	1	0	1	0	1	0	5.8635	50	6.2958	24	49606000
Q9HAP1;Q96IF9;V9HW80;P55072	Q9HAP1;Q96IF9;V9HW80;P55072	Transitional endoplasmic reticulum ATPase	VCP;HEL-S-70	tr|Q9HAP1|Q9HAP1_HUMAN Vesicle-fusing ATPase (Fragment) OS=Homo sapiens OX=9606 GN=VCP PE=2 SV=1;tr|Q96IF9|Q96IF9_HUMAN VCP protein (Fragment) OS=Homo sapiens OX=9606 GN=VCP PE=2 SV=2;tr|V9HW80|V9HW80_HUMAN 15S Mg(2+)-ATPase p97 subunit OS=Homo sapiens OX=	4	1	1	1	0	1	0	1	0	34.391	307	6.2946	3.3	89619000
Q9P1G4;V9HWH6;Q8N7G1;P00491	Q9P1G4;V9HWH6;Q8N7G1;P00491	Purine nucleoside phosphorylase	HEL-S-156an;PNP	tr|Q9P1G4|Q9P1G4_HUMAN Inosine-guanosine phosphorylase OS=Homo sapiens OX=9606 PE=2 SV=1;tr|V9HWH6|V9HWH6_HUMAN Purine nucleoside phosphorylase OS=Homo sapiens OX=9606 GN=HEL-S-156an PE=2 SV=1;tr|Q8N7G1|Q8N7G1_HUMAN Purine nucleoside phosphorylase OS=Homo	4	1	1	1	0	1	0	1	0	10.303	96	6.2872	18.8	37494000
A0A1B0GU90;A0A1B0GW73;H3BNF1;A0A1B0GTV3;A0A0S2Z5D0;H3BUV4;A0A1B0GUD2;H3BUT1;A0A1B0GTU6;A0A0S2Z5G3;A0A024R601;Q9NWW5	A0A1B0GU90;A0A1B0GW73;H3BNF1;A0A1B0GTV3;A0A0S2Z5D0;H3BUV4;A0A1B0GUD2;H3BUT1;A0A1B0GTU6;A0A0S2Z5G3;A0A024R601;Q9NWW5	Ceroid-lipofuscinosis neuronal protein 6	CLN6	tr|A0A1B0GU90|A0A1B0GU90_HUMAN Ceroid-lipofuscinosis neuronal protein 6 (Fragment) OS=Homo sapiens OX=9606 GN=CLN6 PE=4 SV=1;tr|A0A1B0GW73|A0A1B0GW73_HUMAN Uncharacterized protein OS=Homo sapiens OX=9606 PE=4 SV=1;tr|H3BNF1|H3BNF1_HUMAN Ceroid-lipofuscinos	12	1	1	1	0	1	0	1	0	8.726	76	6.2688	14.5	81961000
Q13564	Q13564	NEDD8-activating enzyme E1 regulatory subunit	NAE1	sp|Q13564|ULA1_HUMAN NEDD8-activating enzyme E1 regulatory subunit OS=Homo sapiens OX=9606 GN=NAE1 PE=1 SV=1	1	1	1	1	0	1	0	1	0	60.246	534	6.2619	2.1	35658000
A0A087X2D8;O60271	A0A087X2D8;O60271	C-Jun-amino-terminal kinase-interacting protein 4	SPAG9	tr|A0A087X2D8|A0A087X2D8_HUMAN C-Jun-amino-terminal kinase-interacting protein 4 OS=Homo sapiens OX=9606 GN=SPAG9 PE=1 SV=1;sp|O60271|JIP4_HUMAN C-Jun-amino-terminal kinase-interacting protein 4 OS=Homo sapiens OX=9606 GN=SPAG9 PE=1 SV=4	2	1	1	1	0	1	0	1	0	145.17	1312	6.2597	0.9	25149000
B5MD87;B4DGI7;B4DI71;D3DWK4;A0A0A0MQS1;Q53H96	B5MD87;B4DGI7;B4DI71;D3DWK4;A0A0A0MQS1;Q53H96	Pyrroline-5-carboxylate reductase;Pyrroline-5-carboxylate reductase 3	PYCRL	tr|B5MD87|B5MD87_HUMAN Pyrroline-5-carboxylate reductase OS=Homo sapiens OX=9606 GN=PYCR3 PE=1 SV=2;tr|B4DGI7|B4DGI7_HUMAN Pyrroline-5-carboxylate reductase OS=Homo sapiens OX=9606 PE=2 SV=1;tr|B4DI71|B4DI71_HUMAN Pyrroline-5-carboxylate reductase OS=Homo	6	1	1	1	0	1	0	1	0	14.341	137	6.2568	8	15897000
K7EPZ5;K7ENI5;K7EP88;K7ELV2;Q96EE3	K7EPZ5;K7ENI5;K7EP88;K7ELV2;Q96EE3	Nucleoporin SEH1	SEH1L	tr|K7EPZ5|K7EPZ5_HUMAN Nucleoporin SEH1 (Fragment) OS=Homo sapiens OX=9606 GN=SEH1L PE=1 SV=1;tr|K7ENI5|K7ENI5_HUMAN Nucleoporin SEH1 (Fragment) OS=Homo sapiens OX=9606 GN=SEH1L PE=1 SV=1;tr|K7EP88|K7EP88_HUMAN Nucleoporin SEH1 (Fragment) OS=Homo sapiens O	5	1	1	1	0	1	0	1	0	8.6984	77	6.2568	14.3	68433000
G3V0G5;B3KN56;B3KM88;A0A024R9Z6;Q8IV38	G3V0G5;B3KN56;B3KM88;A0A024R9Z6;Q8IV38	Ankyrin repeat and MYND domain-containing protein 2	ANKMY2	tr|G3V0G5|G3V0G5_HUMAN Ankyrin repeat and MYND domain containing 2, isoform CRA_c OS=Homo sapiens OX=9606 GN=ANKMY2 PE=1 SV=1;tr|B3KN56|B3KN56_HUMAN cDNA FLJ13642 fis, clone PLACE1011263, highly similar to Ankyrin repeat and MYND domain-containing protein	5	1	1	1	0	1	0	1	0	38.072	341	6.2556	3.8	24249000
E7EX53;A0A2R8Y738;B4DLP4;A0A2R8YEM3;E7EQV9;A0A024R2Q4;P61313	E7EX53;A0A2R8Y738;B4DLP4;A0A2R8YEM3;E7EQV9;A0A024R2Q4;P61313	Ribosomal protein L15;60S ribosomal protein L15	RPL15	tr|E7EX53|E7EX53_HUMAN Ribosomal protein L15 (Fragment) OS=Homo sapiens OX=9606 GN=RPL15 PE=1 SV=1;tr|A0A2R8Y738|A0A2R8Y738_HUMAN Ribosomal protein L15 (Fragment) OS=Homo sapiens OX=9606 GN=RPL15 PE=1 SV=1;tr|B4DLP4|B4DLP4_HUMAN Ribosomal protein L15 OS=Ho	7	1	1	1	0	1	0	1	0	15.722	133	6.2537	6.8	65710000
I3L4L3;Q8N3F4;Q9GZT4	I3L4L3;Q8N3F4;Q9GZT4	Serine racemase	SRR;DKFZp762A2415	tr|I3L4L3|I3L4L3_HUMAN Serine racemase (Fragment) OS=Homo sapiens OX=9606 GN=SRR PE=1 SV=1;tr|Q8N3F4|Q8N3F4_HUMAN Uncharacterized protein DKFZp762A2415 (Fragment) OS=Homo sapiens OX=9606 GN=DKFZp762A2415 PE=2 SV=1;sp|Q9GZT4|SRR_HUMAN Serine racemase OS=Hom	3	1	1	1	0	1	0	1	0	7.9963	78	6.2441	20.5	89789000
I3L0J9;Q6P2Q9	I3L0J9;Q6P2Q9	Pre-mRNA-processing-splicing factor 8	PRPF8	tr|I3L0J9|I3L0J9_HUMAN Pre-mRNA-processing-splicing factor 8 (Fragment) OS=Homo sapiens OX=9606 GN=PRPF8 PE=1 SV=8;sp|Q6P2Q9|PRP8_HUMAN Pre-mRNA-processing-splicing factor 8 OS=Homo sapiens OX=9606 GN=PRPF8 PE=1 SV=2	2	1	1	1	0	1	0	1	0	119.7	1012	6.2415	1	12158000
Q5VVM2;Q5VVM3;Q9HAB8	Q5VVM2;Q5VVM3;Q9HAB8	Phosphopantothenate--cysteine ligase	PPCS	tr|Q5VVM2|Q5VVM2_HUMAN Phosphopantothenate--cysteine ligase OS=Homo sapiens OX=9606 GN=PPCS PE=1 SV=1;tr|Q5VVM3|Q5VVM3_HUMAN Phosphopantothenate--cysteine ligase OS=Homo sapiens OX=9606 GN=PPCS PE=1 SV=1;sp|Q9HAB8|PPCS_HUMAN Phosphopantothenate--cysteine l	3	1	1	1	0	1	0	1	0	6.3625	56	6.2362	30.4	24115000
A9Z1X1;B4DV68;B4DL86;B4E2U0;P52209	A9Z1X1;B4DV68;B4DL86;B4E2U0;P52209	6-phosphogluconate dehydrogenase, decarboxylating	PGD	tr|A9Z1X1|A9Z1X1_HUMAN Phosphogluconate dehydrogenase (NADP(+)-dependent, decarboxylating) OS=Homo sapiens OX=9606 PE=2 SV=2;tr|B4DV68|B4DV68_HUMAN Phosphogluconate dehydrogenase (NADP(+)-dependent, decarboxylating) OS=Homo sapiens OX=9606 PE=2 SV=1;tr|B4D	5	1	1	1	0	1	0	1	0	32.311	289	6.2306	3.8	49509000
H0YDU4;Q5JXT2;A0PJ92;A0A494C128;A8K9K6;O00567	H0YDU4;Q5JXT2;A0PJ92;A0A494C128;A8K9K6;O00567	Nucleolar protein 56	NOP56	tr|H0YDU4|H0YDU4_HUMAN Nucleolar protein 56 (Fragment) OS=Homo sapiens OX=9606 GN=NOP56 PE=1 SV=1;tr|Q5JXT2|Q5JXT2_HUMAN Nucleolar protein 56 (Fragment) OS=Homo sapiens OX=9606 GN=NOP56 PE=1 SV=1;tr|A0PJ92|A0PJ92_HUMAN NOP56 protein (Fragment) OS=Homo sapi	6	1	1	1	0	1	0	1	0	27.637	252	6.2251	4	40316000
A0A0J9YVW2;H7C1D4;E9PGT1;Q53GR3;Q15631	A0A0J9YVW2;H7C1D4;E9PGT1;Q53GR3;Q15631	Translin	TSN	tr|A0A0J9YVW2|A0A0J9YVW2_HUMAN Translin OS=Homo sapiens OX=9606 GN=TSN PE=1 SV=1;tr|H7C1D4|H7C1D4_HUMAN Component 3 of promoter of RISC (Fragment) OS=Homo sapiens OX=9606 GN=TSN PE=1 SV=1;tr|E9PGT1|E9PGT1_HUMAN Component 3 of promoter of RISC OS=Homo sapie	5	1	1	1	0	1	0	1	0	10.691	92	6.2231	10.9	215430000
F5H157;Q15286	F5H157;Q15286	Ras-related protein Rab-35	RAB35	tr|F5H157|F5H157_HUMAN Ras-related protein Rab-35 (Fragment) OS=Homo sapiens OX=9606 GN=RAB35 PE=1 SV=1;sp|Q15286|RAB35_HUMAN Ras-related protein Rab-35 OS=Homo sapiens OX=9606 GN=RAB35 PE=1 SV=1	2	1	1	1	0	1	0	1	0	21.214	185	6.2178	4.9	17091000
B2RD36;Q96DG6	B2RD36;Q96DG6	Carboxymethylenebutenolidase homolog	CMBL	tr|B2RD36|B2RD36_HUMAN Carboxymethylenebutenolidase homolog OS=Homo sapiens OX=9606 PE=2 SV=1;sp|Q96DG6|CMBL_HUMAN Carboxymethylenebutenolidase homolog OS=Homo sapiens OX=9606 GN=CMBL PE=1 SV=1	2	1	1	1	0	1	0	1	0	28.058	245	6.2138	3.7	39636000
B3KM55;B4E1U3;Q59GD5;B4DTI0;B7Z9W3;B4DT29;B4DXW1;Q59FV6;A0A024RAI1;Q9P1U1;P61158	B3KM55;B4E1U3;Q59GD5;B4DTI0;B7Z9W3;B4DT29;B4DXW1;Q59FV6;A0A024RAI1;Q9P1U1;P61158	Actin-related protein 3B;Actin-related protein 3	ACTR3;ACTR3B	tr|B3KM55|B3KM55_HUMAN cDNA FLJ10336 fis, clone NT2RM2000691, highly similar to Homo sapiens ARP3 actin-related protein 3 homolog B (yeast) (ACTR3B), mRNA OS=Homo sapiens OX=9606 PE=2 SV=1;tr|B4E1U3|B4E1U3_HUMAN cDNA FLJ52216, highly similar to Actin-like	11	1	1	1	0	1	0	1	0	14.458	126	6.1837	7.1	81818000
A8K5D8;A8K4G7;A0A024R2C5;O75351	A8K5D8;A8K4G7;A0A024R2C5;O75351	Vacuolar protein sorting-associated protein 4B	VPS4B	tr|A8K5D8|A8K5D8_HUMAN Vesicle-fusing ATPase OS=Homo sapiens OX=9606 PE=2 SV=1;tr|A8K4G7|A8K4G7_HUMAN cDNA FLJ78528, highly similar to Homo sapiens vacuolar protein sorting 4B (yeast) (VPS4B), mRNA OS=Homo sapiens OX=9606 PE=2 SV=1;tr|A0A024R2C5|A0A024R2C5	4	1	1	1	0	1	0	1	0	49.23	444	6.1831	2	12245000
Q5VWZ2	Q5VWZ2	Lysophospholipase-like protein 1	LYPLAL1	sp|Q5VWZ2|LYPL1_HUMAN Lysophospholipase-like protein 1 OS=Homo sapiens OX=9606 GN=LYPLAL1 PE=1 SV=3	1	1	1	1	0	1	0	1	0	26.316	237	6.1814	4.2	54331000
B4DWM5;B4DX55;Q5H907;Q5H909;A0A024R9Y7;Q9UNF1	B4DWM5;B4DX55;Q5H907;Q5H909;A0A024R9Y7;Q9UNF1	Melanoma-associated antigen D2	MAGED2	tr|B4DWM5|B4DWM5_HUMAN cDNA FLJ61436, highly similar to Melanoma-associated antigen D2 OS=Homo sapiens OX=9606 PE=2 SV=1;tr|B4DX55|B4DX55_HUMAN cDNA FLJ58171, moderately similar to Melanoma-associated antigen D2 OS=Homo sapiens OX=9606 PE=2 SV=1;tr|Q5H907|	6	1	1	1	0	1	0	1	0	26.188	229	6.1812	5.7	12582000
B4E1E0;A0A3B3IRI2;P17812	B4E1E0;A0A3B3IRI2;P17812	CTP synthase;CTP synthase 1	CTPS1	tr|B4E1E0|B4E1E0_HUMAN CTP synthase OS=Homo sapiens OX=9606 GN=CTPS1 PE=1 SV=1;tr|A0A3B3IRI2|A0A3B3IRI2_HUMAN CTP synthase OS=Homo sapiens OX=9606 GN=CTPS1 PE=1 SV=1;sp|P17812|PYRG1_HUMAN CTP synthase 1 OS=Homo sapiens OX=9606 GN=CTPS1 PE=1 SV=2	3	1	1	1	0	1	0	1	0	49.694	435	6.1768	2.3	66274000
Q8IYI6	Q8IYI6	Exocyst complex component 8	EXOC8	sp|Q8IYI6|EXOC8_HUMAN Exocyst complex component 8 OS=Homo sapiens OX=9606 GN=EXOC8 PE=1 SV=2	1	1	1	1	0	1	0	1	0	81.798	725	6.1761	1.4	20995000
Q9BS10;Q5JR95;Q5JR94;P62241	Q9BS10;Q5JR95;Q5JR94;P62241	40S ribosomal protein S8	RPS8	tr|Q9BS10|Q9BS10_HUMAN Similar to ribosomal protein S8 (Fragment) OS=Homo sapiens OX=9606 PE=2 SV=1;tr|Q5JR95|Q5JR95_HUMAN 40S ribosomal protein S8 OS=Homo sapiens OX=9606 GN=RPS8 PE=1 SV=1;tr|Q5JR94|Q5JR94_HUMAN 40S ribosomal protein S8 OS=Homo sapiens OX	4	1	1	1	0	1	0	1	0	9.2827	80	6.1644	13.8	21303000
A0A087WXX8	A0A087WXX8		SDHB	tr|A0A087WXX8|A0A087WXX8_HUMAN Iron-sulfur subunit of complex II (Fragment) OS=Homo sapiens OX=9606 GN=SDHB PE=1 SV=1	1	1	1	1	0	1	0	1	0	14.143	123	6.1641	8.1	70173000
F5H6P7;A0A023T6R1;P61326;Q96A72	F5H6P7;A0A023T6R1;P61326;Q96A72	Protein mago nashi homolog;Protein mago nashi homolog 2	MAGOHB;FLJ10292;MAGOH	tr|F5H6P7|F5H6P7_HUMAN Protein mago nashi homolog 2 OS=Homo sapiens OX=9606 GN=MAGOHB PE=3 SV=1;tr|A0A023T6R1|A0A023T6R1_HUMAN Mago nashi protein OS=Homo sapiens OX=9606 GN=FLJ10292 PE=2 SV=1;sp|P61326|MGN_HUMAN Protein mago nashi homolog OS=Homo sapiens O	4	1	1	1	0	1	0	1	0	11.799	102	6.1638	10.8	299370000
Q4G0L8;A0A087WVI0;E9PBL8;Q8WTW3	Q4G0L8;A0A087WVI0;E9PBL8;Q8WTW3	Conserved oligomeric Golgi complex subunit 1	COG1	tr|Q4G0L8|Q4G0L8_HUMAN Conserved oligomeric Golgi complex subunit 1 OS=Homo sapiens OX=9606 GN=COG1 PE=2 SV=1;tr|A0A087WVI0|A0A087WVI0_HUMAN Conserved oligomeric Golgi complex subunit 1 OS=Homo sapiens OX=9606 GN=COG1 PE=1 SV=1;tr|E9PBL8|E9PBL8_HUMAN Conse	4	1	1	1	0	1	0	1	0	104.77	940	6.1637	1.2	22141000
Q8TES4;A6NDY9;A0A087WWY3;Q60FE6;Q60FE5;P21333	Q8TES4;A6NDY9;A0A087WWY3;Q60FE6;Q60FE5;P21333	Filamin-A	FLJ00119;FLNA	tr|Q8TES4|Q8TES4_HUMAN Epididymis secretory sperm binding protein (Fragment) OS=Homo sapiens OX=9606 GN=FLJ00119 PE=2 SV=1;tr|A6NDY9|A6NDY9_HUMAN Filamin A OS=Homo sapiens OX=9606 GN=FLNA PE=2 SV=4;tr|A0A087WWY3|A0A087WWY3_HUMAN Filamin-A OS=Homo sapiens O	6	1	1	1	0	1	0	1	0	153.6	1455	6.1635	0.8	32652000
A8MXH2;E9PKT8;C9J6D1;H0YCI4;C9JZI7;A0A024RCC9;B7ZAK9;B7ZB83;B7ZAC7;B4DS05;A0A2U9QGI0;Q99733	A8MXH2;E9PKT8;C9J6D1;H0YCI4;C9JZI7;A0A024RCC9;B7ZAK9;B7ZB83;B7ZAC7;B4DS05;A0A2U9QGI0;Q99733	Nucleosome assembly protein 1-like 4	NAP1L4	tr|A8MXH2|A8MXH2_HUMAN Nucleosome assembly protein 1-like 4 (Fragment) OS=Homo sapiens OX=9606 GN=NAP1L4 PE=1 SV=2;tr|E9PKT8|E9PKT8_HUMAN Nucleosome assembly protein 1-like 4 (Fragment) OS=Homo sapiens OX=9606 GN=NAP1L4 PE=1 SV=1;tr|C9J6D1|C9J6D1_HUMAN Nuc	12	1	1	1	0	1	0	1	0	18.152	156	6.1629	7.1	37002000
H0YI98;A8K8J9;F8W1I6;B3KTX4;A0A384MDU9;V9HW58;Q53H88;Q13561	H0YI98;A8K8J9;F8W1I6;B3KTX4;A0A384MDU9;V9HW58;Q53H88;Q13561	Dynactin subunit 2	DCTN2;HEL-S-77	tr|H0YI98|H0YI98_HUMAN Dynactin subunit 2 (Fragment) OS=Homo sapiens OX=9606 GN=DCTN2 PE=1 SV=1;tr|A8K8J9|A8K8J9_HUMAN Dynactin 2 (P50), isoform CRA_b OS=Homo sapiens OX=9606 GN=DCTN2 PE=2 SV=1;tr|F8W1I6|F8W1I6_HUMAN Dynactin subunit 2 OS=Homo sapiens OX=9	8	1	1	1	0	1	0	1	0	29.326	268	6.1627	4.1	17275000
C9J6B6;C9JF13;E7EX73;B4DSI9;E9PGM1;E7EUU4;B4DGF1;B2RU10;B2RU06;Q4LE58;Q04637	C9J6B6;C9JF13;E7EX73;B4DSI9;E9PGM1;E7EUU4;B4DGF1;B2RU10;B2RU06;Q4LE58;Q04637	Eukaryotic translation initiation factor 4 gamma 1	EIF4G1;EIF4G1 variant protein	tr|C9J6B6|C9J6B6_HUMAN Eukaryotic translation initiation factor 4 gamma 1 (Fragment) OS=Homo sapiens OX=9606 GN=EIF4G1 PE=1 SV=1;tr|C9JF13|C9JF13_HUMAN Eukaryotic translation initiation factor 4 gamma 1 (Fragment) OS=Homo sapiens OX=9606 GN=EIF4G1 PE=1 SV=	11	1	1	1	0	1	0	1	0	82.494	757	6.1627	1.5	77072000
Q9NXK9;H7BY84;Q5T7U1;Q9Y5Q8	Q9NXK9;H7BY84;Q5T7U1;Q9Y5Q8	General transcription factor 3C polypeptide 5	GTF3C5	tr|Q9NXK9|Q9NXK9_HUMAN cDNA FLJ20187 fis, clone COLF0433 OS=Homo sapiens OX=9606 PE=2 SV=1;tr|H7BY84|H7BY84_HUMAN General transcription factor 3C polypeptide 5 OS=Homo sapiens OX=9606 GN=GTF3C5 PE=1 SV=2;tr|Q5T7U1|Q5T7U1_HUMAN General transcription factor	4	1	1	1	0	1	0	1	0	27.831	243	6.162	4.5	7303100
Q8N9K4;O95782;B7Z1Q4	Q8N9K4;O95782;B7Z1Q4	AP-2 complex subunit alpha-1	AP2A1	tr|Q8N9K4|Q8N9K4_HUMAN cDNA FLJ36998 fis, clone BRACE2007295, highly similar to ALPHA-ADAPTIN A OS=Homo sapiens OX=9606 PE=2 SV=1;sp|O95782|AP2A1_HUMAN AP-2 complex subunit alpha-1 OS=Homo sapiens OX=9606 GN=AP2A1 PE=1 SV=3;tr|B7Z1Q4|B7Z1Q4_HUMAN cDNA FLJ5	3	2	1	2	0	1	0	1	0	52.031	482	6.1612	4.1	46150000
A8KAM7;G5E994;Q5VW38	A8KAM7;G5E994;Q5VW38	Protein GPR107	GPR107	tr|A8KAM7|A8KAM7_HUMAN cDNA FLJ75421, highly similar to Homo sapiens lung seven transmembrane receptor 1 (LUSTR1) mRNA OS=Homo sapiens OX=9606 PE=2 SV=1;tr|G5E994|G5E994_HUMAN G protein-coupled receptor 107, isoform CRA_c OS=Homo sapiens OX=9606 GN=GPR107	3	1	1	1	0	1	0	1	0	61.931	552	6.1611	2	60008000
V9GYE4;A0A494C194;J3K000;A0A140VJR2;K7ES25;A0A494C165;P12955	V9GYE4;A0A494C194;J3K000;A0A140VJR2;K7ES25;A0A494C165;P12955	Xaa-Pro dipeptidase	PEPD	tr|V9GYE4|V9GYE4_HUMAN Xaa-Pro dipeptidase (Fragment) OS=Homo sapiens OX=9606 GN=PEPD PE=1 SV=1;tr|A0A494C194|A0A494C194_HUMAN Xaa-Pro dipeptidase (Fragment) OS=Homo sapiens OX=9606 GN=PEPD PE=1 SV=1;tr|J3K000|J3K000_HUMAN PEPD protein OS=Homo sapiens OX=9	7	1	1	1	0	1	0	1	0	6.0048	55	6.1591	20	17841000
B2R4I8;Q92572	B2R4I8;Q92572	AP-3 complex subunit sigma-1	AP3S1	tr|B2R4I8|B2R4I8_HUMAN cDNA, FLJ92106, highly similar to Homo sapiens adaptor-related protein complex 3, sigma 1 subunit(AP3S1), mRNA OS=Homo sapiens OX=9606 PE=2 SV=1;sp|Q92572|AP3S1_HUMAN AP-3 complex subunit sigma-1 OS=Homo sapiens OX=9606 GN=AP3S1 PE=1	2	1	1	1	0	1	0	1	0	21.705	193	6.159	5.7	45463000
A0A6Q8PGK9;A0A6Q8PH52;A0A6Q8PGY8;A0A6Q8PFB9;A0A6Q8PGU8;A0A6Q8PFN5;A0A6Q8PH59;A0A6Q8PH63;A0A087X118;A0A6Q8PGC7;A0A6Q8PF29;A0A6Q8PH25;A0A6Q8PF44;A0A6Q8PGN3;A0A6Q8PHG2;A0A6Q8PH71;A0A6Q8PHA2;Q27J81	A0A6Q8PGK9;A0A6Q8PH52;A0A6Q8PGY8;A0A6Q8PFB9;A0A6Q8PGU8;A0A6Q8PFN5;A0A6Q8PH59;A0A6Q8PH63;A0A087X118;A0A6Q8PGC7;A0A6Q8PF29;A0A6Q8PH25;A0A6Q8PF44;A0A6Q8PGN3;A0A6Q8PHG2;A0A6Q8PH71;A0A6Q8PHA2;Q27J81	Inverted formin-2	INF2	tr|A0A6Q8PGK9|A0A6Q8PGK9_HUMAN Inverted formin-2 (Fragment) OS=Homo sapiens OX=9606 GN=INF2 PE=4 SV=1;tr|A0A6Q8PH52|A0A6Q8PH52_HUMAN Inverted formin-2 OS=Homo sapiens OX=9606 GN=INF2 PE=4 SV=1;tr|A0A6Q8PGY8|A0A6Q8PGY8_HUMAN Inverted formin-2 OS=Homo sapien	18	1	1	1	0	1	0	1	0	27.827	269	6.1584	4.1	38985000
H7C577;H7C562;A0A2R8YF57;O00400	H7C577;H7C562;A0A2R8YF57;O00400	Acetyl-coenzyme A transporter 1	SLC33A1	tr|H7C577|H7C577_HUMAN Acetyl-coenzyme A transporter 1 (Fragment) OS=Homo sapiens OX=9606 GN=SLC33A1 PE=1 SV=1;tr|H7C562|H7C562_HUMAN Acetyl-coenzyme A transporter 1 (Fragment) OS=Homo sapiens OX=9606 GN=SLC33A1 PE=1 SV=1;tr|A0A2R8YF57|A0A2R8YF57_HUMAN Ace	4	1	1	1	0	1	0	1	0	20.416	185	6.1579	5.9	16184000
B4DVV1;F5H4B6;B4DQ15;Q8IZ83	B4DVV1;F5H4B6;B4DQ15;Q8IZ83	Aldehyde dehydrogenase family 16 member A1	ALDH16A1	tr|B4DVV1|B4DVV1_HUMAN cDNA FLJ51526, highly similar to Homo sapiens aldehyde dehydrogenase 16 family, member A1 (ALDH16A1), mRNA OS=Homo sapiens OX=9606 PE=2 SV=1;tr|F5H4B6|F5H4B6_HUMAN Aldehyde dehydrogenase family 16 member A1 OS=Homo sapiens OX=9606 GN	4	1	1	1	0	1	0	1	0	66.891	637	6.1579	1.7	16538000
O14776	O14776	Transcription elongation regulator 1	TCERG1	sp|O14776|TCRG1_HUMAN Transcription elongation regulator 1 OS=Homo sapiens OX=9606 GN=TCERG1 PE=1 SV=2	1	1	1	1	0	1	0	1	0	123.9	1098	6.1577	1.2	23247000
Q5JXM0;Q96B26	Q5JXM0;Q96B26	Exosome complex component RRP43	DKFZp564C0482;EXOSC8	tr|Q5JXM0|Q5JXM0_HUMAN Ribosomal RNA-processing protein 43 OS=Homo sapiens OX=9606 GN=DKFZp564C0482 PE=3 SV=1;sp|Q96B26|EXOS8_HUMAN Exosome complex component RRP43 OS=Homo sapiens OX=9606 GN=EXOSC8 PE=1 SV=1	2	1	1	1	0	1	0	1	0	27.111	248	6.1482	4.4	15075000
P42574	P42574	Caspase-3;Caspase-3 subunit p17;Caspase-3 subunit p12	CASP3	sp|P42574|CASP3_HUMAN Caspase-3 OS=Homo sapiens OX=9606 GN=CASP3 PE=1 SV=2	1	1	1	1	0	1	0	1	0	31.608	277	6.1458	7.9	26398000
F8WAS3;C9IZN5;A0A087X1G1;H7BYD0;A0A024R745;Q16718	F8WAS3;C9IZN5;A0A087X1G1;H7BYD0;A0A024R745;Q16718	NADH dehydrogenase [ubiquinone] 1 alpha subcomplex subunit 5	NDUFA5	tr|F8WAS3|F8WAS3_HUMAN Complex I subunit B13 OS=Homo sapiens OX=9606 GN=NDUFA5 PE=1 SV=1;tr|C9IZN5|C9IZN5_HUMAN Complex I subunit B13 (Fragment) OS=Homo sapiens OX=9606 GN=NDUFA5 PE=1 SV=1;tr|A0A087X1G1|A0A087X1G1_HUMAN Complex I subunit B13 OS=Homo sapien	6	1	1	1	0	1	0	1	0	7.8423	70	6.1413	12.9	119780000
Q5T196;B3KQW9;Q8NFF5	Q5T196;B3KQW9;Q8NFF5	FAD synthase;Molybdenum cofactor biosynthesis protein-like region;FAD synthase region	FLAD1	tr|Q5T196|Q5T196_HUMAN FAD synthase OS=Homo sapiens OX=9606 GN=FLAD1 PE=1 SV=1;tr|B3KQW9|B3KQW9_HUMAN cDNA FLJ33223 fis, clone ASTRO2000914, highly similar to Homo sapiens Fad1, flavin adenine dinucleotide synthetase, homolog (yeast) (FLAD1), transcript va	3	1	1	1	0	1	0	1	0	50.141	456	6.1409	2.2	83565000
A0A6E1W127;A7E2Y1	A0A6E1W127;A7E2Y1	Myosin-7B	MYH7B	tr|A0A6E1W127|A0A6E1W127_HUMAN Myosin-7B OS=Homo sapiens OX=9606 GN=MYH7B PE=1 SV=1;sp|A7E2Y1|MYH7B_HUMAN Myosin-7B OS=Homo sapiens OX=9606 GN=MYH7B PE=1 SV=4	2	1	1	1	0	1	0	1	0	221.39	1941	6.1397	0.5	31002000
A6MUU8	A6MUU8		MIF	tr|A6MUU8|A6MUU8_HUMAN Macrophage migration inhibitory factor OS=Homo sapiens OX=9606 GN=MIF PE=2 SV=1	1	1	1	1	0	1	0	1	0	12.396	113	6.1359	8	14984000
E9PC52;Q6FHQ0;A8K6A2;Q16576;C9JAJ9;Q5JP01	E9PC52;Q6FHQ0;A8K6A2;Q16576	Histone-binding protein RBBP7	RBBP7	tr|E9PC52|E9PC52_HUMAN Histone-binding protein RBBP7 OS=Homo sapiens OX=9606 GN=RBBP7 PE=1 SV=1;tr|Q6FHQ0|Q6FHQ0_HUMAN RBBP7 protein (Fragment) OS=Homo sapiens OX=9606 GN=RBBP7 PE=2 SV=1;tr|A8K6A2|A8K6A2_HUMAN cDNA FLJ77317, highly similar to Homo sapiens	6	3	1	3	1	1	0	1	0	46.938	416	6.1349	6.2	76444000
Q53F09;A0A024RDV7;O00505	Q53F09;A0A024RDV7;O00505	Importin subunit alpha;Importin subunit alpha-4	KPNA3	tr|Q53F09|Q53F09_HUMAN Karyopherin alpha 3 variant (Fragment) OS=Homo sapiens OX=9606 PE=2 SV=1;tr|A0A024RDV7|A0A024RDV7_HUMAN Importin subunit alpha OS=Homo sapiens OX=9606 GN=KPNA3 PE=3 SV=1;sp|O00505|IMA4_HUMAN Importin subunit alpha-4 OS=Homo sapiens O	3	1	1	1	0	1	0	1	0	57.745	521	6.1274	1.9	183630000
B3KMP2;Q2M2R1;Q4KMX6;A8KAQ7;A5D8X2;A0A024RBJ3;Q9UJX3	B3KMP2;Q2M2R1;Q4KMX6;A8KAQ7;A5D8X2;A0A024RBJ3;Q9UJX3	Anaphase-promoting complex subunit 7	ANAPC7	tr|B3KMP2|B3KMP2_HUMAN cDNA FLJ11747 fis, clone HEMBA1005530, highly similar to Anaphase-promoting complex subunit 7 OS=Homo sapiens OX=9606 PE=2 SV=1;tr|Q2M2R1|Q2M2R1_HUMAN ANAPC7 protein (Fragment) OS=Homo sapiens OX=9606 GN=ANAPC7 PE=2 SV=1;tr|Q4KMX6|Q4	7	1	1	1	0	1	0	1	0	56.313	503	6.1265	2	100020000
A0A075EKM8;O00291	A0A075EKM8;O00291	Tyrosine-protein kinase receptor;Huntingtin-interacting protein 1	HIP1	tr|A0A075EKM8|A0A075EKM8_HUMAN Tyrosine-protein kinase receptor OS=Homo sapiens OX=9606 PE=2 SV=1;sp|O00291|HIP1_HUMAN Huntingtin-interacting protein 1 OS=Homo sapiens OX=9606 GN=HIP1 PE=1 SV=5	2	1	1	1	0	1	0	1	0	141.09	1253	6.1231	0.9	376960000
C9J9S3;C9JP48;V9HW04;P62140	C9J9S3;C9JP48;V9HW04;P62140	Serine/threonine-protein phosphatase;Serine/threonine-protein phosphatase PP1-beta catalytic subunit	PPP1CB;HEL-S-80p	tr|C9J9S3|C9J9S3_HUMAN Serine/threonine-protein phosphatase (Fragment) OS=Homo sapiens OX=9606 GN=PPP1CB PE=1 SV=1;tr|C9JP48|C9JP48_HUMAN Serine/threonine-protein phosphatase (Fragment) OS=Homo sapiens OX=9606 GN=PPP1CB PE=1 SV=1;tr|V9HW04|V9HW04_HUMAN Ser	4	1	1	1	0	1	0	1	0	14.265	125	6.1229	8	55680000
F5H5G7;F5H155;G3XAP5;F5H245;G9BCY8;G9BCY7;D6NKH9;A0A140VKA7;P07864;F5GWS6;F5H326;G9BCY9;F5GZ11;A0A087WUM2;Q96L19;G9BCZ0;Q6ZMR3	F5H5G7;F5H155;G3XAP5;F5H245;G9BCY8;G9BCY7;D6NKH9;A0A140VKA7;P07864;F5GWS6;F5H326;G9BCY9;F5GZ11;A0A087WUM2;Q96L19;G9BCZ0;Q6ZMR3	L-lactate dehydrogenase;L-lactate dehydrogenase C chain;L-lactate dehydrogenase A-like 6A	LDHC;LDHAL6A	tr|F5H5G7|F5H5G7_HUMAN L-lactate dehydrogenase OS=Homo sapiens OX=9606 GN=LDHC PE=1 SV=1;tr|F5H155|F5H155_HUMAN L-lactate dehydrogenase OS=Homo sapiens OX=9606 GN=LDHC PE=1 SV=1;tr|G3XAP5|G3XAP5_HUMAN L-lactate dehydrogenase OS=Homo sapiens OX=9606 GN=LDHC	17	2	1	2	0	1	0	1	0	20.008	183	6.1045	12.6	15615000
A8K575;Q9NQZ5	A8K575;Q9NQZ5	StAR-related lipid transfer protein 7, mitochondrial	STARD7	tr|A8K575|A8K575_HUMAN cDNA FLJ76190, highly similar to Homo sapiens START domain containing 7 (STARD7), transcript variant 1, mRNA OS=Homo sapiens OX=9606 PE=2 SV=1;sp|Q9NQZ5|STAR7_HUMAN StAR-related lipid transfer protein 7, mitochondrial OS=Homo sapiens	2	1	1	1	0	1	0	1	0	34.638	295	6.1029	2.7	58322000
Q8NF37	Q8NF37	Lysophosphatidylcholine acyltransferase 1	LPCAT1	sp|Q8NF37|PCAT1_HUMAN Lysophosphatidylcholine acyltransferase 1 OS=Homo sapiens OX=9606 GN=LPCAT1 PE=1 SV=2	1	1	1	1	0	1	0	1	0	59.151	534	6.1004	2.4	33536000
E5RGI7;E5RJE1;E5RIR8;E5RJL8;E5RI16;Q68D08;A0A024R9G4;Q9NUQ9	E5RGI7;E5RJE1;E5RIR8;E5RJL8;E5RI16;Q68D08;A0A024R9G4;Q9NUQ9	Protein FAM49B	FAM49B;DKFZp686B04128	tr|E5RGI7|E5RGI7_HUMAN CYFIP-related Rac1 interactor B (Fragment) OS=Homo sapiens OX=9606 GN=CYRIB PE=1 SV=8;tr|E5RJE1|E5RJE1_HUMAN CYFIP-related Rac1 interactor B (Fragment) OS=Homo sapiens OX=9606 GN=CYRIB PE=1 SV=1;tr|E5RIR8|E5RIR8_HUMAN CYFIP-related R	8	1	1	1	0	1	0	1	0	8.8597	78	6.1002	12.8	68043000
I3L1Y9;Q96CP2	I3L1Y9;Q96CP2	FLYWCH family member 2	FLYWCH2	tr|I3L1Y9|I3L1Y9_HUMAN FLYWCH family member 2 OS=Homo sapiens OX=9606 GN=FLYWCH2 PE=1 SV=1;sp|Q96CP2|FWCH2_HUMAN FLYWCH family member 2 OS=Homo sapiens OX=9606 GN=FLYWCH2 PE=1 SV=1	2	1	1	1	0	1	0	1	0	15.604	144	6.0988	8.3	17334000
Q8WYJ5;Q9BX68	Q8WYJ5;Q9BX68	Histidine triad nucleotide-binding protein 2, mitochondrial	HINT2	tr|Q8WYJ5|Q8WYJ5_HUMAN Protein kinase C inhibitor-2 OS=Homo sapiens OX=9606 PE=2 SV=1;sp|Q9BX68|HINT2_HUMAN Histidine triad nucleotide-binding protein 2, mitochondrial OS=Homo sapiens OX=9606 GN=HINT2 PE=1 SV=1	2	1	1	1	0	1	0	1	0	13.918	128	6.0986	7	197400000
Q9UNM7;H0YD73;E9PL38;B4DJ66;J3KNQ3;Q53GN6;B2RBM7;A0A024R201;Q9Y6E3;A0A087WUL9;Q9UNM6	Q9UNM7;H0YD73;E9PL38;B4DJ66;J3KNQ3;Q53GN6;B2RBM7;A0A024R201;Q9Y6E3;A0A087WUL9;Q9UNM6	26S proteasome non-ATPase regulatory subunit 13	PSMD13	tr|Q9UNM7|Q9UNM7_HUMAN 26S proteasome non-ATPase regulatory subunit 13 (Fragment) OS=Homo sapiens OX=9606 PE=2 SV=1;tr|H0YD73|H0YD73_HUMAN 26S proteasome non-ATPase regulatory subunit 13 (Fragment) OS=Homo sapiens OX=9606 GN=PSMD13 PE=1 SV=1;tr|E9PL38|E9PL	11	1	1	1	0	1	0	1	0	18.175	160	6.0906	6.2	107480000
G3XAL0;Q0QF37;Q75MT9;Q6FHZ0;A0A024R4K3;P40926	G3XAL0;Q0QF37;Q75MT9;Q6FHZ0;A0A024R4K3;P40926	Malate dehydrogenase;Malate dehydrogenase, mitochondrial	MDH2	tr|G3XAL0|G3XAL0_HUMAN Malate dehydrogenase OS=Homo sapiens OX=9606 GN=MDH2 PE=1 SV=1;tr|Q0QF37|Q0QF37_HUMAN Malate dehydrogenase (Fragment) OS=Homo sapiens OX=9606 GN=MDH2 PE=2 SV=1;tr|Q75MT9|Q75MT9_HUMAN Malate dehydrogenase (Fragment) OS=Homo sapiens OX	6	1	1	1	0	1	0	1	0	24.594	231	6.0835	4.3	218270000
I3L0L3;B7Z9U2;B4DH19;B4DGR3;B4DSK5;I3L0N3;B7Z5J7;A0A384MTI6;P46459	I3L0L3;B7Z9U2;B4DH19;B4DGR3;B4DSK5;I3L0N3;B7Z5J7;A0A384MTI6;P46459	Vesicle-fusing ATPase	NSF	tr|I3L0L3|I3L0L3_HUMAN Vesicle-fusing ATPase (Fragment) OS=Homo sapiens OX=9606 GN=NSF PE=1 SV=1;tr|B7Z9U2|B7Z9U2_HUMAN Vesicle-fusing ATPase OS=Homo sapiens OX=9606 PE=2 SV=1;tr|B4DH19|B4DH19_HUMAN Vesicle-fusing ATPase OS=Homo sapiens OX=9606 PE=2 SV=1;t	9	1	1	1	0	1	0	1	0	17.98	161	6.0788	6.8	13997000
A0A024R357;Q6PI26	A0A024R357;Q6PI26	Protein SHQ1 homolog	SHQ1	tr|A0A024R357|A0A024R357_HUMAN Protein SHQ1 homolog OS=Homo sapiens OX=9606 GN=SHQ1 PE=3 SV=1;sp|Q6PI26|SHQ1_HUMAN Protein SHQ1 homolog OS=Homo sapiens OX=9606 GN=SHQ1 PE=1 SV=2	2	1	1	1	0	1	0	1	0	54.986	488	6.0758	1.8	44865000
Q59EG0;A0A024RAB6;P98160	Q59EG0;A0A024RAB6;P98160	Basement membrane-specific heparan sulfate proteoglycan core protein;Endorepellin;LG3 peptide	HSPG2	tr|Q59EG0|Q59EG0_HUMAN Basement membrane-specific heparan sulfate proteoglycan core protein variant (Fragment) OS=Homo sapiens OX=9606 PE=2 SV=1;tr|A0A024RAB6|A0A024RAB6_HUMAN Heparan sulfate proteoglycan 2 (Perlecan), isoform CRA_b OS=Homo sapiens OX=9606	3	1	1	1	0	1	0	1	0	246.41	2331	6.0742	0.5	27040000
E9PP42;E9PNA8;E9PLH2;M0QYU9;M0R0R3;M0R2G5;B7WNH4;Q9BQ49	E9PP42;E9PNA8;E9PLH2;M0QYU9;M0R0R3;M0R2G5;B7WNH4;Q9BQ49	Small integral membrane protein 7	SMIM7	tr|E9PP42|E9PP42_HUMAN Small integral membrane protein 7 OS=Homo sapiens OX=9606 GN=SMIM7 PE=1 SV=1;tr|E9PNA8|E9PNA8_HUMAN Small integral membrane protein 7 OS=Homo sapiens OX=9606 GN=SMIM7 PE=1 SV=1;tr|E9PLH2|E9PLH2_HUMAN Small integral membrane protein 7	8	1	1	1	0	1	0	1	0	5.1578	47	6.0731	21.3	17616000
F8VRL4;F8VRR0;A0A0C4DGJ4;A0A024RBD0;B2RE29;A0A024RBG1;Q96G61;Q8NFP7;Q9NZJ9	F8VRL4;F8VRR0;A0A0C4DGJ4;A0A024RBD0;B2RE29;A0A024RBG1;Q96G61;Q8NFP7;Q9NZJ9	Diphosphoinositol polyphosphate phosphohydrolase 3-beta;Diphosphoinositol polyphosphate phosphohydrolase 3-alpha;Diphosphoinositol polyphosphate phosphohydrolase 2	NUDT4;NUDT11;NUDT10	tr|F8VRL4|F8VRL4_HUMAN Diphosphoinositol polyphosphate phosphohydrolase 2 (Fragment) OS=Homo sapiens OX=9606 GN=NUDT4 PE=1 SV=1;tr|F8VRR0|F8VRR0_HUMAN Diphosphoinositol polyphosphate phosphohydrolase 2 (Fragment) OS=Homo sapiens OX=9606 GN=NUDT4 PE=1 SV=1;	9	1	1	1	0	1	0	1	0	11.014	95	6.0724	9.5	105500000
B3KUD7;B4DDF5;C6EMX8;B2RBA6;A0A0S2Z4A5;P33993	B3KUD7;B4DDF5;C6EMX8;B2RBA6;A0A0S2Z4A5;P33993	DNA helicase;DNA replication licensing factor MCM7	MCM7	tr|B3KUD7|B3KUD7_HUMAN DNA replication licensing factor MCM7 OS=Homo sapiens OX=9606 GN=MCM7 PE=2 SV=1;tr|B4DDF5|B4DDF5_HUMAN DNA replication licensing factor MCM7 OS=Homo sapiens OX=9606 GN=MCM7 PE=2 SV=1;tr|C6EMX8|C6EMX8_HUMAN DNA replication licensing f	6	1	1	1	0	1	0	1	0	68.588	612	6.0483	2.1	61805000
Q9BZ93;G3V3U4;G3V3I1;G3V295;A0A140VK44;G3V5Z7;P60900	Q9BZ93;G3V3U4;G3V3I1;G3V295;A0A140VK44;G3V5Z7;P60900	Proteasome subunit alpha type;Proteasome subunit alpha type-6	PSMA6	tr|Q9BZ93|Q9BZ93_HUMAN Prosomal P27K protein (Fragment) OS=Homo sapiens OX=9606 GN=PSMA6 PE=4 SV=1;tr|G3V3U4|G3V3U4_HUMAN Proteasome subunit alpha type OS=Homo sapiens OX=9606 GN=PSMA6 PE=1 SV=1;tr|G3V3I1|G3V3I1_HUMAN Proteasome subunit alpha type OS=Homo	7	1	1	1	0	1	0	1	0	6.2002	58	6.0483	22.4	101320000
Q96LA8	Q96LA8	Protein arginine N-methyltransferase 6	PRMT6	sp|Q96LA8|ANM6_HUMAN Protein arginine N-methyltransferase 6 OS=Homo sapiens OX=9606 GN=PRMT6 PE=1 SV=1	1	1	1	1	0	1	0	1	0	41.937	375	6.0457	5.6	19546000
B5LY70;B5LY64;E9PFD2;B5LY67;B5LY71;A8K5J1;P11172	B5LY70;B5LY64;E9PFD2;B5LY67;B5LY71;A8K5J1;P11172	Orotidine 5-phosphate decarboxylase;Uridine 5-monophosphate synthase;Orotate phosphoribosyltransferase;Orotidine 5-phosphate decarboxylase	UMPS	tr|B5LY70|B5LY70_HUMAN Orotidine 5-phosphate decarboxylase OS=Homo sapiens OX=9606 GN=UMPS PE=2 SV=1;tr|B5LY64|B5LY64_HUMAN Orotidine 5-phosphate decarboxylase OS=Homo sapiens OX=9606 GN=UMPS PE=2 SV=1;tr|E9PFD2|E9PFD2_HUMAN OMPdecase OS=Homo sapiens OX=	7	1	1	1	0	1	0	1	0	33.17	302	6.0257	3	51297000
M0QZN2;M0R0F0;Q53G25;A0A024R4Q8;M0R0R2;P46782	M0QZN2;M0R0F0;Q53G25;A0A024R4Q8;M0R0R2;P46782	40S ribosomal protein S5;40S ribosomal protein S5, N-terminally processed	RPS5	tr|M0QZN2|M0QZN2_HUMAN 40S ribosomal protein S5 OS=Homo sapiens OX=9606 GN=RPS5 PE=1 SV=1;tr|M0R0F0|M0R0F0_HUMAN 40S ribosomal protein S5 (Fragment) OS=Homo sapiens OX=9606 GN=RPS5 PE=1 SV=1;tr|Q53G25|Q53G25_HUMAN Ribosomal protein S5 variant (Fragment) OS	6	1	1	1	0	1	0	1	0	14.763	134	6.0248	6.7	50016000
A8K6Q8;F8WBE5;B7Z2I6;H7C3V5	A8K6Q8			tr|A8K6Q8|A8K6Q8_HUMAN Transferrin receptor protein 1 OS=Homo sapiens OX=9606 PE=2 SV=1	4	8	1	7	2	1	0	1	0	84.872	760	6.0238	10	70581000
Q8N4A4;Q6P9C2;B2RAL9;Q99956	Q8N4A4;Q6P9C2;B2RAL9;Q99956	Dual specificity protein phosphatase;Dual specificity protein phosphatase 9	DUSP9	tr|Q8N4A4|Q8N4A4_HUMAN Protein-tyrosine-phosphatase (Fragment) OS=Homo sapiens OX=9606 PE=2 SV=1;tr|Q6P9C2|Q6P9C2_HUMAN Dual specificity protein phosphatase OS=Homo sapiens OX=9606 GN=DUSP9 PE=2 SV=1;tr|B2RAL9|B2RAL9_HUMAN Dual specificity protein phosphat	4	1	1	1	0	1	0	1	0	38.008	354	6.0216	2.8	119720000
A0A286SD68;A0A286SD67;A0A286SD63;A0A286SD59;A0A286SD52	A0A286SD68;A0A286SD67;A0A286SD63;A0A286SD59;A0A286SD52			tr|A0A286SD68|A0A286SD68_HUMAN DExD-box helicase 39B (Fragment) OS=Homo sapiens OX=9606 GN=DDX39B PE=4 SV=1;tr|A0A286SD67|A0A286SD67_HUMAN DExD-box helicase 39B (Fragment) OS=Homo sapiens OX=9606 GN=DDX39B PE=4 SV=1;tr|A0A286SD63|A0A286SD63_HUMAN DExD-box	5	1	1	1	0	1	0	1	0	7.6862	70	6.0215	17.1	30384000
A0A126LAX2	A0A126LAX2			tr|A0A126LAX2|A0A126LAX2_HUMAN Large tegument protein OS=Homo sapiens OX=9606 GN=U31 PE=3 SV=1	1	1	1	1	0	1	0	1	0	240.03	2077	6.0186	0.4	277530000
A0A023T787;Q9Y5S9	A0A023T787;Q9Y5S9	RNA-binding protein 8A	RBM8;RBM8A	tr|A0A023T787|A0A023T787_HUMAN RNA-binding protein 8A OS=Homo sapiens OX=9606 GN=RBM8 PE=2 SV=1;sp|Q9Y5S9|RBM8A_HUMAN RNA-binding protein 8A OS=Homo sapiens OX=9606 GN=RBM8A PE=1 SV=1	2	1	1	1	0	1	0	1	0	19.889	174	6.0149	9.8	15047000
B3KTA3;A0A384MEG1;Q16658	B3KTA3;A0A384MEG1;Q16658	Fascin	FSCN1	tr|B3KTA3|B3KTA3_HUMAN Fascin OS=Homo sapiens OX=9606 PE=2 SV=1;tr|A0A384MEG1|A0A384MEG1_HUMAN Fascin OS=Homo sapiens OX=9606 PE=2 SV=1;sp|Q16658|FSCN1_HUMAN Fascin OS=Homo sapiens OX=9606 GN=FSCN1 PE=1 SV=3	3	1	1	1	0	1	0	1	0	52.276	472	6.009	1.9	92163000
K7ELW0;V9HWC2;Q99497	K7ELW0;V9HWC2;Q99497	Protein deglycase DJ-1	PARK7;HEL-S-67p	tr|K7ELW0|K7ELW0_HUMAN Parkinson disease protein 7 OS=Homo sapiens OX=9606 GN=PARK7 PE=1 SV=1;tr|V9HWC2|V9HWC2_HUMAN Maillard deglycase OS=Homo sapiens OX=9606 GN=HEL-S-67p PE=2 SV=1;sp|Q99497|PARK7_HUMAN Parkinson disease protein 7 OS=Homo sapiens OX=9606	3	1	1	1	0	1	0	1	0	17.91	169	6.0057	5.3	128770000
B4E2M8;Q96CS3	B4E2M8;Q96CS3	FAS-associated factor 2	FAF2	tr|B4E2M8|B4E2M8_HUMAN cDNA FLJ61076, highly similar to UBX domain-containing protein 8 OS=Homo sapiens OX=9606 PE=2 SV=1;sp|Q96CS3|FAF2_HUMAN FAS-associated factor 2 OS=Homo sapiens OX=9606 GN=FAF2 PE=1 SV=2	2	1	1	1	0	1	0	1	0	24.743	212	6.0044	4.2	176340000
B4DWN1;A8K7T4;A0A384NPY7;Q12907	B4DWN1;A8K7T4;A0A384NPY7;Q12907	Vesicular integral-membrane protein VIP36	LMAN2	tr|B4DWN1|B4DWN1_HUMAN cDNA FLJ52285, highly similar to Vesicular integral-membrane protein VIP36 OS=Homo sapiens OX=9606 PE=2 SV=1;tr|A8K7T4|A8K7T4_HUMAN cDNA FLJ75774, highly similar to Homo sapiens lectin, mannose-binding 2 (LMAN2), mRNA OS=Homo sapiens	4	1	1	1	0	1	0	1	0	32.577	285	6.0036	3.9	131000000
B3KMK0;P57740	B3KMK0;P57740	Nuclear pore complex protein Nup107	NUP107	tr|B3KMK0|B3KMK0_HUMAN Nuclear pore complex protein OS=Homo sapiens OX=9606 PE=2 SV=1;sp|P57740|NU107_HUMAN Nuclear pore complex protein Nup107 OS=Homo sapiens OX=9606 GN=NUP107 PE=1 SV=1	2	1	1	1	0	1	0	1	0	69.205	593	6.0036	1.9	72006000
K7EJT5;K7EP65;K7EKS7;K7ELC4;K7EMH1;K7ERI7;Q7Z4W8;P35268	K7EJT5;K7EP65;K7EKS7;K7ELC4;K7EMH1;K7ERI7;Q7Z4W8;P35268	60S ribosomal protein L22	RPL22	tr|K7EJT5|K7EJT5_HUMAN 60S ribosomal protein L22 (Fragment) OS=Homo sapiens OX=9606 GN=RPL22 PE=1 SV=1;tr|K7EP65|K7EP65_HUMAN 60S ribosomal protein L22 (Fragment) OS=Homo sapiens OX=9606 GN=RPL22 PE=1 SV=1;tr|K7EKS7|K7EKS7_HUMAN Uncharacterized protein OS=	8	1	1	1	0	1	0	1	0	5.0827	47	6.0036	23.4	31563000
Q6FHM4;A0A384NL93;P10606	Q6FHM4;A0A384NL93;P10606	Cytochrome c oxidase subunit 5B, mitochondrial	COX5B	tr|Q6FHM4|Q6FHM4_HUMAN Cytochrome c oxidase polypeptide Vb OS=Homo sapiens OX=9606 GN=COX5B PE=2 SV=1;tr|A0A384NL93|A0A384NL93_HUMAN Cytochrome c oxidase polypeptide Vb OS=Homo sapiens OX=9606 PE=2 SV=1;sp|P10606|COX5B_HUMAN Cytochrome c oxidase subunit 5B	3	1	1	1	0	1	0	1	0	13.705	129	6.0034	9.3	108380000
F8VZB1;B3KY56;B3KMV5;A0A024RB17;A0A024RB16;Q9BSJ8	F8VZB1;B3KY56;B3KMV5;A0A024RB17;A0A024RB16;Q9BSJ8	Extended synaptotagmin-1	ESYT1;FAM62A	tr|F8VZB1|F8VZB1_HUMAN Extended synaptotagmin-1 (Fragment) OS=Homo sapiens OX=9606 GN=ESYT1 PE=1 SV=1;tr|B3KY56|B3KY56_HUMAN cDNA FLJ46898 fis, clone UTERU3022168, highly similar to Protein FAM62A OS=Homo sapiens OX=9606 PE=2 SV=1;tr|B3KMV5|B3KMV5_HUMAN cD	6	1	1	1	0	1	0	1	0	10.103	88	6.0027	12.5	44735000
F2Z2C0;A0A024R643;Q49AG4;G3V1J5;A8QI98;Q9Y2L1	F2Z2C0;A0A024R643;Q49AG4;G3V1J5;A8QI98;Q9Y2L1	Exosome complex exonuclease RRP44	DIS3;KIAA1008	tr|F2Z2C0|F2Z2C0_HUMAN Exosome complex exonuclease RRP44 OS=Homo sapiens OX=9606 GN=DIS3 PE=1 SV=1;tr|A0A024R643|A0A024R643_HUMAN KIAA1008, isoform CRA_b OS=Homo sapiens OX=9606 GN=KIAA1008 PE=3 SV=1;tr|Q49AG4|Q49AG4_HUMAN DIS3 protein OS=Homo sapiens OX=9	6	1	1	1	0	1	0	1	0	63.616	559	5.9994	2	29476000
A0A096LP07;A0A096LPJ3;A8K070;J3QQX0	A0A096LP07;A0A096LPJ3;A8K070		GPS1	tr|A0A096LP07|A0A096LP07_HUMAN COP9 signalosome complex subunit 1 OS=Homo sapiens OX=9606 GN=GPS1 PE=1 SV=1;tr|A0A096LPJ3|A0A096LPJ3_HUMAN COP9 signalosome complex subunit 1 OS=Homo sapiens OX=9606 GN=GPS1 PE=1 SV=1;tr|A8K070|A8K070_HUMAN COP9 signalosome	4	3	1	3	0	1	0	1	0	54.964	486	5.9993	7	29999000
H3BV41;Q5HYH5;H3BND3;B2R6U8;A0A024R6W2;O43809	H3BV41;Q5HYH5;H3BND3;B2R6U8;A0A024R6W2;O43809	Cleavage and polyadenylation specificity factor subunit 5	NUDT21;DKFZp313O211	tr|H3BV41|H3BV41_HUMAN Cleavage and polyadenylation-specificity factor subunit 5 (Fragment) OS=Homo sapiens OX=9606 GN=NUDT21 PE=1 SV=1;tr|Q5HYH5|Q5HYH5_HUMAN Uncharacterized protein DKFZp313O211 OS=Homo sapiens OX=9606 GN=DKFZp313O211 PE=2 SV=1;tr|H3BND3|	6	1	1	1	0	1	0	1	0	8.0933	71	5.9959	16.9	197210000
A0JLT9;Q32Q20;A0PJH5;Q7Z497;O75533	A0JLT9;Q32Q20;A0PJH5;Q7Z497;O75533	Splicing factor 3B subunit 1	SF3B1	tr|A0JLT9|A0JLT9_HUMAN SF3B1 protein (Fragment) OS=Homo sapiens OX=9606 GN=SF3B1 PE=2 SV=1;tr|Q32Q20|Q32Q20_HUMAN SF3B1 protein (Fragment) OS=Homo sapiens OX=9606 GN=SF3B1 PE=2 SV=1;tr|A0PJH5|A0PJH5_HUMAN SF3B1 protein (Fragment) OS=Homo sapiens OX=9606 GN	5	1	1	1	0	1	0	1	0	54.404	496	5.9956	2.4	54439000
C9J8T6;Q14061	C9J8T6;Q14061	Cytochrome c oxidase copper chaperone	COX17	tr|C9J8T6|C9J8T6_HUMAN Cytochrome c oxidase copper chaperone OS=Homo sapiens OX=9606 GN=COX17 PE=1 SV=1;sp|Q14061|COX17_HUMAN Cytochrome c oxidase copper chaperone OS=Homo sapiens OX=9606 GN=COX17 PE=1 SV=2	2	1	1	1	0	1	0	1	0	10.853	98	5.989	16.3	174890000
Q53FS4;A0A024R2A7;P49257	Q53FS4;A0A024R2A7;P49257	Protein ERGIC-53	LMAN1	tr|Q53FS4|Q53FS4_HUMAN Lectin, mannose-binding, 1 variant (Fragment) OS=Homo sapiens OX=9606 PE=2 SV=1;tr|A0A024R2A7|A0A024R2A7_HUMAN Lectin, mannose-binding, 1, isoform CRA_b OS=Homo sapiens OX=9606 GN=LMAN1 PE=4 SV=1;sp|P49257|LMAN1_HUMAN Protein ERGIC-5	3	1	1	1	0	1	0	1	0	57.557	510	5.9779	1.6	38224000
E5RK19;E5RFI6;E5RJ04;E5RGV4;E5RHE7;E5RH52;E5RG37;E5RFP9;H3BM24;B3KUJ5;Q92769	E5RK19;E5RFI6;E5RJ04;E5RGV4;E5RHE7;E5RH52;E5RG37;E5RFP9;H3BM24;B3KUJ5;Q92769	Histone deacetylase;Histone deacetylase 2	HDAC2	tr|E5RK19|E5RK19_HUMAN Histone deacetylase 2 (Fragment) OS=Homo sapiens OX=9606 GN=HDAC2 PE=1 SV=1;tr|E5RFI6|E5RFI6_HUMAN Histone deacetylase 2 (Fragment) OS=Homo sapiens OX=9606 GN=HDAC2 PE=1 SV=1;tr|E5RJ04|E5RJ04_HUMAN Histone deacetylase 2 (Fragment) OS	11	1	1	1	0	1	0	1	0	6.4786	52	5.9738	15.4	135630000
A0A024R883;O75348	A0A024R883;O75348	V-type proton ATPase subunit G 1	ATP6V1G1	tr|A0A024R883|A0A024R883_HUMAN V-type proton ATPase subunit G OS=Homo sapiens OX=9606 GN=ATP6V1G1 PE=3 SV=1;sp|O75348|VATG1_HUMAN V-type proton ATPase subunit G 1 OS=Homo sapiens OX=9606 GN=ATP6V1G1 PE=1 SV=3	2	1	1	1	0	1	0	1	0	13.757	118	5.9726	9.3	22741000
Q6ZP35;E7EMC6;E5RK69;B7Z582;A0A0S2Z377;A0A0S2Z2Z6;P08133	Q6ZP35;E7EMC6;E5RK69;B7Z582;A0A0S2Z377;A0A0S2Z2Z6;P08133	Annexin;Annexin A6	ANXA6	tr|Q6ZP35|Q6ZP35_HUMAN Annexin OS=Homo sapiens OX=9606 PE=2 SV=1;tr|E7EMC6|E7EMC6_HUMAN Annexin OS=Homo sapiens OX=9606 GN=ANXA6 PE=1 SV=1;tr|E5RK69|E5RK69_HUMAN Annexin OS=Homo sapiens OX=9606 GN=ANXA6 PE=1 SV=1;tr|B7Z582|B7Z582_HUMAN Annexin OS=Homo sapi	7	1	1	1	0	1	0	1	0	36.998	330	5.9726	3.3	11242000
Q9NPJ3	Q9NPJ3	Acyl-coenzyme A thioesterase 13;Acyl-coenzyme A thioesterase 13, N-terminally processed	ACOT13	sp|Q9NPJ3|ACO13_HUMAN Acyl-coenzyme A thioesterase 13 OS=Homo sapiens OX=9606 GN=ACOT13 PE=1 SV=1	1	1	1	1	0	1	0	1	0	14.96	140	5.9723	5.7	39762000
H0Y5E8;Q8NG23;Q6FID4;Q5SQT9;Q9NR31	H0Y5E8;Q8NG23;Q6FID4;Q5SQT9;Q9NR31	GTP-binding protein SAR1a	SAR1A;SARA1	tr|H0Y5E8|H0Y5E8_HUMAN GTP-binding protein SAR1a (Fragment) OS=Homo sapiens OX=9606 GN=SAR1A PE=1 SV=1;tr|Q8NG23|Q8NG23_HUMAN GTP binding protein OS=Homo sapiens OX=9606 PE=2 SV=1;tr|Q6FID4|Q6FID4_HUMAN SARA1 protein OS=Homo sapiens OX=9606 GN=SARA1 PE=2 S	5	1	1	1	0	1	0	1	0	12.964	115	5.9721	7	191080000
Q8N999	Q8N999	Uncharacterized protein C12orf29	C12orf29	sp|Q8N999|CL029_HUMAN Uncharacterized protein C12orf29 OS=Homo sapiens OX=9606 GN=C12orf29 PE=1 SV=2	1	1	1	1	0	1	0	1	0	37.49	325	5.9698	3.1	28651000
A0A096LNH5;H7C1F6;H7C2G3;P0DPI2;A0A140VKB0;A0A0B4J2D5;A0A096LPI6	A0A096LNH5;H7C1F6;H7C2G3;P0DPI2;A0A140VKB0;A0A0B4J2D5;A0A096LPI6		C21orf33	tr|A0A096LNH5|A0A096LNH5_HUMAN Glutamine amidotransferase-like class 1 domain-containing protein 3B, mitochondrial OS=Homo sapiens OX=9606 GN=GATD3B PE=1 SV=1;tr|H7C1F6|H7C1F6_HUMAN Glutamine amidotransferase-like class 1 domain-containing protein 3A, mito	7	1	1	1	0	1	0	1	0	19.416	182	5.9697	5.5	140810000
Q6ZRP7	Q6ZRP7	Sulfhydryl oxidase 2	QSOX2	sp|Q6ZRP7|QSOX2_HUMAN Sulfhydryl oxidase 2 OS=Homo sapiens OX=9606 GN=QSOX2 PE=1 SV=3	1	1	1	1	0	1	0	1	0	77.528	698	5.9672	1.4	19816000
H0Y4Y4;A0A024QZ77;Q96C19	H0Y4Y4;A0A024QZ77;Q96C19	EF-hand domain-containing protein D2	EFHD2	tr|H0Y4Y4|H0Y4Y4_HUMAN EF-hand domain-containing protein D2 (Fragment) OS=Homo sapiens OX=9606 GN=EFHD2 PE=1 SV=1;tr|A0A024QZ77|A0A024QZ77_HUMAN EF-hand domain family, member D2, isoform CRA_a OS=Homo sapiens OX=9606 GN=EFHD2 PE=2 SV=1;sp|Q96C19|EFHD2_HUMA	3	1	1	1	0	1	0	1	0	19.474	179	5.9664	6.7	52766000
Q05CV7;H7C5H5;Q6AI38;Q4AEJ3;Q4AEJ4;Q8IWA4	Q05CV7;H7C5H5;Q6AI38;Q4AEJ3;Q4AEJ4;Q8IWA4	Mitofusin-1	MFN1;DKFZp762F247;hfzo1;hfzo2	tr|Q05CV7|Q05CV7_HUMAN MFN1 protein (Fragment) OS=Homo sapiens OX=9606 GN=MFN1 PE=2 SV=1;tr|H7C5H5|H7C5H5_HUMAN Mitofusin-1 (Fragment) OS=Homo sapiens OX=9606 GN=MFN1 PE=1 SV=1;tr|Q6AI38|Q6AI38_HUMAN Uncharacterized protein DKFZp762F247 (Fragment) OS=Homo	6	1	1	1	0	1	0	1	0	50.947	447	5.9663	2.2	44235000
Q9H974	Q9H974	Queuine tRNA-ribosyltransferase subunit QTRTD1	QTRTD1	sp|Q9H974|QTRT2_HUMAN Queuine tRNA-ribosyltransferase accessory subunit 2 OS=Homo sapiens OX=9606 GN=QTRT2 PE=1 SV=1	1	1	1	1	0	1	0	1	0	46.712	415	5.9663	2.4	153500000
O15376;H0YE29;B4DPZ4;Q07960	O15376;H0YE29;B4DPZ4;Q07960	Rho GTPase-activating protein 1	ARHGAP1	tr|O15376|O15376_HUMAN CDC42 GAP-related protein (Fragment) OS=Homo sapiens OX=9606 PE=2 SV=1;tr|H0YE29|H0YE29_HUMAN Rho GTPase-activating protein 1 (Fragment) OS=Homo sapiens OX=9606 GN=ARHGAP1 PE=1 SV=1;tr|B4DPZ4|B4DPZ4_HUMAN cDNA FLJ60782, highly simila	4	1	1	1	0	1	0	1	0	25.225	223	5.9662	3.6	149220000
P12273	P12273	Prolactin-inducible protein	PIP	sp|P12273|PIP_HUMAN Prolactin-inducible protein OS=Homo sapiens OX=9606 GN=PIP PE=1 SV=1	1	1	1	1	0	1	0	1	0	16.572	146	5.9662	7.5	34822000
Q6NUR1;Q9BPX3	Q6NUR1;Q9BPX3	Condensin complex subunit 3	NCAPG	tr|Q6NUR1|Q6NUR1_HUMAN Non-SMC condensin I complex, subunit G OS=Homo sapiens OX=9606 GN=NCAPG PE=2 SV=1;sp|Q9BPX3|CND3_HUMAN Condensin complex subunit 3 OS=Homo sapiens OX=9606 GN=NCAPG PE=1 SV=1	2	1	1	1	0	1	0	1	0	114.19	1015	5.9662	1	26614000
Q14126	Q14126	Desmoglein-2	DSG2	sp|Q14126|DSG2_HUMAN Desmoglein-2 OS=Homo sapiens OX=9606 GN=DSG2 PE=1 SV=2	1	1	1	1	0	1	0	1	0	122.29	1118	5.9659	1.3	25976000
K7EKQ2;Q6FG59;A0A024R7B7;Q16543	K7EKQ2;Q6FG59;A0A024R7B7;Q16543	Hsp90 co-chaperone Cdc37;Hsp90 co-chaperone Cdc37, N-terminally processed	CDC37	tr|K7EKQ2|K7EKQ2_HUMAN Hsp90 co-chaperone Cdc37 (Fragment) OS=Homo sapiens OX=9606 GN=CDC37 PE=1 SV=1;tr|Q6FG59|Q6FG59_HUMAN Hsp90 chaperone protein kinase-targeting subunit OS=Homo sapiens OX=9606 GN=CDC37 PE=2 SV=1;tr|A0A024R7B7|A0A024R7B7_HUMAN Hsp90 ch	4	1	1	1	0	1	0	1	0	41.659	353	5.9654	2.5	50695000
H7BYY8;B3KXD6;B3KTZ6;B5MCF9;B2RDF2;O00541	H7BYY8;B3KXD6;B3KTZ6;B5MCF9;B2RDF2;O00541	Pescadillo homolog	PES1	tr|H7BYY8|H7BYY8_HUMAN Pescadillo homolog (Fragment) OS=Homo sapiens OX=9606 GN=PES1 PE=1 SV=2;tr|B3KXD6|B3KXD6_HUMAN Pescadillo homolog OS=Homo sapiens OX=9606 GN=PES1 PE=1 SV=1;tr|B3KTZ6|B3KTZ6_HUMAN cDNA FLJ39001 fis, clone NT2RI2022584, highly similar	6	1	1	1	0	1	0	1	0	15.601	135	5.963	7.4	24877000
K7EQ99;K7ESA6;B4DUY0;B4DK85;A0A2H4FX52;A0A2L2DH39;A0A2L2DH25;A0A2L2DH21;A0A2L2DH19;A0A2L2DH10;A0A2H4G245;A0A2H4G235;A0A2H4G1S8;A0A2H4G0V0;A0A2H4FX81;A0A2H4FX70;A0A2H4FX57;A0A2H4FX55;A0A2H4FWZ7;A0A1L3A5U7;A0A024R7F9;Q92947	K7EQ99;K7ESA6;B4DUY0;B4DK85;A0A2H4FX52;A0A2L2DH39;A0A2L2DH25;A0A2L2DH21;A0A2L2DH19;A0A2L2DH10;A0A2H4G245;A0A2H4G235;A0A2H4G1S8;A0A2H4G0V0;A0A2H4FX81;A0A2H4FX70;A0A2H4FX57;A0A2H4FX55;A0A2H4FWZ7;A0A1L3A5U7;A0A024R7F9;Q92947	Glutaryl-CoA dehydrogenase, mitochondrial	GCDH	tr|K7EQ99|K7EQ99_HUMAN Glutaryl-CoA dehydrogenase, mitochondrial (Fragment) OS=Homo sapiens OX=9606 GN=GCDH PE=1 SV=1;tr|K7ESA6|K7ESA6_HUMAN Glutaryl-CoA dehydrogenase, mitochondrial (Fragment) OS=Homo sapiens OX=9606 GN=GCDH PE=1 SV=2;tr|B4DUY0|B4DUY0_HUM	22	1	1	1	0	1	0	1	0	10.836	102	5.9625	9.8	62810000
Q08623	Q08623	Pseudouridine-5-phosphatase	HDHD1	sp|Q08623|HDHD1_HUMAN Pseudouridine-5-phosphatase OS=Homo sapiens OX=9606 GN=PUDP PE=1 SV=3	1	1	1	1	0	1	0	1	0	25.249	228	5.9625	4.4	85133000
C9J673;C9JKM9;O14980	C9J673;C9JKM9;O14980	Exportin-1	XPO1	tr|C9J673|C9J673_HUMAN Exportin-1 (Fragment) OS=Homo sapiens OX=9606 GN=XPO1 PE=1 SV=1;tr|C9JKM9|C9JKM9_HUMAN Exportin-1 (Fragment) OS=Homo sapiens OX=9606 GN=XPO1 PE=1 SV=1;sp|O14980|XPO1_HUMAN Exportin-1 OS=Homo sapiens OX=9606 GN=XPO1 PE=1 SV=1	3	1	1	1	1	1	1	1	1	15.22	132	5.9614	7.6	190600000
M0QX69;A0A024R4T4;P61081	M0QX69;A0A024R4T4;P61081	NEDD8-conjugating enzyme Ubc12	UBE2M	tr|M0QX69|M0QX69_HUMAN NEDD8-conjugating enzyme Ubc12 (Fragment) OS=Homo sapiens OX=9606 GN=UBE2M PE=1 SV=8;tr|A0A024R4T4|A0A024R4T4_HUMAN Epididymis secretory sperm binding protein OS=Homo sapiens OX=9606 GN=UBE2M PE=2 SV=1;sp|P61081|UBC12_HUMAN NEDD8-con	3	1	1	1	0	1	0	1	0	8.1522	69	5.9611	14.5	21029000
F5GXX5;P61803	F5GXX5;P61803	Dolichyl-diphosphooligosaccharide--protein glycosyltransferase subunit DAD1	DAD1	tr|F5GXX5|F5GXX5_HUMAN Dolichyl-diphosphooligosaccharide--protein glycosyltransferase subunit DAD1 OS=Homo sapiens OX=9606 GN=DAD1 PE=1 SV=1;sp|P61803|DAD1_HUMAN Dolichyl-diphosphooligosaccharide--protein glycosyltransferase subunit DAD1 OS=Homo sapiens OX	2	1	1	1	0	1	0	1	0	9.5541	85	5.9608	11.8	60358000
A0A286YEY4;Q6N093;Q68CN4;P01859	A0A286YEY4;Q6N093;Q68CN4;P01859	Ig gamma-2 chain C region	DKFZp686I04196;DKFZp686E23209;IGHG2	tr|A0A286YEY4|A0A286YEY4_HUMAN Immunoglobulin heavy constant gamma 2 (Fragment) OS=Homo sapiens OX=9606 GN=IGHG2 PE=1 SV=1;tr|Q6N093|Q6N093_HUMAN Uncharacterized protein DKFZp686I04196 (Fragment) OS=Homo sapiens OX=9606 GN=DKFZp686I04196 PE=2 SV=1;tr|Q68CN	4	1	1	1	0	1	0	1	0	43.805	395	5.9583	8.4	18580000
A0A024R8B5;Q86YN1	A0A024R8B5;Q86YN1	Dolichyldiphosphatase 1	DOLPP1	tr|A0A024R8B5|A0A024R8B5_HUMAN Dolichyldiphosphatase OS=Homo sapiens OX=9606 GN=DOLPP1 PE=3 SV=1;sp|Q86YN1|DOPP1_HUMAN Dolichyldiphosphatase 1 OS=Homo sapiens OX=9606 GN=DOLPP1 PE=2 SV=1	2	1	1	1	0	1	0	1	0	27.03	238	5.9546	5	107250000
B4DQK1;A0A024R2E9;B3KQM6;B2RB57;O95352	B4DQK1;A0A024R2E9;B3KQM6;B2RB57;O95352	Ubiquitin-like modifier-activating enzyme ATG7	ATG7	tr|B4DQK1|B4DQK1_HUMAN Ubiquitin-like modifier-activating enzyme ATG7 OS=Homo sapiens OX=9606 PE=2 SV=1;tr|A0A024R2E9|A0A024R2E9_HUMAN Ubiquitin-like modifier-activating enzyme ATG7 OS=Homo sapiens OX=9606 GN=ATG7 PE=3 SV=1;tr|B3KQM6|B3KQM6_HUMAN Ubiquitin	5	1	1	1	0	1	0	1	0	75.506	681	5.9517	1.5	22314000
K7EJC3;A4FU69	K7EJC3;A4FU69	EF-hand calcium-binding domain-containing protein 5	EFCAB5	tr|K7EJC3|K7EJC3_HUMAN EF-hand calcium-binding domain-containing protein 5 (Fragment) OS=Homo sapiens OX=9606 GN=EFCAB5 PE=1 SV=1;sp|A4FU69|EFCB5_HUMAN EF-hand calcium-binding domain-containing protein 5 OS=Homo sapiens OX=9606 GN=EFCAB5 PE=1 SV=3	2	1	1	1	0	1	0	1	0	89.513	774	5.944	1.3	56581000
A0A6Q8PHQ0;B4E1C5;A0A6Q8PHE3;B4DDD8;B3KWE1;A0A6Q8PF07;A0A6Q8PHA5;Q52NV4;A0A6Q8PF47;E7ETE2;P12081	A0A6Q8PHQ0;B4E1C5;A0A6Q8PHE3;B4DDD8;B3KWE1;A0A6Q8PF07;A0A6Q8PHA5;Q52NV4;A0A6Q8PF47;E7ETE2;P12081	Histidine--tRNA ligase, cytoplasmic	HARS;HRS	tr|A0A6Q8PHQ0|A0A6Q8PHQ0_HUMAN Histidine--tRNA ligase, cytoplasmic OS=Homo sapiens OX=9606 GN=HARS1 PE=4 SV=1;tr|B4E1C5|B4E1C5_HUMAN Histidine--tRNA ligase, cytoplasmic OS=Homo sapiens OX=9606 GN=HARS1 PE=1 SV=1;tr|A0A6Q8PHE3|A0A6Q8PHE3_HUMAN Histidine--tR	11	1	1	1	0	1	0	1	0	19.397	171	5.9395	7.6	9124500
H0YK30;H0YLL8;B7ZAX5;B4DW43;Q01415	H0YK30;H0YLL8;B7ZAX5;B4DW43;Q01415	N-acetylgalactosamine kinase	GALK2	tr|H0YK30|H0YK30_HUMAN N-acetylgalactosamine kinase (Fragment) OS=Homo sapiens OX=9606 GN=GALK2 PE=1 SV=1;tr|H0YLL8|H0YLL8_HUMAN N-acetylgalactosamine kinase (Fragment) OS=Homo sapiens OX=9606 GN=GALK2 PE=1 SV=1;tr|B7ZAX5|B7ZAX5_HUMAN N-acetylgalactosamine	5	1	1	1	0	1	0	1	0	11.994	110	5.9389	8.2	45378000
Q59EZ3;P11717	Q59EZ3;P11717	Cation-independent mannose-6-phosphate receptor	IGF2R	tr|Q59EZ3|Q59EZ3_HUMAN Insulin-like growth factor 2 receptor variant (Fragment) OS=Homo sapiens OX=9606 PE=2 SV=1;sp|P11717|MPRI_HUMAN Cation-independent mannose-6-phosphate receptor OS=Homo sapiens OX=9606 GN=IGF2R PE=1 SV=3	2	1	1	1	0	1	0	1	0	266.11	2414	5.9367	0.6	46352000
E2PSN0;B4DZH7;A0A087X0H9;Q5T8P6	E2PSN0;B4DZH7;A0A087X0H9;Q5T8P6	RNA-binding protein 26	RBM26	tr|E2PSN0|E2PSN0_HUMAN RNA-binding protein 26 (Fragment) OS=Homo sapiens OX=9606 GN=RBM26 PE=1 SV=1;tr|B4DZH7|B4DZH7_HUMAN cDNA FLJ56367 OS=Homo sapiens OX=9606 PE=2 SV=1;tr|A0A087X0H9|A0A087X0H9_HUMAN RNA-binding protein 26 OS=Homo sapiens OX=9606 GN=RBM2	4	1	1	1	0	1	0	1	0	19.007	171	5.935	6.4	28892000
H3BPJ9;A8K761;O96000	H3BPJ9;A8K761;O96000	NADH dehydrogenase [ubiquinone] 1 beta subcomplex subunit 10	NDUFB10	tr|H3BPJ9|H3BPJ9_HUMAN Complex I-PDSW OS=Homo sapiens OX=9606 GN=NDUFB10 PE=1 SV=1;tr|A8K761|A8K761_HUMAN Complex I-PDSW OS=Homo sapiens OX=9606 GN=NDUFB10 PE=2 SV=1;sp|O96000|NDUBA_HUMAN NADH dehydrogenase [ubiquinone] 1 beta subcomplex subunit 10 OS=Homo	3	1	1	1	0	1	0	1	0	19.258	161	5.935	6.8	22880000
A0A0S2Z5P5;Q9BTE3	A0A0S2Z5P5;Q9BTE3	Mini-chromosome maintenance complex-binding protein	MCMBP	tr|A0A0S2Z5P5|A0A0S2Z5P5_HUMAN Mini-chromosome maintenance complex-binding protein (Fragment) OS=Homo sapiens OX=9606 GN=MCMBP PE=2 SV=1;sp|Q9BTE3|MCMBP_HUMAN Mini-chromosome maintenance complex-binding protein OS=Homo sapiens OX=9606 GN=MCMBP PE=1 SV=2	2	1	1	1	0	1	0	1	0	72.748	640	5.933	1.7	47059000
B4DWP1;A6NHH0;B3KPZ2;Q9H7Z7	B4DWP1;A6NHH0;B3KPZ2;Q9H7Z7	Prostaglandin E synthase 2;Prostaglandin E synthase 2 truncated form	PTGES2	tr|B4DWP1|B4DWP1_HUMAN cDNA FLJ51353, highly similar to Prostaglandin E synthase 2 OS=Homo sapiens OX=9606 PE=2 SV=1;tr|A6NHH0|A6NHH0_HUMAN Prostaglandin E synthase 2 OS=Homo sapiens OX=9606 GN=PTGES2 PE=1 SV=2;tr|B3KPZ2|B3KPZ2_HUMAN Microsomal prostagland	4	1	1	1	0	1	0	1	0	21.289	186	5.9324	4.8	152060000
Q59GP8;I3L2Z5;A0A087WWR2;Q8WZ46;Q8IUI2;J3QSH4;P56270;Q14119	Q59GP8;I3L2Z5;A0A087WWR2;Q8WZ46;Q8IUI2;J3QSH4;P56270;Q14119	Myc-associated zinc finger protein;Vascular endothelial zinc finger 1	MAZ;VEZF1	tr|Q59GP8|Q59GP8_HUMAN Serum amyloid A activating factor 2 variant (Fragment) OS=Homo sapiens OX=9606 PE=2 SV=1;tr|I3L2Z5|I3L2Z5_HUMAN Myc-associated zinc finger protein (Fragment) OS=Homo sapiens OX=9606 GN=MAZ PE=1 SV=1;tr|A0A087WWR2|A0A087WWR2_HUMAN Myc	8	1	1	1	0	1	0	1	0	19.062	179	5.9299	5	11724000
B3KSW0;Q53HA5;A8K3L7;B3KY94;O14735	B3KSW0;Q53HA5;A8K3L7;B3KY94;O14735	CDP-diacylglycerol--inositol 3-phosphatidyltransferase	CDIPT	tr|B3KSW0|B3KSW0_HUMAN CDP-diacylglycerol--inositol 3-phosphatidyltransferase OS=Homo sapiens OX=9606 GN=CDIPT PE=2 SV=1;tr|Q53HA5|Q53HA5_HUMAN CDP-diacylglycerol--inositol 3-phosphatidyltransferase (Fragment) OS=Homo sapiens OX=9606 PE=2 SV=1;tr|A8K3L7|A8	5	1	1	1	0	1	0	1	0	20.246	185	5.9292	5.4	160330000
H0Y8F2;A0A494C117;B4E355;B4DYJ1;A0A494BZT8;Q9Y6A5	H0Y8F2;A0A494C117;B4E355;B4DYJ1;A0A494BZT8;Q9Y6A5	Transforming acidic coiled-coil-containing protein 3	TACC3	tr|H0Y8F2|H0Y8F2_HUMAN Transforming acidic coiled-coil-containing protein 3 (Fragment) OS=Homo sapiens OX=9606 GN=TACC3 PE=1 SV=1;tr|A0A494C117|A0A494C117_HUMAN Transforming acidic coiled-coil-containing protein 3 (Fragment) OS=Homo sapiens OX=9606 GN=TACC	6	1	1	1	0	1	0	1	0	23.113	217	5.9277	5.1	18113000
B4DWZ7;B3KTN5;Q9NS86	B4DWZ7;B3KTN5;Q9NS86	LanC-like protein 2	LANCL2	tr|B4DWZ7|B4DWZ7_HUMAN cDNA FLJ56802, highly similar to LanC-like protein 2 OS=Homo sapiens OX=9606 PE=2 SV=1;tr|B3KTN5|B3KTN5_HUMAN cDNA FLJ38538 fis, clone HCHON2001407, highly similar to LanC-like protein 2 OS=Homo sapiens OX=9606 PE=2 SV=1;sp|Q9NS86|LA	3	1	1	1	0	1	0	1	0	48.884	432	5.927	2.5	32287000
H0YEV2;B3KRK4;H0YCD9;B4E358;A0A024R5M3;Q53HG7;A0A384MDY8;Q14247	H0YEV2;B3KRK4;H0YCD9;B4E358;A0A024R5M3;Q53HG7;A0A384MDY8;Q14247	Src substrate cortactin	CTTN	tr|H0YEV2|H0YEV2_HUMAN Src substrate cortactin (Fragment) OS=Homo sapiens OX=9606 GN=CTTN PE=1 SV=1;tr|B3KRK4|B3KRK4_HUMAN cDNA FLJ34459 fis, clone HLUNG2002916, highly similar to SRC SUBSTRATE CORTACTIN OS=Homo sapiens OX=9606 PE=2 SV=1;tr|H0YCD9|H0YCD9_H	8	1	1	1	0	1	0	1	0	14.311	128	5.9254	12.5	48584000
A0A024R0A8;O43865	A0A024R0A8;O43865	Adenosylhomocysteinase;Putative adenosylhomocysteinase 2	AHCYL1	tr|A0A024R0A8|A0A024R0A8_HUMAN Adenosylhomocysteinase OS=Homo sapiens OX=9606 GN=AHCYL1 PE=2 SV=1;sp|O43865|SAHH2_HUMAN S-adenosylhomocysteine hydrolase-like protein 1 OS=Homo sapiens OX=9606 GN=AHCYL1 PE=1 SV=2	2	1	1	1	0	1	0	1	0	58.951	530	-2	1.7	36684000
A0A126GW89;Q8NGI7	A0A126GW89;Q8NGI7	Olfactory receptor 10V1	OR10V1	tr|A0A126GW89|A0A126GW89_HUMAN OR10V1 OS=Homo sapiens OX=9606 GN=OR10V1 PE=4 SV=1;sp|Q8NGI7|O10V1_HUMAN Olfactory receptor 10V1 OS=Homo sapiens OX=9606 GN=OR10V1 PE=3 SV=3	2	1	1	1	0	1	0	1	0	34.76	309	-2	1.9	87926000
K7EKB4;A0A3B3ISM3;Q96PX1	K7EKB4;A0A3B3ISM3;Q96PX1	RING finger protein 157	RNF157	tr|K7EKB4|K7EKB4_HUMAN E3 ubiquitin ligase RNF157 OS=Homo sapiens OX=9606 GN=RNF157 PE=1 SV=1;tr|A0A3B3ISM3|A0A3B3ISM3_HUMAN E3 ubiquitin ligase RNF157 OS=Homo sapiens OX=9606 GN=RNF157 PE=1 SV=1;sp|Q96PX1|RN157_HUMAN E3 ubiquitin ligase RNF157 OS=Homo sap	3	1	1	1	0	1	0	1	0	8.0078	72	-2	9.7	24723000
B4DP54;Q9BUF5;K7ESQ3;K7EQT3;K7EJ64;K7ERA8;K7EJZ4;K7EL29;K7EN98;K7EPE5	B4DP54;Q9BUF5	Tubulin beta-6 chain	TUBB6	tr|B4DP54|B4DP54_HUMAN Tubulin beta chain OS=Homo sapiens OX=9606 PE=2 SV=1;sp|Q9BUF5|TBB6_HUMAN Tubulin beta-6 chain OS=Homo sapiens OX=9606 GN=TUBB6 PE=1 SV=1	10	6	1	5	2	1	0	1	0	46.701	418	-2	12	31271000
Q8TD06	Q8TD06	Anterior gradient protein 3 homolog	AGR3	sp|Q8TD06|AGR3_HUMAN Anterior gradient protein 3 OS=Homo sapiens OX=9606 GN=AGR3 PE=1 SV=1	1	1	1	1	0	1	0	1	0	19.171	166	-2	6.6	33069000
Q9P1A1	Q9P1A1		hCG_1781642	tr|Q9P1A1|Q9P1A1_HUMAN HCG1781642 OS=Homo sapiens OX=9606 GN=hCG_1781642 PE=2 SV=1	1	1	1	1	0	1	0	1	0	7.8479	68	-2	8.8	43165000
